# Supplementary material for: Crystal structure and Hirshfeld surface analysis of 10-([2,3′-bi­thio­phen]-5′-yl)-5,5-di­fluoro-5H-4λ4,5λ4-di­pyrrolo­[1,2-c:2′,1′-f][1,3,2]di­aza­borinine
Source: Acta Crystallogr E Crystallogr Commun. 2026 Jun 26;82(Pt 7):871–6. doi: 10.1107/S205698902600647X (PMC13330804; doi:10.1107/S205698902600647X)
Supplement: Supplementary file 1 [file e-82-00871-sup1.cif]

##############################################################################
#                                                                            #
# This CIF contains the data in a paper accepted for publication in          #
# Acta Crystallographica Section E. It conforms to the requirements of       #
# Notes for Authors for Acta Crystallographica Section E, and has been       #
# peer reviewed under the auspices of the IUCr Commission on Journals.       #
#                                                                            #
# Full details of the Crystallographic Information File format               #
# are given in the paper "The Crystallographic Information File (CIF):       #
# a New Standard Archive File for Crystallography" by S. R. Hall, F. H.      #
# Allen and I. D. Brown [Acta Cryst. (1991), A47, 655-685].                  #
#                                                                            #
# The current version of the core CIF dictionary is obtainable from          #
# ftp://ftp.iucr.org/pub/cif_core.dic.                                       #
#                                                                            #
# Software is freely available for graphical display of the structure(s)     #
# in this CIF. For information consult the CIF software page                 #
# http://www.iucr.org/resources/cif/software.                                #
#                                                                            #
# This file may be used for bona fide research purposes within the           #
# scientific community so long as proper attribution is given to the journal # 
# article from which it was obtained.                                        #
#                                                                            #
##############################################################################
data_I
_audit_creation_method     'SHELXL-2019/3'
_journal_date_recd_electronic     2026-05-28
_journal_date_accepted     2026-06-21
_journal_name_full     'Acta Crystallographica, Section E'
_journal_year     2026
_journal_volume     82
_journal_issue      1
_journal_page_first     0
_journal_page_last     0
_journal_paper_category     GO
_journal_paper_doi     10.1107/S205698902600647X
_journal_coeditor_code     YZ2081
_publ_contact_author_name     'Gizachew Mulugeta Manahelohe'
_publ_contact_author_address
;
Department of Chemistry,
University of Gondar,
P.O. Box 196, Gondar,
Ethiopia
;
_publ_contact_author_email     'Gizachew.Mulugeta@uog.edu.et'
_publ_contact_author_fax     ?
_publ_contact_author_phone     ?
_publ_section_title
;\
Crystal structure and Hirshfeld surface analysis of
10-([2,3'-bithiophen]-5'-yl)-5,5-difluoro-5<i>H</i>-4\l^4^,5\l^4^-\
dipyrrolo[1,2-<i>c</i>:2',1'-<i>f</i>][1,3,2]diazaborinine
;
_publ_section_title_footnote     .
loop_
    _publ_author_name
    _publ_author_address
    'Darya K. Polyanskaya'
;
RUDN University,
6 Miklukho-Maklaya St., Moscow 117198,
Russian Federation
;
    'Zlata A. Polianskaia'
;
RUDN University,
6 Miklukho-Maklaya St., Moscow 117198,
Russian Federation
;
    'Victor N. Khrustalev'
;
RUDN University,
6 Miklukho-Maklaya St., Moscow 117198,
Russian Federation
Zelinsky Institute of Organic Chemistry of RAS,
Leninsky Prospect 47, Moscow 119991,
Russian Federation
;
    'Mehmet Akkurt'
;
Department of Physics,
Faculty of Sciences,
Erciyes University,
38039 Kayseri,
T\"urkiye
;
    'Gizachew Mulugeta Manahelohe'
;
Department of Chemistry,
University of Gondar,
PO Box 196, Gondar,
Ethiopia
;
    'Khudayar I. Hasanov'
;
Azerbaijan Medical University,
Scientific Research Centre (SRC),
A. Kasumzade St. 14, AZ 1022, Baku,
Azerbaijan
;
    'Narmina A. Guliyeva'
;
Department of Chemical Engineering,
Baku Engineering University,
Hasan Aliyev str. 120,
Absheron, Khirdalan, AZ0101,
Azerbaijan
;
_publ_section_synopsis
;
The molecular conformation of the title compound is consolidated by
intramolecular C---H...S interactions, which form an <i>S</i>(6) ring. The
molecules are linked in the crystal by C---H...F interactions into a
three-dimensional framework.
;
_chemical_name_systematic
;\
10-([2,3'-Bithiophen]-5'-yl)-5,5-difluoro-5<i>H</i>-4\l^4^,5\l^4^-\
dipyrrolo[1,2-<i>c</i>:2',1'-<i>f</i>][1,3,2]diazaborinine
;
_chemical_name_common     ?
_chemical_formula_moiety     'C17 H11 B F2 N2 S2'
_chemical_formula_sum     'C17 H11 B F2 N2 S2'
_chemical_formula_iupac     'C17 H11 B F2 N2 S2'
_chemical_formula_weight     356.21
_chemical_melting_point     ?
_chemical_absolute_configuration     ?
_space_group_crystal_system     monoclinic
_space_group_name_H-M_alt     'P 21'
_space_group_name_Hall     'P 2yb'
loop_
    _space_group_symop_operation_xyz
    'x, y, z'
    '-x, y+1/2, -z'
_cell_length_a     9.4693(2)
_cell_length_b     7.24120(10)
_cell_length_c     11.2392(2)
_cell_angle_alpha     90
_cell_angle_beta     95.5120(10)
_cell_angle_gamma     90
_cell_volume     767.10(2)
_cell_formula_units_Z     2
_cell_measurement_reflns_used     9989
_cell_measurement_theta_min     2.96
_cell_measurement_theta_max     32.29
_cell_measurement_temperature     100(2)
_exptl_crystal_description     prism
_exptl_crystal_colour     red
_exptl_crystal_size_max     0.200
_exptl_crystal_size_mid     0.120
_exptl_crystal_size_min     0.100
_exptl_crystal_density_diffrn     1.542
_exptl_crystal_density_meas     ?
_exptl_crystal_density_method     ?
_exptl_crystal_F_000     364
_exptl_absorpt_coefficient_mu     0.369
_exptl_absorpt_correction_type     multi-scan
_exptl_absorpt_process_details
;
(SADABS; Krause <i>et al.</i>,  2015)
;
_exptl_absorpt_correction_T_min     0.674
_exptl_absorpt_correction_T_max     0.746
_diffrn_ambient_temperature     100(2)
_diffrn_source     'fine-focus sealed X-ray tube'
_diffrn_radiation_type     MoK\a
_diffrn_radiation_wavelength     0.71073
_diffrn_measurement_device_type     'Bruker D8 QUEST PHOTON-III area detector'
_diffrn_measurement_method     '\f and \w scans'
_diffrn_detector_area_resol_mean     ?
_diffrn_reflns_number     24975
_diffrn_reflns_av_R_equivalents     0.0414
_diffrn_reflns_av_unetI/netI     0.0350
_diffrn_reflns_theta_min     2.689
_diffrn_reflns_theta_max     32.579
_diffrn_reflns_theta_full     25.242
_diffrn_measured_fraction_theta_max     0.999
_diffrn_measured_fraction_theta_full     0.997
_diffrn_reflns_limit_h_min     -14
_diffrn_reflns_limit_h_max     14
_diffrn_reflns_limit_k_min     -10
_diffrn_reflns_limit_k_max     10
_diffrn_reflns_limit_l_min     -17
_diffrn_reflns_limit_l_max     17
_refine_special_details
;
 Refined as a 2-component inversion twin.
;
_reflns_number_total     5559
_reflns_number_gt     5142
_reflns_threshold_expression     'I > 2\s(I)'
_refine_ls_structure_factor_coef     Fsqd
_refine_ls_matrix_type     full
_refine_ls_R_factor_all     0.0349
_refine_ls_R_factor_gt     0.0300
_refine_ls_wR_factor_gt     0.0696
_refine_ls_wR_factor_ref     0.0723
_refine_ls_goodness_of_fit_ref     1.029
_refine_ls_restrained_S_all     1.017
_refine_ls_number_reflns     5559
_refine_ls_number_parameters     255
_refine_ls_number_restraints     147
_refine_ls_hydrogen_treatment     constr
_refine_ls_weighting_scheme     calc
_refine_ls_weighting_details
              'w=1/[\s^2^(Fo^2^)+(0.0365P)^2^+0.1049P] where P=(Fo^2^+2Fc^2^)/3'
_atom_sites_solution_hydrogens     geom
_atom_sites_solution_primary     difmap
_atom_sites_solution_secondary     difmap
_refine_ls_shift/su_max     0.000
_refine_ls_shift/su_mean     0.000
_refine_diff_density_max     0.354
_refine_diff_density_min     -0.223
_refine_ls_extinction_method     none
_refine_ls_extinction_coef     .
_refine_ls_abs_structure_details
;
 Refined as an inversion twin
;
_refine_ls_abs_structure_Flack     0.29(6)
loop_
    _atom_type_symbol
    _atom_type_description
    _atom_type_scat_dispersion_real
    _atom_type_scat_dispersion_imag
    _atom_type_scat_source
    'C' 'C' 0.0033 0.0016
                         'International Tables Vol C Tables 4.2.6.8 and 6.1.1.4'
    'H' 'H' 0.0000 0.0000
                         'International Tables Vol C Tables 4.2.6.8 and 6.1.1.4'
    'B' 'B' 0.0013 0.0007
                         'International Tables Vol C Tables 4.2.6.8 and 6.1.1.4'
    'F' 'F' 0.0171 0.0103
                         'International Tables Vol C Tables 4.2.6.8 and 6.1.1.4'
    'N' 'N' 0.0061 0.0033
                         'International Tables Vol C Tables 4.2.6.8 and 6.1.1.4'
    'S' 'S' 0.1246 0.1234
                         'International Tables Vol C Tables 4.2.6.8 and 6.1.1.4'
_computing_data_collection
;
APEX3 (Bruker, 2013)
;
_computing_cell_refinement
;
SAINT (Bruker, 2018)
;
_computing_data_reduction
;
SAINT (Bruker, 2018)
;
_computing_structure_solution
;
SHELXS97 (Sheldrick, 2008)
;
_computing_structure_refinement
;
<i>SHELXL2014</i> (Sheldrick, 2015)
;
_computing_molecular_graphics
;
ORTEP-3 for Windows (Farrugia, 2012)
;
_computing_publication_material
;
PLATON (Spek, 2020)
;
loop_
    _atom_site_type_symbol
    _atom_site_label
    _atom_site_fract_x
    _atom_site_fract_y
    _atom_site_fract_z
    _atom_site_U_iso_or_equiv
    _atom_site_adp_type
    _atom_site_calc_flag
    _atom_site_occupancy
    _atom_site_disorder_assembly
    _atom_site_disorder_group
    S S1 0.33169(4) 0.33970(7) 0.83032(3) 0.01449(9) Uani d 1 . .
    C C14 0.71857(18) 0.4686(3) 0.97857(15) 0.0151(3) Uani d 1 . .
    S S2 0.7570(2) 0.3378(3) 1.1014(2) 0.0156(3) Uani d 0.659(3) A 1
    C C15 0.8301(13) 0.5897(19) 0.9628(11) 0.027(2) Uani d 0.659(3) A 1
    H H15 0.828588 0.673475 0.897655 0.032 Uiso calc 0.659(3) A 1
    C C16 0.9441(13) 0.5772(19) 1.0512(11) 0.0196(13) Uani d 0.659(3) A 1
    H H16 1.027020 0.651489 1.054491 0.024 Uiso calc 0.659(3) A 1
    C C17 0.9198(11) 0.445(2) 1.1313(11) 0.0156(14) Uani d 0.659(3) A 1
    H H17 0.985589 0.413450 1.197436 0.019 Uiso calc 0.659(3) A 1
    S S2' 0.8456(6) 0.6140(8) 0.9467(5) 0.0186(7) Uani d 0.341(3) A 2
    C C15' 0.768(2) 0.368(3) 1.0892(19) 0.021(3) Uani d 0.341(3) A 2
    H H15A 0.714098 0.273369 1.121888 0.026 Uiso calc 0.341(3) A 2
    C C16' 0.899(2) 0.425(4) 1.141(2) 0.017(3) Uani d 0.341(3) A 2
    H H16A 0.944480 0.381311 1.215129 0.020 Uiso calc 0.341(3) A 2
    C C17' 0.953(3) 0.551(4) 1.071(2) 0.022(3) Uani d 0.341(3) A 2
    H H17A 1.044587 0.602867 1.088825 0.027 Uiso calc 0.341(3) A 2
    F F1 0.21820(11) 0.35646(18) 0.28958(9) 0.0187(2) Uani d 1 . .
    F F2 0.23232(12) 0.66759(18) 0.26818(11) 0.0211(2) Uani d 1 . .
    N N1 0.41373(15) 0.5112(2) 0.39744(12) 0.0127(3) Uani d 1 . .
    N N2 0.17288(15) 0.5490(2) 0.45742(13) 0.0138(3) Uani d 1 . .
    C C1 0.52374(18) 0.4979(3) 0.33101(16) 0.0154(3) Uani d 1 . .
    H H1 0.517554 0.510899 0.246561 0.018 Uiso calc 1 . .
    C C2 0.64899(19) 0.4620(3) 0.40412(16) 0.0154(3) Uani d 1 . .
    H H2 0.741425 0.449050 0.378963 0.019 Uiso calc 1 . .
    C C3 0.61206(17) 0.4491(3) 0.52039(16) 0.0138(3) Uani d 1 . .
    H H3 0.674394 0.423098 0.589710 0.017 Uiso calc 1 . .
    C C4 0.46383(17) 0.4819(2) 0.51653(15) 0.0122(3) Uani d 1 . .
    C C5 0.37090(17) 0.4875(2) 0.60681(15) 0.0119(3) Uani d 1 . .
    C C6 0.22474(18) 0.5219(2) 0.57619(15) 0.0131(3) Uani d 1 . .
    C C7 0.11248(18) 0.5563(3) 0.64747(16) 0.0157(3) Uani d 1 . .
    H H7 0.117053 0.548041 0.732113 0.019 Uiso calc 1 . .
    C C8 -0.00633(19) 0.6045(3) 0.57061(18) 0.0184(4) Uani d 1 . .
    H H8 -0.097830 0.634997 0.592717 0.022 Uiso calc 1 . .
    C C9 0.03554(19) 0.5994(3) 0.45480(18) 0.0178(4) Uani d 1 . .
    H H9 -0.024200 0.627299 0.384311 0.021 Uiso calc 1 . .
    C C10 0.42658(17) 0.4603(2) 0.73114(15) 0.0125(3) Uani d 1 . .
    C C11 0.55834(17) 0.5100(2) 0.78462(15) 0.0128(3) Uani d 1 . .
    H H11 0.624807 0.580531 0.745589 0.015 Uiso calc 1 . .
    C C12 0.58456(18) 0.4450(2) 0.90406(15) 0.0135(3) Uani d 1 . .
    C C13 0.46880(17) 0.3523(3) 0.93995(14) 0.0154(3) Uani d 1 . .
    H H13 0.465755 0.301006 1.017451 0.018 Uiso calc 1 . .
    B B1 0.2566(2) 0.5224(3) 0.34767(17) 0.0146(3) Uani d 1 . .
loop_
    _atom_site_aniso_label
    _atom_site_aniso_U_11
    _atom_site_aniso_U_22
    _atom_site_aniso_U_33
    _atom_site_aniso_U_12
    _atom_site_aniso_U_13
    _atom_site_aniso_U_23
    S1 0.01389(16) 0.01582(17) 0.01392(16) -0.00373(16) 0.00209(13) 0.00032(17)
    C14 0.0145(7) 0.0175(8) 0.0128(7) 0.0011(6) 0.0000(6) -0.0020(6)
    S2 0.0171(5) 0.0170(8) 0.0122(5) 0.0015(5) -0.0016(4) 0.0033(4)
    C15 0.038(4) 0.024(4) 0.018(3) 0.004(3) -0.001(2) 0.006(2)
    C16 0.020(3) 0.022(3) 0.018(3) -0.002(2) 0.005(2) 0.004(2)
    C17 0.012(3) 0.022(4) 0.012(3) 0.0026(19) -0.002(2) 0.001(2)
    S2' 0.0174(9) 0.0240(15) 0.0129(13) -0.0027(8) -0.0057(9) 0.0055(10)
    C15' 0.023(4) 0.021(7) 0.021(6) -0.006(4) 0.009(3) 0.002(4)
    C16' 0.020(6) 0.018(5) 0.012(4) 0.001(4) 0.006(4) 0.006(3)
    C17' 0.018(4) 0.028(8) 0.019(7) 0.000(4) -0.005(4) 0.004(4)
    F1 0.0164(4) 0.0208(5) 0.0188(5) -0.0043(5) 0.0012(4) -0.0067(5)
    F2 0.0189(5) 0.0240(6) 0.0193(5) -0.0007(4) -0.0029(4) 0.0068(4)
    N1 0.0118(6) 0.0140(6) 0.0121(6) -0.0017(5) 0.0010(5) 0.0003(5)
    N2 0.0108(6) 0.0146(6) 0.0156(6) 0.0000(5) -0.0008(5) -0.0015(5)
    C1 0.0151(7) 0.0169(8) 0.0143(7) -0.0023(6) 0.0026(6) -0.0005(6)
    C2 0.0132(7) 0.0167(8) 0.0168(7) -0.0007(6) 0.0040(6) -0.0003(6)
    C3 0.0116(7) 0.0137(7) 0.0161(7) 0.0001(6) 0.0010(6) 0.0006(6)
    C4 0.0109(6) 0.0134(7) 0.0121(7) -0.0005(6) 0.0006(5) 0.0003(6)
    C5 0.0116(6) 0.0102(7) 0.0135(7) -0.0010(5) -0.0004(5) -0.0013(5)
    C6 0.0112(6) 0.0137(7) 0.0143(7) -0.0005(6) 0.0011(5) -0.0027(6)
    C7 0.0128(7) 0.0166(8) 0.0178(7) -0.0012(6) 0.0023(6) -0.0043(6)
    C8 0.0113(7) 0.0191(8) 0.0246(9) 0.0011(6) 0.0016(7) -0.0057(7)
    C9 0.0116(7) 0.0180(8) 0.0231(9) 0.0013(6) -0.0025(7) -0.0028(7)
    C10 0.0132(7) 0.0122(7) 0.0124(7) -0.0013(6) 0.0026(5) 0.0001(6)
    C11 0.0126(7) 0.0129(7) 0.0130(7) -0.0010(6) 0.0018(5) -0.0006(6)
    C12 0.0138(7) 0.0145(7) 0.0122(7) -0.0007(6) 0.0011(6) -0.0007(6)
    C13 0.0164(7) 0.0165(7) 0.0133(6) -0.0017(7) 0.0010(5) -0.0001(7)
    B1 0.0134(8) 0.0158(8) 0.0142(8) -0.0018(7) -0.0008(6) -0.0006(7)
_geom_special_details
;
 All esds (except the esd in the dihedral angle between two l.s. planes)
 are estimated using the full covariance matrix.  The cell esds are taken
 into account individually in the estimation of esds in distances, angles
 and torsion angles; correlations between esds in cell parameters are only
 used when they are defined by crystal symmetry.  An approximate (isotropic)
 treatment of cell esds is used for estimating esds involving l.s. planes.
;
loop_
    _geom_bond_atom_site_label_1
    _geom_bond_atom_site_label_2
    _geom_bond_site_symmetry_2
    _geom_bond_distance
    _geom_bond_publ_flag
    S1 C13 . 1.7043(17) ?
    S1 C10 . 1.7334(17) ?
    C14 C15 . 1.397(10) ?
    C14 C12 . 1.462(2) ?
    C14 C15' . 1.476(18) ?
    C14 S2' . 1.664(5) ?
    C14 S2 . 1.685(3) ?
    S2 C17 . 1.729(9) ?
    C15 C16 . 1.398(15) ?
    C15 H15 . 0.9500 ?
    C16 C17 . 1.350(9) ?
    C16 H16 . 0.9500 ?
    C17 H17 . 0.9500 ?
    S2' C17' . 1.705(18) ?
    C15' C16' . 1.39(2) ?
    C15' H15A . 0.9500 ?
    C16' C17' . 1.341(17) ?
    C16' H16A . 0.9500 ?
    C17' H17A . 0.9500 ?
    F1 B1 . 1.399(2) ?
    F2 B1 . 1.385(2) ?
    N1 C1 . 1.342(2) ?
    N1 C4 . 1.393(2) ?
    N1 B1 . 1.541(2) ?
    N2 C9 . 1.348(2) ?
    N2 C6 . 1.391(2) ?
    N2 B1 . 1.541(2) ?
    C1 C2 . 1.401(2) ?
    C1 H1 . 0.9500 ?
    C2 C3 . 1.388(2) ?
    C2 H2 . 0.9500 ?
    C3 C4 . 1.420(2) ?
    C3 H3 . 0.9500 ?
    C4 C5 . 1.406(2) ?
    C5 C6 . 1.416(2) ?
    C5 C10 . 1.459(2) ?
    C6 C7 . 1.413(2) ?
    C7 C8 . 1.395(3) ?
    C7 H7 . 0.9500 ?
    C8 C9 . 1.397(3) ?
    C8 H8 . 0.9500 ?
    C9 H9 . 0.9500 ?
    C10 C11 . 1.380(2) ?
    C11 C12 . 1.422(2) ?
    C11 H11 . 0.9500 ?
    C12 C13 . 1.378(2) ?
    C13 H13 . 0.9500 ?
loop_
    _geom_angle_atom_site_label_1
    _geom_angle_atom_site_label_2
    _geom_angle_atom_site_label_3
    _geom_angle_site_symmetry_1
    _geom_angle_site_symmetry_3
    _geom_angle
    _geom_angle_publ_flag
    C13 S1 C10 . . 91.83(8) ?
    C15 C14 C12 . . 128.8(5) ?
    C12 C14 C15' . . 127.7(7) ?
    C12 C14 S2' . . 123.8(2) ?
    C15' C14 S2' . . 108.4(7) ?
    C15 C14 S2 . . 110.5(5) ?
    C12 C14 S2 . . 120.73(15) ?
    C14 S2 C17 . . 91.5(4) ?
    C14 C15 C16 . . 114.2(9) ?
    C14 C15 H15 . . 122.9 ?
    C16 C15 H15 . . 122.9 ?
    C17 C16 C15 . . 110.6(11) ?
    C17 C16 H16 . . 124.7 ?
    C15 C16 H16 . . 124.7 ?
    C16 C17 S2 . . 113.2(9) ?
    C16 C17 H17 . . 123.4 ?
    S2 C17 H17 . . 123.4 ?
    C14 S2' C17' . . 92.4(8) ?
    C16' C15' C14 . . 114.1(15) ?
    C16' C15' H15A . . 122.9 ?
    C14 C15' H15A . . 122.9 ?
    C17' C16' C15' . . 109(2) ?
    C17' C16' H16A . . 125.5 ?
    C15' C16' H16A . . 125.5 ?
    C16' C17' S2' . . 116(2) ?
    C16' C17' H17A . . 122.1 ?
    S2' C17' H17A . . 122.1 ?
    C1 N1 C4 . . 108.23(14) ?
    C1 N1 B1 . . 125.17(14) ?
    C4 N1 B1 . . 125.80(14) ?
    C9 N2 C6 . . 108.06(15) ?
    C9 N2 B1 . . 125.85(15) ?
    C6 N2 B1 . . 126.08(14) ?
    N1 C1 C2 . . 110.22(15) ?
    N1 C1 H1 . . 124.9 ?
    C2 C1 H1 . . 124.9 ?
    C3 C2 C1 . . 106.81(15) ?
    C3 C2 H2 . . 126.6 ?
    C1 C2 H2 . . 126.6 ?
    C2 C3 C4 . . 107.31(15) ?
    C2 C3 H3 . . 126.3 ?
    C4 C3 H3 . . 126.3 ?
    N1 C4 C5 . . 120.68(14) ?
    N1 C4 C3 . . 107.41(14) ?
    C5 C4 C3 . . 131.91(15) ?
    C4 C5 C6 . . 119.64(15) ?
    C4 C5 C10 . . 119.58(14) ?
    C6 C5 C10 . . 120.77(15) ?
    N2 C6 C7 . . 107.68(15) ?
    N2 C6 C5 . . 120.32(15) ?
    C7 C6 C5 . . 131.62(16) ?
    C8 C7 C6 . . 107.38(16) ?
    C8 C7 H7 . . 126.3 ?
    C6 C7 H7 . . 126.3 ?
    C7 C8 C9 . . 106.62(16) ?
    C7 C8 H8 . . 126.7 ?
    C9 C8 H8 . . 126.7 ?
    N2 C9 C8 . . 110.27(17) ?
    N2 C9 H9 . . 124.9 ?
    C8 C9 H9 . . 124.9 ?
    C11 C10 C5 . . 127.63(15) ?
    C11 C10 S1 . . 110.75(13) ?
    C5 C10 S1 . . 121.47(12) ?
    C10 C11 C12 . . 113.17(15) ?
    C10 C11 H11 . . 123.4 ?
    C12 C11 H11 . . 123.4 ?
    C13 C12 C11 . . 111.46(15) ?
    C13 C12 C14 . . 124.08(16) ?
    C11 C12 C14 . . 124.43(16) ?
    C12 C13 S1 . . 112.74(13) ?
    C12 C13 H13 . . 123.6 ?
    S1 C13 H13 . . 123.6 ?
    F2 B1 F1 . . 109.36(15) ?
    F2 B1 N1 . . 111.66(15) ?
    F1 B1 N1 . . 108.84(15) ?
    F2 B1 N2 . . 110.79(15) ?
    F1 B1 N2 . . 110.52(15) ?
    N1 B1 N2 . . 105.61(14) ?
loop_
    _geom_torsion_atom_site_label_1
    _geom_torsion_atom_site_label_2
    _geom_torsion_atom_site_label_3
    _geom_torsion_atom_site_label_4
    _geom_torsion_site_symmetry_1
    _geom_torsion_site_symmetry_2
    _geom_torsion_site_symmetry_3
    _geom_torsion_site_symmetry_4
    _geom_torsion
    _geom_torsion_publ_flag
    C15 C14 S2 C17 . . . . 0.2(9) ?
    C12 C14 S2 C17 . . . . 179.4(6) ?
    C12 C14 C15 C16 . . . . 180.0(9) ?
    S2 C14 C15 C16 . . . . -0.9(14) ?
    C14 C15 C16 C17 . . . . 1.4(19) ?
    C15 C16 C17 S2 . . . . -1.2(18) ?
    C14 S2 C17 C16 . . . . 0.6(13) ?
    C12 C14 S2' C17' . . . . -179.3(12) ?
    C15' C14 S2' C17' . . . . -1.2(17) ?
    C12 C14 C15' C16' . . . . -178.6(19) ?
    S2' C14 C15' C16' . . . . 3(3) ?
    C14 C15' C16' C17' . . . . -4(4) ?
    C15' C16' C17' S2' . . . . 3(4) ?
    C14 S2' C17' C16' . . . . -1(3) ?
    C4 N1 C1 C2 . . . . -0.7(2) ?
    B1 N1 C1 C2 . . . . -170.93(16) ?
    N1 C1 C2 C3 . . . . 1.3(2) ?
    C1 C2 C3 C4 . . . . -1.4(2) ?
    C1 N1 C4 C5 . . . . -179.88(16) ?
    B1 N1 C4 C5 . . . . -9.8(3) ?
    C1 N1 C4 C3 . . . . -0.1(2) ?
    B1 N1 C4 C3 . . . . 169.99(16) ?
    C2 C3 C4 N1 . . . . 0.9(2) ?
    C2 C3 C4 C5 . . . . -179.35(18) ?
    N1 C4 C5 C6 . . . . 0.4(2) ?
    C3 C4 C5 C6 . . . . -179.24(18) ?
    N1 C4 C5 C10 . . . . -178.71(15) ?
    C3 C4 C5 C10 . . . . 1.6(3) ?
    C9 N2 C6 C7 . . . . 0.5(2) ?
    B1 N2 C6 C7 . . . . -178.32(16) ?
    C9 N2 C6 C5 . . . . -173.11(16) ?
    B1 N2 C6 C5 . . . . 8.1(3) ?
    C4 C5 C6 N2 . . . . 0.4(2) ?
    C10 C5 C6 N2 . . . . 179.52(16) ?
    C4 C5 C6 C7 . . . . -171.47(19) ?
    C10 C5 C6 C7 . . . . 7.7(3) ?
    N2 C6 C7 C8 . . . . -0.2(2) ?
    C5 C6 C7 C8 . . . . 172.44(19) ?
    C6 C7 C8 C9 . . . . -0.2(2) ?
    C6 N2 C9 C8 . . . . -0.6(2) ?
    B1 N2 C9 C8 . . . . 178.19(17) ?
    C7 C8 C9 N2 . . . . 0.5(2) ?
    C4 C5 C10 C11 . . . . 32.3(3) ?
    C6 C5 C10 C11 . . . . -146.84(18) ?
    C4 C5 C10 S1 . . . . -142.80(14) ?
    C6 C5 C10 S1 . . . . 38.0(2) ?
    C13 S1 C10 C11 . . . . -1.23(14) ?
    C13 S1 C10 C5 . . . . 174.63(15) ?
    C5 C10 C11 C12 . . . . -173.38(17) ?
    S1 C10 C11 C12 . . . . 2.2(2) ?
    C10 C11 C12 C13 . . . . -2.2(2) ?
    C10 C11 C12 C14 . . . . 176.20(16) ?
    C15 C14 C12 C13 . . . . -165.1(8) ?
    C15' C14 C12 C13 . . . . 15.0(14) ?
    S2' C14 C12 C13 . . . . -167.3(3) ?
    S2 C14 C12 C13 . . . . 16.0(3) ?
    C15 C14 C12 C11 . . . . 16.7(8) ?
    C15' C14 C12 C11 . . . . -163.2(14) ?
    S2' C14 C12 C11 . . . . 14.5(4) ?
    S2 C14 C12 C11 . . . . -162.26(19) ?
    C11 C12 C13 S1 . . . . 1.2(2) ?
    C14 C12 C13 S1 . . . . -177.18(14) ?
    C10 S1 C13 C12 . . . . -0.02(16) ?
    C1 N1 B1 F2 . . . . -55.8(2) ?
    C4 N1 B1 F2 . . . . 135.73(17) ?
    C1 N1 B1 F1 . . . . 65.0(2) ?
    C4 N1 B1 F1 . . . . -103.45(19) ?
    C1 N1 B1 N2 . . . . -176.27(16) ?
    C4 N1 B1 N2 . . . . 15.2(2) ?
    C9 N2 B1 F2 . . . . 45.9(2) ?
    C6 N2 B1 F2 . . . . -135.48(17) ?
    C9 N2 B1 F1 . . . . -75.5(2) ?
    C6 N2 B1 F1 . . . . 103.14(19) ?
    C9 N2 B1 N1 . . . . 166.97(17) ?
    C6 N2 B1 N1 . . . . -14.4(2) ?
loop_
    _geom_hbond_atom_site_label_D
    _geom_hbond_atom_site_label_H
    _geom_hbond_atom_site_label_A
    _geom_hbond_site_symmetry_A
    _geom_hbond_distance_DH
    _geom_hbond_distance_HA
    _geom_hbond_distance_DA
    _geom_hbond_angle_DHA
    _geom_hbond_publ_flag
    C3 H3 F2 2_646 0.95 2.55 3.362(2) 144 yes
    C7 H7 S1 . 0.95 2.68 3.1895(19) 114 yes
    C8 H8 F1 2_556 0.95 2.43 3.229(2) 142 yes
    C11 H11 F1 2_656 0.95 2.54 3.4360(19) 156 yes
    C15 H15 F1 2_656 0.95 2.49 3.426(13) 168 yes
    C17 H17 F1 1_656 0.95 2.38 3.255(11) 153 yes
_shelx_space_group_comment
;
The symmetry employed for this shelxl refinement is uniquely defined
by the following loop, which should always be used as a source of
symmetry information in preference to the above space-group names.
They are only intended as comments.
;
_shelx_estimated_absorpt_T_min     0.930
_shelx_estimated_absorpt_T_max     0.964
_shelx_hkl_file
;
   2   0   0  486.25   15.10
   2   0   0  470.65   15.20
   2   0   0  490.35   14.70
   2   0   0  481.15   15.10
  -2   0   0  502.45   15.60
  -2   0   0  496.45   15.10
  -2   0   0  488.95   15.10
  -2   0   0  489.85   15.90
  -2   0   0  479.35   14.60
   2   0   0  490.65   16.00
   3   0   0   22.30    3.30
   3   0   0   33.00    4.10
   3   0   0   36.90    4.90
  -3   0   0   28.80    4.30
   3   0   0   24.50    3.60
  -3   0   0   30.10    4.50
   3   0   0   29.40    3.70
  -3   0   0   30.30    4.00
  -3   0   0   29.90    3.70
  -3   0   0   27.40    3.20
  -4   0   0  532.35   19.10
  -4   0   0  519.95   18.00
   4   0   0  546.85   18.80
   4   0   0  535.55   17.70
   4   0   0  512.25   18.10
  -4   0   0  499.55   17.20
   4   0   0  521.35   19.90
  -4   0   0  521.75   19.50
   5   0   0  906.11   28.60
   5   0   0  897.21   31.50
   5   0   0  898.91   29.70
  -5   0   0  897.61   30.20
  -5   0   0  918.41   29.00
   6   0   0  143.39    9.30
  -6   0   0  146.19    9.90
  -6   0   0  157.48   11.40
   6   0   0  158.98   11.90
   6   0   0  162.58   10.70
   7   0   0  162.98   13.30
   7   0   0  151.98   10.70
   7   0   0  159.88   11.80
  -7   0   0  133.19   12.10
  -7   0   0  161.28   11.10
  -8   0   0   31.80    6.80
   8   0   0   30.20    6.70
  -8   0   0   22.40    7.30
   8   0   0   26.60    7.30
   8   0   0   23.20    6.60
   9   0   0  469.75   21.20
  -9   0   0  474.65   23.80
   9   0   0  461.65   23.20
   9   0   0  444.06   25.10
  -9   0   0  493.75   21.90
 -10   0   0  333.17   18.20
  10   0   0  318.77   17.90
  10   0   0  300.57   21.60
 -10   0   0  313.77   20.20
  10   0   0  295.37   19.40
 -11   0   0  102.69   14.20
  11   0   0   96.69   15.70
  11   0   0   98.19   13.50
  11   0   0   78.99   10.70
 -11   0   0  102.09   12.40
  12   0   0  155.08   14.00
  12   0   0  188.78   19.50
 -12   0   0  164.68   17.00
  12   0   0  185.18   17.30
 -12   0   0  195.68   15.30
  13   0   0    6.80    7.60
  13   0   0    6.00    7.20
 -13   0   0   19.00    6.70
 -13   0   0   15.40    8.40
  13   0   0   22.90    7.40
  14   0   0   48.70   12.10
 -14   0   0   46.50   11.50
  14   0   0   40.20    8.90
  14   0   0   32.50   11.80
 -14   0   0   49.50    9.60
   0   1   0    5.60    1.50
   0   1   0    5.10    1.10
   0   1   0    8.90    1.30
   0   1   0    8.00    1.50
   1  -1   0  561.34   16.80
  -1  -1   0  554.84   16.80
   1  -1   0  573.44   17.00
   1  -1   0  575.94   15.80
  -1  -1   0  591.44   16.00
  -1  -1   0  568.04   15.70
   1  -1   0  554.34   15.70
  -1  -1   0  548.75   15.90
  -1  -1   0  567.84   16.70
  -1   1   0  562.14   15.70
   1   1   0  577.04   15.70
   1   1   0  577.14   17.00
  -1   1   0  559.34   16.80
  -1   1   0  545.55   15.70
   1   1   0  579.24   16.80
   1   1   0  532.95   15.90
   2  -1   0  348.27   11.40
  -2  -1   0  360.36   11.30
   2  -1   0  369.46   13.00
  -2  -1   0  333.27   11.00
  -2  -1   0  342.97   12.30
   2  -1   0  362.06   11.50
   2  -1   0  344.17   12.40
  -2  -1   0  353.46   12.00
   2  -1   0  371.16   12.80
  -2  -1   0  347.37   12.80
  -2   1   0  369.26   12.90
   2   1   0  340.17   11.00
  -2   1   0  348.07   11.40
   2   1   0  335.37   11.00
  -2   1   0  333.17   12.20
   2   1   0  358.46   12.70
   2   1   0  348.27   12.10
  -2   1   0  347.87   12.50
  -2   1   0  343.37   11.30
  -3  -1   0  627.44   20.50
  -3  -1   0  618.14   18.70
  -3  -1   0  657.33   19.50
  -3  -1   0  642.04   21.30
   3  -1   0  586.44   20.20
   3  -1   0  649.14   19.60
   3  -1   0  631.84   20.50
   3  -1   0  622.04   19.60
   3  -1   0  642.44   21.60
  -3   1   0  607.34   19.30
  -3   1   0  613.24   20.40
   3   1   0  613.44   20.60
  -3   1   0  619.24   20.10
   3   1   0  640.74   20.80
  -3   1   0  608.44   21.10
  -3   1   0  633.64   19.60
   3   1   0  636.74   18.90
   3   1   0  602.84   18.70
  -4  -1   0  436.56   14.50
   4  -1   0  423.46   15.50
  -4  -1   0  438.46   15.50
   4  -1   0  426.76   16.20
   4  -1   0  443.96   17.90
  -4  -1   0  434.86   17.30
  -4   1   0  421.66   15.60
   4   1   0  421.06   16.50
   4   1   0  417.16   14.60
  -4   1   0  420.06   16.10
  -4   1   0  433.96   17.30
   4   1   0  433.46   17.00
   4   1   0  394.66   14.40
   5  -1   0  887.61   28.50
  -5  -1   0  860.31   28.00
  -5  -1   0  897.81   30.70
   5  -1   0  879.41   28.80
   5  -1   0  875.61   31.10
   5   1   0  902.21   27.40
  -5   1   0  845.22   28.80
  -5   1   0  831.92   30.30
   5   1   0  857.81   29.60
  -5   1   0  894.21   28.70
   5   1   0  890.51   30.60
  -6  -1   0  141.09    9.70
  -6  -1   0  131.39   11.50
   6  -1   0  126.39    9.40
   6  -1   0  146.19   10.20
   6  -1   0  131.49   11.20
   6   1   0  145.89   11.30
  -6   1   0  150.28   10.30
   6   1   0  139.99   10.50
  -6   1   0  156.98   10.50
   6   1   0  131.19    8.60
  -7  -1   0 1066.99   35.00
  -7  -1   0 1109.99   39.00
   7  -1   0 1087.39   40.00
   7  -1   0 1089.59   36.40
   7  -1   0 1004.20   35.70
   7   1   0 1008.80   37.20
  -7   1   0 1111.49   36.70
   7   1   0 1059.99   38.90
   7   1   0 1054.09   34.30
  -7   1   0 1030.80   36.10
  -8  -1   0  282.57   18.40
   8  -1   0  254.97   15.40
   8  -1   0  289.67   16.20
   8  -1   0  260.57   18.10
  -8  -1   0  259.47   14.80
  -8   1   0  266.97   16.00
  -8   1   0  271.37   15.90
   8   1   0  257.37   17.60
   8   1   0  270.67   16.90
   8   1   0  276.67   14.40
  -9  -1   0   50.89    7.70
  -9  -1   0   65.39   11.50
   9  -1   0   47.10   10.20
   9  -1   0   43.90    8.20
   9  -1   0   37.10    7.50
   9   1   0   46.50    7.40
   9   1   0   55.09   10.00
  -9   1   0   58.99    8.80
  -9   1   0   41.40    7.90
   9   1   0   40.70    8.00
 -10  -1   0  244.08   15.20
  10  -1   0  247.28   17.00
  10  -1   0  218.38   16.10
 -10  -1   0  262.37   19.30
  10   1   0  234.08   19.10
  10   1   0  228.08   17.70
 -10   1   0  234.68   16.20
  10   1   0  246.28   14.90
 -10   1   0  253.37   17.30
  11  -1   0    9.20    6.90
 -11  -1   0    4.00    6.20
 -11  -1   0   15.00    5.80
  11  -1   0   12.70    7.00
  11  -1   0   14.00    6.80
 -11   1   0   12.60    6.30
  11   1   0   10.60    7.30
  11   1   0    8.30    7.40
  11   1   0   24.80    6.30
 -11   1   0   15.00    7.60
  12  -1   0   -1.60    5.20
  12  -1   0    1.80    6.10
 -12  -1   0    2.80    4.80
  12  -1   0    4.50    8.10
 -12  -1   0    2.20    7.20
  12   1   0    4.60    7.00
 -12   1   0  -10.50    4.30
  12   1   0   -2.80    4.50
 -12   1   0   -0.80    5.60
  12   1   0    8.80    8.30
 -13  -1   0   39.10   11.60
 -13  -1   0   19.90    7.10
  13  -1   0   23.60    7.70
  13  -1   0   14.10    9.10
  13  -1   0   11.70    8.10
  13   1   0   15.90    7.00
 -13   1   0    8.00    7.40
  13   1   0    6.70    7.70
 -13   1   0   14.20    7.40
  13   1   0   12.90    8.90
  14  -1   0   56.69   11.30
 -14  -1   0   48.80    8.80
 -14  -1   0   42.40   12.20
  14  -1   0   34.00    9.60
  14  -1   0   25.50   11.60
  14   1   0   35.30   11.80
 -14   1   0   53.19   11.30
  14   1   0   47.60   11.00
 -14   1   0   35.00    9.30
  14   1   0   40.80    9.10
  -1  -2   0 6768.52  179.38
   1  -2   0 6618.94  179.48
  -1  -2   0 6827.32  179.18
   1  -2   0 7072.89  178.38
  -1  -2   0 6613.04  178.68
   1  -2   0 6943.41  179.98
   1  -2   0 7237.38  178.28
   1  -2   0 6999.40  178.18
   1  -2   0 6792.12  177.98
   1   2   0 6903.91  178.88
  -1   2   0 7004.30  178.38
  -1   2   0 6945.60  179.98
   1   2   0 6915.81  179.48
  -1   2   0 6966.30  178.18
   1   2   0 6957.80  179.38
   2  -2   0 2553.34   67.99
   2  -2   0 2540.15   65.59
   2  -2   0 2391.16   65.19
  -2  -2   0 2601.54   65.89
  -2  -2   0 2485.65   65.69
   2  -2   0 2521.35   67.19
  -2  -2   0 2352.56   65.49
  -2  -2   0 2474.75   69.29
  -2  -2   0 2345.07   68.19
  -2   2   0 2437.26   67.49
  -2   2   0 2475.45   66.99
   2   2   0 2453.35   67.69
   2   2   0 2426.26   65.69
   2   2   0 2513.85   65.19
  -2   2   0 2364.86   65.29
   2   2   0 2401.06   67.29
  -2   2   0 2447.35   65.29
   3  -2   0  494.45   18.40
   3  -2   0  503.05   16.30
   3  -2   0  488.25   15.90
  -3  -2   0  490.55   15.90
  -3  -2   0  489.45   15.90
   3  -2   0  497.35   18.40
  -3   2   0  497.35   18.10
  -3   2   0  469.35   15.90
   3   2   0  480.35   18.00
   3   2   0  510.05   17.00
  -3   2   0  508.45   16.10
   3   2   0  493.85   15.90
  -3   2   0  484.85   18.00
   4  -2   0  333.97   15.00
  -4  -2   0  357.96   13.10
  -4  -2   0  338.47   12.50
   4  -2   0  318.97   12.90
   4  -2   0  340.57   13.20
  -4  -2   0  358.66   16.10
   4  -2   0  366.06   16.00
  -4   2   0  358.96   15.50
   4   2   0  326.47   15.00
  -4   2   0  348.47   13.20
  -4   2   0  372.46   15.40
   4   2   0  344.57   14.50
   4   2   0  340.37   12.40
   4   2   0  343.37   12.60
  -5  -2   0  328.97   16.50
   5  -2   0  328.07   15.60
   5  -2   0  328.67   13.80
   5  -2   0  331.47   16.60
  -5  -2   0  321.37   13.70
  -5   2   0  319.77   15.90
   5   2   0  331.87   12.90
  -5   2   0  335.97   13.80
   5   2   0  310.47   15.00
   5   2   0  315.57   15.50
  -6  -2   0  234.18   15.40
  -6  -2   0  232.48   12.60
   6  -2   0  259.67   14.30
   6  -2   0  248.38   12.70
  -6   2   0  239.68   14.50
   6   2   0  227.58   14.00
  -6   2   0  237.98   12.50
   6   2   0  248.78   14.50
   6   2   0  245.88   11.40
  -6   2   0  252.77   14.20
   7  -2   0  539.55   23.30
  -7  -2   0  538.95   25.80
   7  -2   0  501.25   21.40
  -7  -2   0  557.64   21.60
  -7   2   0  544.45   21.90
   7   2   0  542.75   20.30
   7   2   0  527.55   24.10
   7   2   0  532.85   24.30
  -7   2   0  549.85   23.60
  -8  -2   0   30.60    6.40
  -8  -2   0   23.60    8.50
   8  -2   0   18.20    6.10
   8  -2   0   21.70    6.70
   8  -2   0   22.20    6.00
   8   2   0   20.70    6.80
  -8   2   0   26.60    6.10
   8   2   0   23.80    6.50
  -8   2   0   29.70    7.00
   8   2   0   22.90    5.10
   9  -2   0  427.66   21.50
  -9  -2   0  477.65   25.90
   9  -2   0  463.15   23.00
  -9  -2   0  457.15   20.40
   9  -2   0  469.45   26.20
  -9   2   0  471.65   23.30
   9   2   0  468.15   19.70
   9   2   0  460.25   25.00
  -9   2   0  450.65   21.80
   9   2   0  460.45   24.40
 -10  -2   0   13.30    8.10
  10  -2   0   14.50    6.50
  10  -2   0    5.80    5.20
 -10  -2   0   12.00    5.20
  10  -2   0   10.80    6.20
  10   2   0   25.60    8.10
 -10   2   0    8.30    5.50
  10   2   0   14.00    5.10
 -10   2   0    8.70    5.90
  10   2   0    9.80    6.50
 -11  -2   0  140.19   11.40
  11  -2   0  140.79   14.00
  11  -2   0  121.49   13.00
 -11  -2   0  117.69   15.70
  11  -2   0  163.68   20.50
  11   2   0  115.49   10.40
 -11   2   0  109.09   12.50
 -11   2   0  104.69   13.40
  11   2   0  134.39   17.30
  11   2   0  153.78   16.30
 -12  -2   0   69.79   14.30
  12  -2   0   87.69   13.00
 -12  -2   0   82.59   10.40
  12  -2   0   69.29   11.80
  12  -2   0   84.39   14.80
 -12   2   0   76.09   12.10
  12   2   0   53.99   12.40
 -12   2   0   55.59   11.20
  12   2   0   81.39   10.40
  12   2   0   66.89   13.10
 -13  -2   0    3.10    5.50
  13  -2   0   12.00    7.10
  13  -2   0   -1.20    5.90
  13  -2   0    3.10    5.90
 -13  -2   0   11.00    8.70
  13   2   0    0.20    7.50
  13   2   0    0.60    5.00
 -13   2   0   13.90    6.90
 -13   2   0   10.30    6.30
  13   2   0   32.60   10.70
  14  -2   0   14.90    9.40
 -14  -2   0   15.90    6.50
  14  -2   0    7.40    7.00
 -14  -2   0   13.00    8.40
  14  -2   0    8.70    7.90
  14   2   0   12.50    8.70
  14   2   0    5.80    6.90
  14   2   0   18.80    8.90
 -14   2   0   16.70    7.70
 -14   2   0    5.30    6.30
   0  -3   0   -2.90    1.50
   0  -3   0    0.70    1.60
   0   3   0    0.10    1.90
   0   3   0    0.20    1.90
   0   3   0    0.60    2.20
   0   3   0    2.70    2.60
   1  -3   0  441.96   14.80
   1  -3   0  436.66   14.10
   1  -3   0  430.86   14.80
   1  -3   0  412.66   14.50
  -1   3   0  445.26   14.90
   1   3   0  443.16   15.90
  -1   3   0  438.06   14.10
   1   3   0  426.66   16.00
  -1   3   0  449.95   16.90
   1   3   0  427.86   15.50
  -1   3   0  440.56   16.60
   1   3   0  460.55   16.00
  -2  -3   0  689.83   22.00
   2  -3   0  684.63   22.20
   2  -3   0  678.83   21.30
  -2  -3   0  669.63   22.00
   2  -3   0  658.13   20.90
  -2   3   0  679.03   21.30
   2   3   0  709.13   19.40
   2   3   0  714.03   22.20
   2   3   0  689.13   23.70
   2   3   0  692.93   22.20
  -2   3   0  684.53   23.80
   2   3   0  704.83   23.50
  -2   3   0  705.43   22.30
  -3  -3   0   29.10    4.40
  -3  -3   0   34.00    4.60
   3  -3   0   29.60    3.70
   3  -3   0   32.70    4.90
   3  -3   0   33.60    6.00
   3  -3   0   35.50    4.20
  -3  -3   0   23.30    3.90
   3   3   0   33.40    5.70
  -3   3   0   30.10    3.70
   3   3   0   28.60    5.20
   3   3   0   28.30    4.10
   3   3   0   23.80    3.40
  -3   3   0   22.10    3.30
  -3   3   0   23.00    4.10
  -3   3   0   30.30    5.10
  -4  -3   0  580.34   20.10
   4  -3   0  616.04   23.80
   4  -3   0  606.34   20.40
   4  -3   0  644.94   23.60
   4   3   0  591.14   20.20
   4   3   0  600.64   23.30
   4   3   0  613.44   20.90
  -4   3   0  622.24   23.40
  -4   3   0  594.14   20.10
  -5  -3   0   32.30    5.20
   5  -3   0   43.30    7.30
   5  -3   0   35.10    5.10
   5  -3   0   31.10    6.50
  -5  -3   0   28.20    7.00
  -5   3   0   35.60    5.20
  -5   3   0   33.90    6.90
   5   3   0   31.40    4.70
   5   3   0   20.90    4.90
  -5   3   0   23.40    5.40
   5   3   0   28.00    5.00
   6  -3   0   15.90    5.60
  -6  -3   0   19.40    5.30
   6  -3   0   18.40    6.70
  -6  -3   0   11.80    6.40
   6  -3   0   16.80    4.80
  -6   3   0    6.50    4.80
  -6   3   0   15.50    5.30
   6   3   0    9.10    4.40
   6   3   0    9.20    3.70
   6   3   0   13.30    5.90
  -6   3   0   12.50    3.90
   7  -3   0  799.72   33.80
  -7  -3   0  854.11   29.30
   7  -3   0  829.72   32.60
  -7  -3   0  809.22   34.00
   7  -3   0  815.52   29.30
   7   3   0  794.12   32.80
   7   3   0  857.81   32.10
  -7   3   0  777.92   32.60
  -7   3   0  832.42   32.40
   7   3   0  838.52   27.70
  -7   3   0  854.01   29.20
  -8  -3   0  436.56   19.20
  -8  -3   0  456.95   24.90
   8  -3   0  418.86   21.90
   8  -3   0  430.56   23.80
   8  -3   0  425.16   19.60
  -8   3   0  406.26   19.10
   8   3   0  435.76   23.00
   8   3   0  449.46   18.00
  -8   3   0  414.96   21.90
   8   3   0  447.26   22.60
  -9  -3   0   29.00    6.50
   9  -3   0   34.60    7.40
   9  -3   0   32.90    9.20
  -9  -3   0   19.00    8.20
   9  -3   0   18.50    7.30
  -9   3   0   23.90    7.10
  -9   3   0   31.00    6.70
   9   3   0   31.80    8.80
   9   3   0   25.00    7.80
   9   3   0   25.20    5.00
  10  -3   0   40.80    7.90
  10  -3   0   61.49   11.40
  10  -3   0   73.49   13.30
 -10  -3   0   35.60   10.00
 -10  -3   0   47.90    7.60
 -10   3   0   46.10   10.00
  10   3   0   55.09   11.70
 -10   3   0   49.10    8.60
  10   3   0   50.69    7.10
  10   3   0   57.99   11.10
 -11  -3   0   21.40    6.10
  11  -3   0   22.60    9.10
  11  -3   0   37.60    8.40
 -11  -3   0   24.20   10.00
  11  -3   0   19.80    8.20
 -11   3   0   31.00    8.80
 -11   3   0   27.50    7.00
  11   3   0   21.90    8.80
  11   3   0   28.50    6.00
  11   3   0   30.90    9.40
  12  -3   0   20.90    7.70
 -12  -3   0   29.40    6.70
 -12  -3   0   33.40   10.50
  12  -3   0   18.00    8.60
  12  -3   0   15.90    8.30
  12   3   0   35.50   10.20
  12   3   0   28.10    6.10
  12   3   0   22.80    8.30
 -12   3   0   36.30   10.20
 -12   3   0   27.60    7.70
 -13  -3   0   40.10   12.70
  13  -3   0   29.00   10.00
 -13  -3   0   32.30    6.90
  13  -3   0   12.90    8.10
  13  -3   0    3.10    6.30
  13   3   0   35.90   10.80
  13   3   0   19.40    6.30
 -13   3   0   25.40    8.30
 -13   3   0   34.60    8.60
  13   3   0   15.40    9.50
   0   4   0  713.43   24.70
   0   4   0  686.23   23.70
   0   4   0  738.73   25.30
   0   4   0  708.53   23.60
   1  -4   0 2300.97   59.99
  -1   4   0 2147.39   57.69
   1   4   0 2109.09   61.29
  -1   4   0 2159.28   62.59
  -1   4   0 2141.69   62.09
  -1   4   0 2093.19   59.69
   1   4   0 2068.79   60.89
   1   4   0 2132.89   61.19
   1   4   0 2099.59   60.79
   2  -4   0  707.13   22.70
   2  -4   0  710.43   22.70
  -2   4   0  684.13   25.40
  -2   4   0  695.73   22.70
   2   4   0  681.93   23.90
  -2   4   0  698.23   22.70
   2   4   0  707.93   25.00
   2   4   0  695.63   25.10
   2   4   0  694.23   23.70
   3  -4   0   66.79    5.90
  -3  -4   0   70.29    6.40
   3  -4   0   68.19    9.00
   3  -4   0   66.09    6.50
   3   4   0   69.99    7.60
   3   4   0   61.59    7.40
  -3   4   0   73.59    6.60
   3   4   0   70.29    6.50
  -3   4   0   65.69    5.50
  -3   4   0   64.69    8.30
   4  -4   0  265.47   14.00
   4  -4   0  274.17   12.10
   4  -4   0  275.07   15.50
  -4  -4   0  263.07   12.50
   4   4   0  273.87   15.10
  -4   4   0  227.78   13.10
  -4   4   0  263.17   15.10
  -4   4   0  266.97   11.60
   4   4   0  277.07   11.30
   4   4   0  262.27   12.40
   5  -4   0   17.90    4.60
  -5  -4   0   34.00    8.10
  -5  -4   0   29.70    5.40
   5  -4   0   22.00    5.60
   5  -4   0   14.80    5.70
  -5   4   0   24.60    4.60
   5   4   0   19.30    4.60
   5   4   0   10.00    5.40
   5   4   0   17.20    4.20
  -5   4   0   26.10    6.50
  -5   4   0   11.50    4.10
  -6  -4   0  570.04   27.10
   6  -4   0  538.95   25.20
   6  -4   0  571.84   25.90
  -6  -4   0  578.84   21.60
   6  -4   0  559.24   21.50
  -6   4   0  569.64   21.30
   6   4   0  557.74   20.90
  -6   4   0  594.04   25.90
   6   4   0  562.64   22.40
  -6   4   0  536.45   24.40
   6   4   0  568.44   25.90
   7  -4   0  100.49    8.70
   7  -4   0   65.29    9.60
  -7  -4   0   86.59    9.00
  -7  -4   0   91.49   13.10
   7  -4   0   78.69   11.00
  -7   4   0   91.59   11.90
   7   4   0   88.89    7.60
   7   4   0   92.09    9.40
   7   4   0   55.19    9.40
  -7   4   0   93.29    8.10
  -7   4   0   88.89   11.10
  -8  -4   0   -6.10    6.00
  -8  -4   0   -1.70    4.30
   8  -4   0    6.20    4.10
   8  -4   0   -6.50    4.80
   8   4   0    4.60    4.50
   8   4   0   -0.70    5.80
  -8   4   0    6.50    4.00
   8   4   0    4.90    3.40
  -8   4   0    4.60    4.20
  -8   4   0    6.10    5.40
   9  -4   0  228.28   18.70
  -9  -4   0  210.68   13.40
   9  -4   0  224.98   14.20
   9  -4   0  202.18   17.00
  -9  -4   0  224.38   19.90
   9   4   0  204.58   11.90
   9   4   0  214.08   18.10
  -9   4   0  215.38   17.30
   9   4   0  211.88   16.20
  -9   4   0  193.98   13.30
  10  -4   0  126.89   15.20
  10  -4   0  104.79   14.30
 -10  -4   0  127.59   10.70
  10  -4   0  120.79   11.70
 -10  -4   0  118.39   16.10
  10   4   0  138.79   14.40
  10   4   0  105.09   14.70
  10   4   0  106.69    8.90
 -10   4   0  132.59   11.30
 -10   4   0  135.89   14.90
 -11  -4   0  163.58   12.10
  11  -4   0  178.48   14.20
 -11  -4   0  142.69   18.50
  11  -4   0  158.18   18.20
  11  -4   0  204.78   18.90
  11   4   0  177.88   11.30
 -11   4   0  159.08   13.40
  11   4   0  155.38   16.90
  11   4   0  169.38   18.60
 -11   4   0  171.08   17.00
 -12  -4   0   98.59   17.70
  12  -4   0  107.89   13.20
 -12  -4   0  100.19    9.70
  12  -4   0  114.09   17.30
  12  -4   0  125.19   17.20
 -12   4   0  113.99   16.30
  12   4   0   98.09   14.50
 -12   4   0   91.49   12.30
  12   4   0   98.49    9.20
  12   4   0  110.29   17.20
  13  -4   0   25.70   10.80
  13  -4   0   28.10    8.50
 -13  -4   0   30.70   11.40
  13   4   0   22.40   11.10
 -13   4   0   33.80   10.50
  13   4   0   19.00    8.50
 -13   4   0   44.50    9.40
   0   5   0    0.00    3.20
   0   5   0   -1.20    3.20
   0   5   0    3.60    3.90
   0   5   0    1.30    3.20
   1  -5   0 1203.48   37.00
  -1   5   0 1217.88   37.10
  -1   5   0 1200.88   39.60
  -1   5   0 1181.98   39.90
  -1   5   0 1195.68   33.30
   1   5   0 1158.98   38.70
   1   5   0 1205.68   38.20
   1   5   0 1139.49   38.00
   1   5   0 1186.08   38.40
   2  -5   0  102.39    7.80
   2   5   0  117.39    9.30
  -2   5   0  103.89    7.00
  -2   5   0   95.69    7.70
   2   5   0  101.49    8.70
   2   5   0  102.49    9.80
  -2   5   0  103.89   10.10
   2   5   0  102.69    9.40
   3  -5   0  169.88   13.50
   3  -5   0  158.28    9.70
   3  -5   0  146.99    9.40
  -3   5   0  179.48   10.40
   3   5   0  172.18   12.60
   3   5   0  157.08   10.50
  -3   5   0  168.68    9.60
  -3   5   0  162.38   12.80
   3   5   0  171.28   12.10
   4  -5   0  127.99    8.80
   4  -5   0  121.89   12.10
  -4  -5   0  135.99    9.90
   4  -5   0  105.59    9.30
  -4   5   0  122.79    9.80
   4   5   0  148.99   12.10
  -4   5   0  131.69    8.60
   4   5   0  115.19    9.40
  -4   5   0  127.89   12.10
   5  -5   0  737.63   25.80
   5  -5   0  737.63   31.50
  -5  -5   0  785.12   32.40
   5  -5   0  701.33   28.80
  -5   5   0  742.43   30.80
   5   5   0  780.22   30.90
  -5   5   0  722.73   25.30
  -5   5   0  736.53   28.80
   5   5   0  767.52   26.80
  -6  -5   0   38.40    8.90
   6  -5   0   38.60    7.50
   6  -5   0   46.40    6.50
   6  -5   0   37.40    8.50
  -6  -5   0   34.20    6.30
   6   5   0   44.40    6.30
   6   5   0   41.80    6.10
  -6   5   0   33.20    7.00
  -6   5   0   42.70    6.00
  -6   5   0   48.90    9.50
   6   5   0   40.70    8.90
   7  -5   0  152.98   13.80
   7  -5   0  155.98   15.00
  -7  -5   0  150.48   10.90
  -7  -5   0  148.69   15.40
   7  -5   0  129.29   10.10
   7   5   0  150.38   14.80
  -7   5   0  160.28   14.80
   7   5   0  143.39    9.80
  -7   5   0  157.38   10.00
   7   5   0  137.39   10.70
   8  -5   0   49.50    7.50
  -8  -5   0   60.39    8.30
  -8  -5   0   54.59   12.10
   8  -5   0   43.90    9.60
   8  -5   0   30.20    8.90
   8   5   0   30.80    9.10
  -8   5   0   50.29   11.00
   8   5   0   45.40    6.60
  -8   5   0   49.40    7.10
  -8   5   0   38.10    7.90
   8   5   0   42.80    7.50
   9  -5   0   68.89   12.50
   9  -5   0   67.49    8.80
  -9  -5   0   73.39   14.30
  -9  -5   0   75.49    9.60
   9  -5   0   88.79   13.20
   9   5   0   74.79   12.90
   9   5   0   70.59    7.30
   9   5   0   62.69    9.80
  -9   5   0   92.79   13.30
  -9   5   0   66.99    8.80
 -10  -5   0    0.70    4.50
  10  -5   0   -9.60    5.20
  10  -5   0    3.70    7.30
 -10  -5   0   -5.70    7.40
  10  -5   0   11.10    5.00
 -10   5   0    5.20    4.10
 -10   5   0   14.20    8.00
  10   5   0   -4.00    6.00
  10   5   0    8.20    3.80
  10   5   0    2.30    4.60
 -11  -5   0   44.30    7.00
  11  -5   0   42.00    8.40
  11  -5   0   39.40   11.40
 -11  -5   0   31.30   12.30
  11   5   0   36.70   10.50
 -11   5   0   51.89   11.30
  11   5   0   24.20    5.20
 -11   5   0   44.00    8.00
  11   5   0   29.30    8.20
  12  -5   0   27.10    7.50
 -12  -5   0   10.00   10.70
  12  -5   0   23.30   10.10
  12   5   0   17.60    8.90
 -12   5   0   22.50    6.80
  12   5   0   18.10    8.00
 -12   5   0   21.90    9.10
   0   6   0 1556.14   49.90
   0   6   0 1547.75   50.39
   0   6   0 1493.55   47.90
   1  -6   0 1154.18   38.30
  -1   6   0 1178.48   41.50
   1   6   0 1213.18   40.20
  -1   6   0 1185.08   41.90
  -1   6   0 1191.78   38.40
   1   6   0 1209.08   41.00
   1   6   0 1211.78   39.80
   1   6   0 1161.58   40.10
   2  -6   0  857.71   29.10
   2   6   0  858.71   32.20
   2   6   0  899.61   31.20
   2   6   0  813.92   31.00
  -2   6   0  839.32   32.90
   2   6   0  830.42   31.30
  -2   6   0  775.82   26.00
  -2   6   0  851.31   29.00
   3  -6   0  144.39    9.90
   3  -6   0  150.78   14.20
  -3   6   0  160.28   13.60
  -3   6   0  158.88    9.80
   3   6   0  159.28   12.80
   3   6   0  151.98   12.80
   3   6   0  161.48   11.60
  -3   6   0  161.48   10.00
   4  -6   0  385.26   22.30
   4  -6   0  433.46   17.70
  -4  -6   0  417.56   18.90
   4   6   0  428.16   21.60
  -4   6   0  381.06   21.60
  -4   6   0  426.06   17.20
   4   6   0  435.96   19.50
  -4   6   0  417.86   18.60
   5  -6   0   19.50    5.40
  -5  -6   0   10.30    4.70
   5  -6   0    7.20    3.90
  -5  -6   0    7.90    7.00
   5  -6   0   16.90    7.50
   5   6   0   10.90    4.80
   5   6   0   10.00    5.70
  -5   6   0   11.40    6.40
  -5   6   0   17.20    5.30
  -5   6   0    7.10    3.50
   6  -6   0   34.00    9.20
  -6  -6   0   39.90    6.90
   6  -6   0   25.70    5.30
  -6  -6   0   16.60    8.10
   6  -6   0   19.90    6.20
  -6   6   0   14.90    4.10
   6   6   0   27.10    5.60
  -6   6   0   42.50    7.90
  -6   6   0   16.30    6.70
   6   6   0   39.70    9.40
  -7  -6   0  279.27   15.20
   7  -6   0  221.98   16.90
   7  -6   0  267.37   20.40
  -7  -6   0  280.77   21.60
   7  -6   0  258.17   14.00
   7   6   0  247.98   19.00
  -7   6   0  275.37   20.00
  -7   6   0  257.77   17.20
   7   6   0  264.97   14.30
  -7   6   0  281.97   13.80
  -8  -6   0   13.00    8.50
  -8  -6   0   25.10    6.50
   8  -6   0   12.30    5.00
   8  -6   0   21.00    8.70
   8   6   0   24.50    9.10
  -8   6   0   11.50    7.20
  -8   6   0    5.90    3.80
   8   6   0   12.60    4.40
   9  -6   0  370.26   18.70
  -9  -6   0  405.46   19.70
  -9  -6   0  388.16   28.40
   9  -6   0  448.96   27.40
  -9   6   0  428.56   26.60
   9   6   0  409.86   26.80
  -9   6   0  395.56   18.40
   9   6   0  367.56   17.60
 -10  -6   0  134.69   19.10
 -10  -6   0  135.59   11.60
  10  -6   0  147.79   11.90
  10  -6   0  159.58   20.20
  10   6   0  142.69   19.10
 -10   6   0  139.19   10.70
 -10   6   0  119.79   16.60
  10   6   0  121.49    9.70
  11  -6   0   74.19   14.50
  11  -6   0   75.69    9.80
 -11  -6   0   99.89   18.90
  11   6   0   66.49   13.80
 -11   6   0   54.89    8.40
 -11   6   0   94.09   15.70
   0  -7   0    2.10    4.00
   0   7   0   -3.70    4.30
   0   7   0   -2.90    3.90
   0   7   0    4.20    5.00
   1  -7   0  594.94   23.90
   1   7   0  560.54   26.00
   1   7   0  569.54   25.50
   1   7   0  564.64   25.10
  -1   7   0  581.64   23.90
  -1   7   0  605.74   27.20
   1   7   0  610.44   25.40
   2  -7   0  423.26   18.70
   2  -7   0  398.16   22.80
  -2   7   0  400.46   13.80
  -2   7   0  398.76   18.10
  -2   7   0  409.76   14.00
   2   7   0  374.36   20.10
   2   7   0  369.96   19.80
   2   7   0  396.36   20.50
  -2   7   0  405.06   22.10
   2   7   0  403.36   20.90
   3  -7   0  221.98   12.80
   3  -7   0  205.38   17.30
  -3   7   0  228.98   11.40
  -3   7   0  224.18   11.50
   3   7   0  184.58   14.10
   3   7   0  206.18   15.10
  -3   7   0  214.98   12.50
  -3   7   0  230.18   17.00
   3   7   0  202.38   15.70
   4  -7   0  134.39   14.60
  -4  -7   0  141.79   11.60
   4  -7   0  108.49    9.20
  -4   7   0  111.89    9.30
  -4   7   0  120.19    9.10
  -4   7   0  136.39   14.00
   4   7   0  116.69   11.10
   4   7   0  139.69   13.20
  -5  -7   0   37.50    7.20
  -5  -7   0   39.90    9.80
   5  -7   0   38.50    6.40
   5  -7   0   26.30    9.00
  -5   7   0   31.30    8.20
   5   7   0   23.00    7.30
  -5   7   0   28.20    6.30
   5   7   0   43.70    7.70
  -5   7   0   40.80    6.10
  -6  -7   0  110.19   15.90
   6  -7   0  102.49   14.80
   6  -7   0   79.89    8.20
  -6  -7   0   84.49   10.00
   6   7   0   63.79   10.70
  -6   7   0   97.09   13.90
   6   7   0   76.29    9.60
  -6   7   0   89.29   11.30
  -6   7   0   96.79    8.20
  -7  -7   0  310.87   23.70
   7  -7   0  299.57   23.00
   7  -7   0  287.97   15.10
  -7  -7   0  297.67   16.60
   7   7   0  316.97   22.10
  -7   7   0  258.97   17.90
   7   7   0  312.77   16.50
  -7   7   0  272.57   14.00
  -7   7   0  294.47   21.80
  -8  -7   0   57.59   13.50
   8  -7   0   89.99   14.40
   8  -7   0   93.29    9.20
  -8  -7   0  106.09   11.10
  -8   7   0   86.69    8.20
  -8   7   0  107.09   16.00
   8   7   0   77.49   13.00
   8   7   0   83.39    8.90
   9  -7   0   29.20    6.60
   9  -7   0   17.20    9.10
  -9  -7   0   22.80   10.90
  -9  -7   0   15.70    6.40
   9   7   0   25.80    9.40
   9   7   0   22.80    5.80
  -9   7   0   32.00    9.90
  -9   7   0   20.40    5.20
  10  -7   0   43.50   12.50
  10  -7   0   31.30    6.90
 -10  -7   0   23.80   12.60
 -10   7   0   57.99   13.10
  10   7   0   19.60    9.80
   0  -8   0  965.40   35.80
   0   8   0  949.01   35.60
   0   8   0  894.01   37.20
   1  -8   0  122.09   11.20
   1  -8   0  110.59   14.00
  -1   8   0  100.69   12.50
   1   8   0  109.19   12.10
   1   8   0  123.39   14.40
  -1   8   0  141.39   11.70
   1   8   0  122.89   12.70
   2  -8   0   13.00    8.10
   2  -8   0   32.50    6.70
   2   8   0   38.20    8.90
   2   8   0   15.60    6.80
  -2   8   0   23.00    7.80
  -2   8   0   35.30    6.70
   2   8   0   24.00    7.30
   2   8   0   10.70    6.20
   3  -8   0  230.78   13.90
   3  -8   0  218.18   19.20
   3   8   0  232.08   17.10
  -3   8   0  229.08   13.60
  -3   8   0  233.88   18.50
  -3   8   0  238.08   10.60
  -3   8   0  254.87   10.90
   3   8   0  222.38   16.10
  -4  -8   0   98.49   14.30
  -4  -8   0   90.09   11.10
   4  -8   0   94.79   15.50
   4  -8   0   78.19    8.70
  -4   8   0   79.59    7.70
   4   8   0   81.89   11.00
  -4   8   0   72.19    7.90
   4   8   0   66.99   11.00
  -4   8   0   84.49    8.10
  -4   8   0   76.39   13.00
  -5  -8   0    5.90    7.80
   5  -8   0    9.20    7.60
  -5  -8   0    8.20    5.50
   5  -8   0    6.30    3.80
   5   8   0   15.30    5.80
  -5   8   0    9.10    4.50
  -5   8   0    5.70    4.10
  -5   8   0    9.30    4.80
   5   8   0   12.00    7.00
  -5   8   0   26.50    9.00
  -6  -8   0  112.19   11.70
   6  -8   0  118.39    9.70
   6  -8   0  117.59   16.10
  -6  -8   0  103.29   15.70
  -6   8   0  132.99   17.20
   6   8   0  117.39   11.60
  -6   8   0  105.89    8.80
  -6   8   0  102.89   10.80
   6   8   0   96.29   14.00
  -7  -8   0   13.20    9.30
   7  -8   0   16.70    9.10
  -7  -8   0   30.50    7.70
   7  -8   0   21.30    5.60
  -7   8   0   21.00    6.20
  -7   8   0   18.60    8.60
  -7   8   0   23.70    5.00
   7   8   0   24.70    9.90
   7   8   0   37.30    7.50
  -8  -8   0   -8.20    7.50
   8  -8   0    4.90    4.40
   8  -8   0    4.20    9.00
  -8   8   0    3.50    7.30
   8   8   0    4.00    4.70
   8   8   0    8.40    7.30
  -9  -8   0   29.80   12.20
   9  -8   0   27.00   11.60
   9   8   0   30.50    8.10
   9   8   0   25.50   10.00
  -9   8   0   21.20    9.90
   0  -9   0   -3.80    5.80
   0  -9   0   -4.90    4.30
   0   9   0    2.70    5.10
   0   9   0   -1.10    5.30
  -1  -9   0   23.40    7.20
   1  -9   0   20.30    6.90
   1  -9   0   18.60    8.90
  -1   9   0   24.90    6.90
   1   9   0   17.90    7.20
   1   9   0   21.20    7.70
  -1   9   0   25.80    8.00
   2  -9   0   38.30    7.90
   2  -9   0   36.70   12.20
  -2   9   0   23.80    9.10
  -2   9   0   20.30    6.70
   2   9   0   26.00    8.60
   3  -9   0   64.59    9.10
   3  -9   0   71.79   13.30
  -3  -9   0   58.99   10.80
   3   9   0   52.79   10.30
  -3   9   0   53.99   11.00
  -3   9   0   66.39    8.70
   3   9   0   82.69   12.10
  -4  -9   0    0.20    5.20
   4  -9   0   16.20    8.40
  -4  -9   0    4.40    7.90
   4  -9   0    0.90    4.30
   4   9   0    9.70    6.30
  -4   9   0    5.50    3.10
  -4   9   0   10.80    7.50
  -4   9   0    8.60    4.40
   4   9   0   -3.10    5.50
  -4   9   0    9.60    3.30
   5  -9   0  116.49   10.20
   5  -9   0  120.89   18.60
  -5  -9   0  122.29   17.80
  -5  -9   0  129.69   13.20
   5   9   0  116.69   15.90
   5   9   0  144.99   13.60
  -5   9   0  108.49    9.60
  -5   9   0  102.09   16.30
  -5   9   0  132.49   10.20
  -5   9   0  110.99    9.80
   6  -9   0  121.19   10.10
  -6  -9   0  126.99   19.00
   6  -9   0   95.29   17.00
  -6  -9   0   96.29   12.10
  -6   9   0  119.79   11.00
  -6   9   0  139.09   19.50
   6   9   0  132.19   17.40
  -6   9   0  125.89   11.50
  -6   9   0  106.09   11.00
   6   9   0  109.49   12.80
  -7  -9   0  307.57   25.60
   7  -9   0  225.88   23.10
  -7  -9   0  260.47   17.70
  -7   9   0  276.77   17.90
  -7   9   0  277.37   23.40
  -7   9   0  251.27   17.10
   7   9   0  234.18   16.20
   7   9   0  255.67   21.90
  -8  -9   0   71.39   16.40
   8  -9   0   83.69   16.20
  -8   9   0  107.19   17.30
  -8   9   0   97.19   12.80
   8   9   0   97.59   15.70
   8   9   0   92.29   10.70
   0 -10   0  197.68   15.80
   0 -10   0  195.68   19.80
   0  10   0  185.68   17.20
  -1 -10   0    5.80    8.30
  -1 -10   0    9.50    7.00
   1 -10   0   15.20    6.90
   1 -10   0    3.30    8.90
   1  10   0   11.20    6.70
  -1  10   0   11.00    6.60
  -1  10   0   12.40    6.80
  -2 -10   0  163.88   17.20
  -2 -10   0  152.28   16.60
   2 -10   0  159.38   13.50
  -2 -10   0  167.38   16.40
   2 -10   0  180.78   21.80
  -2  10   0  165.18   13.40
  -2  10   0  180.38   18.10
  -3 -10   0    8.00    7.30
   3 -10   0   12.00    6.20
   3 -10   0   18.90   10.10
  -3 -10   0   10.90    8.10
  -3  10   0    2.30    6.70
  -3  10   0   15.80    6.40
  -4 -10   0   -1.20    6.90
  -4 -10   0   -1.60    5.10
   4 -10   0   16.00    6.00
   4 -10   0   16.20   10.60
  -4  10   0   16.00    8.20
  -4  10   0    1.30    5.70
   4  10   0   14.20    7.80
  -5 -10   0   10.20    8.90
   5 -10   0   -3.80    7.90
  -5 -10   0    4.40    6.30
   5  10   0   -1.40    6.60
  -5  10   0   14.40    8.30
  14   0  -1   38.00   10.10
 -14   0   1   54.59   10.60
 -14   0   1   68.79   12.60
  14   0  -1   66.19   10.60
  14   0  -1   55.89   11.30
 -13   0   1   59.09   10.90
  13   0  -1   84.49   16.50
 -13   0   1   73.39   13.10
  13   0  -1   73.39   12.80
  13   0  -1   85.49   12.00
 -12   0   1   96.99   13.60
  12   0  -1  110.29   11.50
  12   0  -1  104.49   14.20
 -12   0   1  126.39   13.50
  12   0  -1   95.99   14.00
  11   0  -1    1.60    5.70
 -11   0   1   12.30    7.20
  11   0  -1   15.10    7.00
  11   0  -1   16.10    5.40
 -11   0   1   16.90    7.00
 -10   0   1  140.69   14.40
  10   0  -1  153.78   14.30
  10   0  -1  171.98   12.30
 -10   0   1  170.48   13.90
  10   0  -1  136.49   15.30
   9   0  -1   50.79    9.20
   9   0  -1   60.29   10.80
  -9   0   1   52.69    9.30
   9   0  -1   58.69    8.10
  -9   0   1   55.89    9.40
   8   0  -1   67.39   10.60
   8   0  -1   54.79    8.90
   8   0  -1   70.99    8.30
  -8   0   1   72.69   10.20
  -8   0   1   72.49    9.70
  -7   0   1   42.90    7.40
   7   0  -1   52.59    8.60
   7   0  -1   52.29    8.90
   7   0  -1   62.09    7.30
  -7   0   1   53.29    8.20
   6   0  -1   81.79    8.80
   6   0  -1   81.59    6.80
   6   0  -1   75.49    8.00
  -6   0   1   71.49    8.60
  -6   0   1   80.69    8.60
  -5   0   1   92.39    6.60
  -5   0   1   99.99    8.50
  -5   0   1   97.79    8.10
   5   0  -1   95.49    7.70
   5   0  -1   93.49    6.40
   5   0  -1   99.29    8.70
  -4   0   1 1419.66   42.70
   4   0  -1 1408.46   43.00
  -4   0   1 1443.06   41.50
  -4   0   1 1362.26   39.50
   4   0  -1 1410.96   39.70
  -4   0   1 1446.06   42.00
   4   0  -1 1391.16   41.60
   3   0  -1 1346.77   38.00
  -3   0   1 1319.37   36.10
  -3   0   1 1294.17   37.60
  -3   0   1 1396.46   39.00
   3   0  -1 1305.77   38.70
   3   0  -1 1320.47   36.10
   3   0  -1 1247.48   37.60
  -3   0   1 1299.37   37.50
  -3   0   1 1321.57   38.30
  -3   0   1 1279.17   37.20
  -2   0   1   11.80    2.60
   2   0  -1   19.70    3.30
   2   0  -1   17.60    2.10
   2   0  -1   16.40    2.70
  -2   0   1   12.40    2.30
  -2   0   1   10.00    3.20
   2   0  -1   21.60    3.60
  -2   0   1   15.10    3.00
   2   0  -1   20.40    3.30
   2   0  -1   14.50    2.10
   1   0  -1    1.80    1.10
  -1   0   1    1.80    1.60
  -1   0   1   -0.70    0.90
  -1   0   1    0.40    1.10
   1   0  -1    1.30    0.70
   1   0  -1    2.30    1.20
  -1   0   1    1.00    0.80
   0   0  -1    0.30    0.40
   0   0   1    0.00    0.60
   0   0   1   -1.00    0.80
  -1   0  -1  281.17    9.00
   1   0   1  266.27    8.90
   1   0   1  266.17    7.80
   1   0   1  270.57    8.90
  -1   0  -1  256.77    8.70
  -1   0  -1  275.87    8.30
  -2   0  -1 2364.66   63.19
   2   0   1 2268.37   61.49
  -2   0  -1 2310.67   62.69
   2   0   1 2390.56   62.29
  -2   0  -1 2338.37   63.49
   2   0   1 2321.27   63.59
  -2   0  -1 2347.17   62.19
   2   0   1 2351.26   62.79
   2   0   1 2391.56   63.29
  -2   0  -1 2356.06   61.59
  -3   0  -1  550.04   19.00
  -3   0  -1  549.95   16.90
   3   0   1  577.14   19.50
  -3   0  -1  549.35   17.50
   3   0   1  573.74   17.90
   3   0   1  519.25   18.30
   3   0   1  510.25   16.80
   3   0   1  521.15   17.90
  -3   0  -1  529.15   17.70
  -3   0  -1  562.44   18.80
   4   0   1 2593.34   72.99
   4   0   1 2670.03   73.09
   4   0   1 2625.94   72.19
  -4   0  -1 2682.33   71.89
  -4   0  -1 2706.73   74.29
  -4   0  -1 2622.94   74.59
   4   0   1 2709.13   75.29
   5   0   1 2823.12   78.99
  -5   0  -1 2859.01   80.29
   5   0   1 2798.32   78.79
  -5   0  -1 2816.82   77.49
   5   0   1 2874.61   81.59
  -6   0  -1  336.57   14.40
   6   0   1  327.07   17.50
   6   0   1  331.37   15.50
   6   0   1  344.47   15.80
  -6   0  -1  321.67   16.60
  -7   0  -1  267.47   16.00
   7   0   1  260.37   14.90
  -7   0  -1  242.38   13.00
   7   0   1  252.37   14.50
  -8   0  -1  861.81   30.60
   8   0   1  861.91   32.00
   8   0   1  896.11   36.50
  -8   0  -1  877.51   34.30
   8   0   1  857.61   32.90
  -9   0  -1   19.40    5.70
   9   0   1   28.60    6.80
  -9   0  -1   18.40    6.90
   9   0   1    9.30    5.60
   9   0   1   22.40    7.70
  10   0   1  116.99   12.70
  10   0   1  137.99   15.00
 -10   0  -1  117.69   10.90
 -10   0  -1  121.29   14.70
  10   0   1  120.29   12.20
  11   0   1  140.69   13.40
 -11   0  -1  152.98   12.40
 -11   0  -1  149.59   15.40
  11   0   1  130.79   14.20
  11   0   1  106.09   14.40
  12   0   1   66.59   11.60
  12   0   1   74.19   12.00
 -12   0  -1  107.19   11.30
 -12   0  -1  112.49   15.40
  12   0   1  115.19   14.10
 -13   0  -1   58.29   12.50
  13   0   1   58.19   14.90
  13   0   1   55.49   11.10
 -13   0  -1   57.69   10.30
  13   0   1   71.59   12.00
 -14   0  -1   23.90    7.20
  14   0   1   25.30    9.50
  14   0   1   26.60    9.10
 -14   0  -1   33.90   11.00
  14   0   1   19.40    8.70
 -14  -1   1   59.39   12.70
  14  -1  -1   60.09   13.90
  14  -1  -1   51.89   10.10
  14  -1  -1   57.09   12.30
 -14  -1   1   48.10   10.20
  14   1  -1   72.69   14.90
 -14   1   1   48.90   11.30
  14   1  -1   48.00    8.80
 -14   1   1   60.99   11.20
  14   1  -1   45.50   11.60
  13  -1  -1   11.30    6.80
 -13  -1   1   11.30    6.70
  13  -1  -1    8.40    7.70
 -13  -1   1    6.70    7.50
  13  -1  -1   13.40    7.40
 -13   1   1   17.20    8.20
  13   1  -1   13.90    5.70
  13   1  -1   -2.00    7.50
  13   1  -1    9.70    7.50
 -13   1   1    9.20    7.80
  12  -1  -1   12.20    6.90
  12  -1  -1   23.00   10.10
  12  -1  -1   16.10    7.70
 -12  -1   1   19.00    8.70
 -12  -1   1   15.00    6.90
  12   1  -1   19.70    8.50
 -12   1   1   24.30    8.30
  12   1  -1   19.20    5.90
  12   1  -1   15.40    7.30
 -12   1   1    9.30    6.60
  11  -1  -1  101.39   12.50
 -11  -1   1   85.69   11.60
 -11  -1   1   74.19   12.50
  11  -1  -1   76.79   12.70
  11  -1  -1   71.49   11.10
 -11   1   1   85.39   12.20
  11   1  -1   84.09   12.50
 -11   1   1   85.79   12.40
  11   1  -1   90.59   14.00
  11   1  -1   85.59    8.90
  10  -1  -1   30.50    8.40
  10  -1  -1   32.80    7.10
 -10  -1   1   16.40    7.60
  10  -1  -1   30.10    7.50
 -10  -1   1   40.30    7.90
 -10   1   1   36.40    8.20
  10   1  -1   43.00    6.90
  10   1  -1   39.60   10.20
 -10   1   1   38.50    8.20
  10   1  -1   29.10    8.50
   9  -1  -1  137.39   14.40
  -9  -1   1  128.99   11.80
   9  -1  -1  111.09   10.90
  -9  -1   1  142.99   14.00
   9  -1  -1  151.68   12.70
   9   1  -1  130.59   13.60
   9   1  -1  131.99   14.80
   9   1  -1  138.09    9.90
  -9   1   1  127.09   11.90
  -9   1   1  124.29   12.30
   8  -1  -1  621.74   26.60
   8  -1  -1  648.04   29.70
   8  -1  -1  614.04   25.10
  -8  -1   1  641.74   28.40
  -8  -1   1  591.94   25.50
   8   1  -1  682.03   29.60
   8   1  -1  611.94   27.50
  -8   1   1  649.93   27.00
   8   1  -1  622.74   23.10
  -8   1   1  687.43   26.60
   7  -1  -1  913.81   31.20
  -7  -1   1  893.01   33.90
   7  -1  -1  901.31   35.10
   7  -1  -1  897.81   32.10
  -7  -1   1  877.31   31.80
   7   1  -1  879.71   28.90
  -7   1   1  874.61   32.40
   7   1  -1  910.41   33.30
   7   1  -1  875.71   34.10
  -7   1   1  914.61   31.60
  -6  -1   1  206.18   12.60
   6  -1  -1  211.58   12.00
  -6  -1   1  206.78   13.30
   6  -1  -1  196.48   11.30
   6   1  -1  207.08    9.80
  -6   1   1  201.38   12.50
   6   1  -1  209.88   13.20
   6   1  -1  228.58   13.10
  -6   1   1  207.58   11.70
   5  -1  -1 1724.03   49.60
   5  -1  -1 1730.53   52.79
  -5  -1   1 1702.43   51.49
   5  -1  -1 1723.53   50.29
  -5  -1   1 1658.93   47.00
  -5  -1   1 1718.23   50.39
  -5   1   1 1696.03   49.20
   5   1  -1 1675.03   51.69
  -5   1   1 1634.14   51.79
  -5   1   1 1718.13   50.89
   5   1  -1 1719.23   47.30
   5   1  -1 1697.13   51.09
   4  -1  -1  169.08    8.70
   4  -1  -1  163.18    8.70
  -4  -1   1  160.08    9.30
   4  -1  -1  177.08   10.40
  -4  -1   1  156.48    6.60
  -4  -1   1  167.28    9.80
   4  -1  -1  142.69    7.60
   4   1  -1  163.08    9.50
   4   1  -1  168.88    6.90
  -4   1   1  170.38    9.70
  -4   1   1  157.78    8.20
   4   1  -1  164.48    9.40
  -4   1   1  168.98    9.90
   3  -1  -1 2064.59   58.49
   3  -1  -1 2164.48   58.59
  -3  -1   1 2139.19   56.09
  -3  -1   1 2142.49   58.39
   3  -1  -1 2196.98   60.29
  -3  -1   1 2157.38   59.19
   3  -1  -1 1811.02   62.99
   3  -1  -1 2250.77   58.79
   3  -1  -1 2110.79   57.19
   3   1  -1 2131.89   56.09
   3   1  -1 2146.79   59.29
  -3   1   1 2173.68   57.39
   3   1  -1 2028.30   57.79
  -3   1   1 2174.98   60.09
   3   1  -1 2189.78   59.59
   3   1  -1 2140.29   59.39
  -3   1   1 2141.09   58.49
  -3   1   1 2207.78   59.69
   2  -1  -1  250.77   10.10
  -2  -1   1  286.17   10.30
   2  -1  -1  271.67   11.00
  -2  -1   1  284.67   10.40
  -2  -1   1  281.97   10.80
   2  -1  -1  263.27    8.60
  -2  -1   1  277.37    8.00
   2  -1  -1  280.37   11.10
  -2  -1   1  274.67   10.50
   2  -1  -1  284.87   10.30
   2   1  -1  288.97   11.00
   2   1  -1  275.87    8.00
  -2   1   1  280.47   11.00
  -2   1   1  252.27   10.00
   2   1  -1  264.17    9.90
   2   1  -1  279.37   10.30
   2   1  -1  271.57   10.60
  -2   1   1  263.07    8.70
  -2   1   1  269.87   10.40
  -2   1   1  272.17   11.10
   0  -1   1  119.89    4.90
   0  -1   1  123.49    5.20
   0  -1   1  122.79    4.50
   0  -1   1  122.99    5.20
   0  -1  -1  116.19    4.80
   0  -1  -1  120.79    5.20
   0  -1  -1  118.19    5.20
   0   1  -1  116.39    4.80
   0   1   1  109.59    4.60
   0   1  -1  120.99    4.10
   0   1   1  122.89    5.40
   0   1  -1  125.99    5.40
   0   1  -1  117.09    4.60
   0   1   1  120.59    4.50
   0   1   1  122.69    5.30
   0   1  -1  119.29    5.20
  -1  -1  -1 3333.07   87.19
   1  -1   1 3325.77   86.89
  -1  -1  -1 3269.57   87.19
  -1  -1  -1 3442.46   86.59
   1  -1   1 3370.96   87.29
   1  -1   1 3366.36   87.49
  -1  -1  -1 3222.18   85.19
  -1  -1  -1 3411.86   86.49
   1  -1   1 3219.68   86.99
   1  -1   1 3374.66   84.99
  -1  -1  -1 3273.67   86.99
  -1   1  -1 3333.37   87.29
   1   1   1 3331.47   85.19
  -1   1  -1 3286.47   86.89
  -1   1  -1 3374.96   84.99
   1   1   1 3292.27   86.99
  -1   1  -1 3228.08   86.99
   1   1   1 3231.48   87.19
   1   1   1 3404.86   87.29
  -2  -1  -1 3367.66   90.59
   2  -1   1 3415.66   90.59
  -2  -1  -1 3403.06   89.29
  -2  -1  -1 3361.36   87.39
   2  -1   1 3381.76   90.19
   2  -1   1 3337.87   89.49
  -2  -1  -1 3395.36   89.89
   2  -1   1 3422.26   87.99
   2  -1   1 3326.57   89.39
  -2  -1  -1 3379.76   89.59
   2   1   1 3439.76   90.09
  -2   1  -1 3410.86   87.89
   2   1   1 3378.36   87.19
   2   1   1 3461.75   89.79
   2   1   1 3311.97   89.29
  -2   1  -1 3380.36   89.59
  -2   1  -1 3328.17   89.99
   2   1   1 3377.16   90.29
  -2   1  -1 3395.76   90.49
  -2   1  -1 3465.45   89.59
   3  -1   1  322.27   13.60
   3  -1   1  335.77   13.10
  -3  -1  -1  311.07   13.50
   3  -1   1  301.37   11.90
   3  -1   1  324.97   11.20
  -3  -1  -1  309.57   10.60
  -3  -1  -1  311.07   11.70
   3  -1   1  308.67   12.20
   3   1   1  320.47   12.00
  -3   1  -1  318.67   13.30
  -3   1  -1  351.46   12.70
   3   1   1  329.47   13.00
  -3   1  -1  315.97   11.00
  -3   1  -1  316.87   12.20
   3   1   1  310.37   12.60
   3   1   1  311.47   10.10
   4  -1   1 3422.26   94.69
  -4  -1  -1 3451.45   91.89
  -4  -1  -1 3491.35   95.99
   4  -1   1 3594.54   96.59
   4  -1   1 3530.85   93.19
   4   1   1 3436.86   91.49
  -4   1  -1 3246.48   95.49
  -4   1  -1 3427.36   93.79
   4   1   1 3478.05   93.49
   4   1   1 3558.24   95.79
   4   1   1 3622.24   95.19
  -4   1  -1 3497.45   94.29
  -4   1  -1 3394.66   92.69
   5  -1   1  599.64   22.60
  -5  -1  -1  624.34   20.30
   5  -1   1  611.94   21.40
   5  -1   1  590.74   24.10
  -5   1  -1  599.74   22.20
   5   1   1  608.44   19.90
  -5   1  -1  660.83   22.20
  -5   1  -1  613.04   23.80
   5   1   1  601.94   22.70
   5   1   1  625.24   21.60
   5   1   1  648.64   24.20
  -6  -1  -1  455.25   21.00
   6  -1   1  461.75   19.40
   6  -1   1  460.45   21.30
  -6  -1  -1  430.16   16.70
   6  -1   1  433.76   18.10
  -6   1  -1  457.85   18.50
  -6   1  -1  423.16   18.80
   6   1   1  447.76   20.80
   6   1   1  438.86   19.40
   6   1   1  457.55   18.20
  -7  -1  -1  618.04   27.10
   7  -1   1  608.14   27.70
  -7  -1  -1  631.04   22.50
   7  -1   1  635.54   25.60
   7  -1   1  625.44   24.30
   7   1   1  616.04   23.80
   7   1   1  615.74   27.30
  -7   1  -1  630.24   24.30
  -7   1  -1  625.44   25.20
   7   1   1  626.54   25.70
  -8  -1  -1  116.29    9.30
   8  -1   1  108.29   11.20
  -8  -1  -1  122.89   13.30
   8  -1   1  124.99   10.90
   8   1   1  117.19   12.60
   8   1   1  129.59   11.90
   8   1   1  129.09   10.70
  -8   1  -1  126.39   11.70
  -8   1  -1  117.69   10.40
   9  -1   1   75.99   10.60
  -9  -1  -1   59.49   10.30
  -9  -1  -1   90.09    8.90
   9  -1   1  117.49   15.20
   9  -1   1   90.79   11.30
   9   1   1   91.29    9.90
  -9   1  -1   93.29   10.10
  -9   1  -1  102.99   12.70
   9   1   1   53.29    9.20
   9   1   1  101.29   12.40
  10  -1   1    7.00    4.90
 -10  -1  -1    7.10    6.90
  10  -1   1   15.60    6.50
  10  -1   1    6.90    5.70
 -10  -1  -1    9.30    4.60
  10   1   1    2.60    6.20
 -10   1  -1   12.40    6.70
  10   1   1   16.70    6.00
 -10   1  -1    7.60    5.20
  10   1   1   -0.50    5.60
  11  -1   1   29.20    8.00
 -11  -1  -1   34.10    6.90
  11  -1   1   32.70    8.40
 -11  -1  -1   33.50    9.50
  11  -1   1   25.40    7.40
 -11   1  -1   50.49   10.50
  11   1   1   42.70    8.50
  11   1   1   26.30    9.00
 -11   1  -1   39.40    8.40
  11   1   1   27.60    8.70
  12  -1   1   14.90    7.90
  12  -1   1   46.40   10.70
 -12  -1  -1   51.19   12.00
  12  -1   1   47.00    9.90
 -12  -1  -1   40.20    7.70
  12   1   1   36.70   10.80
 -12   1  -1   44.00    8.70
 -12   1  -1   49.00   11.20
  12   1   1   37.50   10.20
  12   1   1   28.20    7.80
 -13  -1  -1   54.79    9.00
  13  -1   1   39.80    9.80
  13  -1   1   51.29   10.70
 -13  -1  -1   44.80   11.30
  13  -1   1   55.09   14.50
  13   1   1   41.70   11.10
 -13   1  -1   32.60    9.40
  13   1   1   51.89    9.80
  13   1   1   50.79   13.10
 -13   1  -1   46.30    9.20
  14  -1   1   37.40   10.10
 -14  -1  -1   21.10    6.40
  14  -1   1   29.70    9.00
 -14  -1  -1   22.60    9.70
  14  -1   1   37.00    9.90
 -14   1  -1   24.30    8.50
  14   1   1   30.10   10.50
 -14   1  -1   37.50    8.70
  14   1   1   30.10    8.40
  14   1   1   17.80   10.40
  14  -2  -1   94.59   14.20
  14  -2  -1   79.19   12.60
 -14  -2   1   50.69   13.20
 -14  -2   1   64.29   10.70
 -14   2   1   76.59   12.80
 -14   2   1   90.29   13.10
  14   2  -1   52.69   12.70
  14   2  -1   68.69   14.90
 -13  -2   1  144.39   14.10
 -13  -2   1  165.58   20.90
  13  -2  -1  168.18   23.40
  13  -2  -1  192.48   18.00
  13  -2  -1  179.38   16.60
 -13   2   1  181.98   17.30
  13   2  -1  167.08   18.90
  13   2  -1  197.58   20.20
  13   2  -1  171.28   11.90
 -13   2   1  149.59   14.80
 -12  -2   1   79.79   14.20
 -12  -2   1   84.09   11.30
  12  -2  -1   84.39   14.10
  12  -2  -1   88.49   12.60
  12  -2  -1  112.49   14.40
  12   2  -1  101.29    9.20
 -12   2   1   97.09   14.90
  12   2  -1  116.89   17.70
  12   2  -1   72.99   12.50
 -12   2   1   85.39   11.90
 -11  -2   1  289.97   17.80
  11  -2  -1  268.87   18.40
  11  -2  -1  266.97   18.70
  11  -2  -1  318.37   22.90
 -11  -2   1  302.07   22.80
 -11   2   1  291.67   20.00
  11   2  -1  265.97   14.40
 -11   2   1  273.17   17.70
  11   2  -1  289.27   22.00
  11   2  -1  256.17   20.70
  10  -2  -1  146.19   13.10
  10  -2  -1  113.19   12.60
 -10  -2   1  143.39   17.10
 -10  -2   1  137.99   12.40
  10  -2  -1  129.09   16.90
  10   2  -1  134.09   14.40
 -10   2   1  120.49   11.80
  10   2  -1   96.69   12.80
 -10   2   1  111.49   13.40
   9  -2  -1  152.48   13.00
   9  -2  -1  149.79   12.70
  -9  -2   1  139.69   15.10
   9  -2  -1  140.49   14.70
  -9  -2   1  129.29   12.10
  -9   2   1  142.09   13.80
   9   2  -1  145.09   14.20
  -9   2   1  152.88   11.90
   9   2  -1  136.09    9.20
   9   2  -1  154.58   14.30
   8  -2  -1  143.09   11.90
   8  -2  -1  155.28   12.20
  -8  -2   1  142.09   12.20
  -8  -2   1  159.28   14.90
   8  -2  -1  145.89   14.10
  -8   2   1  156.08   11.00
   8   2  -1  154.08    9.10
   8   2  -1  146.39   13.20
  -8   2   1  172.58   13.60
   8   2  -1  143.29   13.20
  -7  -2   1  272.47   17.30
  -7  -2   1  256.17   15.30
   7  -2  -1  268.07   14.90
   7  -2  -1  242.88   14.80
   7  -2  -1  261.67   17.10
   7   2  -1  263.87   11.60
   7   2  -1  271.37   16.50
  -7   2   1  248.88   15.80
   7   2  -1  243.58   15.90
  -7   2   1  273.27   13.90
   6  -2  -1  172.48   11.00
  -6  -2   1  163.38   12.60
   6  -2  -1  172.28   11.60
  -6  -2   1  154.58    7.70
   6  -2  -1  173.58   12.80
  -6  -2   1  165.88   11.50
   6   2  -1  165.28   12.10
  -6   2   1  176.08   12.20
  -6   2   1  159.78   11.90
   6   2  -1  151.78   11.50
  -6   2   1  172.48    9.80
   6   2  -1  156.38    8.20
  -5  -2   1  280.47   10.70
  -5  -2   1  305.97   13.70
  -5  -2   1  319.47   15.90
   5  -2  -1  268.17   15.00
   5  -2  -1  312.17   14.60
   5  -2  -1  298.97   13.50
   5   2  -1  283.47   10.80
  -5   2   1  304.07   15.00
  -5   2   1  298.57   12.20
   5   2  -1  284.77   14.80
   5   2  -1  310.07   14.50
  -5   2   1  287.37   14.90
  -4  -2   1  187.48    9.50
   4  -2  -1  171.48   10.60
   4  -2  -1  163.38    7.90
   4  -2  -1  180.98   10.20
   4  -2  -1  181.48    9.40
  -4  -2   1  188.28    7.40
  -4   2   1  182.88   10.60
  -4   2   1  190.08    8.20
   4   2  -1  195.28   10.80
   4   2  -1  184.18   11.10
  -4   2   1  178.78   10.70
   4   2  -1  197.78   10.10
   4   2  -1  179.78    7.30
   3  -2  -1  313.17   11.90
   3  -2  -1  305.07   13.20
  -3  -2   1  303.67    9.90
  -3  -2   1  298.37   11.80
   3  -2  -1  295.47   10.10
   3   2  -1  298.87   10.00
  -3   2   1  280.07   11.40
  -3   2   1  308.37   13.30
   3   2  -1  299.37   11.80
  -3   2   1  305.27   13.00
   3   2  -1  289.67   11.40
   3   2  -1  302.07   13.00
   3   2  -1  286.87   13.20
  -3   2   1  294.27   10.00
   2  -2  -1  699.53   22.10
  -2  -2   1  731.33   22.50
   2  -2  -1  727.63   20.00
  -2  -2   1  701.13   20.70
  -2  -2   1  717.93   22.70
  -2  -2   1  739.43   22.50
   2  -2  -1  763.22   23.10
  -2   2   1  722.73   22.80
   2   2  -1  714.63   20.80
  -2   2   1  738.63   20.10
  -2   2   1  720.83   23.50
   2   2  -1  733.13   23.00
  -2   2   1  712.43   22.00
   2   2  -1  723.03   23.50
  -2   2   1  701.73   23.30
   2   2  -1  747.23   21.40
   1  -2  -1 2066.39   55.69
   1  -2  -1 2021.50   56.09
  -1  -2   1 2046.50   55.39
  -1  -2   1 2051.29   54.89
  -1  -2   1 2107.09   53.69
  -1  -2   1 1983.80   56.19
   1  -2  -1 2063.19   55.09
  -1  -2   1 2114.49   56.09
   1  -2  -1 2027.50   56.49
   1  -2  -1 2090.89   53.69
   1   2  -1 2047.60   55.49
  -1   2   1 2030.00   56.19
   1   2  -1 2064.49   56.49
   1   2  -1 2130.59   56.19
   1   2  -1 2040.20   54.89
   1   2  -1 2156.98   53.79
  -1   2   1 2038.90   56.69
  -1   2   1 1938.51   53.59
  -1   2   1 1910.41   54.89
   0  -2  -1 6390.96  159.78
   0  -2   1 6157.88  158.18
   0  -2  -1 5627.24  158.88
   0  -2  -1 6192.88  157.58
   0  -2  -1 5939.61  159.78
   0  -2   1 6254.37  159.58
   0  -2  -1 6113.29  158.48
   0  -2   1 6074.59  159.88
   0  -2   1 6253.07  159.68
   0   2   1 6226.18  158.58
   0   2  -1 6079.79  158.18
   0   2  -1 5994.60  159.58
   0   2  -1 6255.47  157.68
   0   2   1 6165.58  159.18
   0   2   1 6222.38  160.28
   0   2   1 6194.68  159.68
   0   2  -1 6036.50  159.88
   0   2   1 6205.08  157.58
  -1  -2  -1 2871.91   80.09
  -1  -2  -1 2972.40   80.29
  -1  -2  -1 2812.52   80.39
   1  -2   1 3022.70   81.09
   1  -2   1 3085.69   78.09
   1  -2   1 3060.79   77.99
  -1  -2  -1 3007.70   78.19
  -1  -2  -1 2884.61   78.79
   1  -2   1 2812.42   80.49
  -1  -2  -1 3033.20   78.19
   1  -2   1 3056.89   80.89
   1  -2   1 3000.80   79.89
   1  -2   1 2978.50   79.49
   1   2   1 3045.80   80.59
  -1   2  -1 3400.36   79.89
   1   2   1 2982.80   78.89
  -1   2  -1 2973.60   79.99
   1   2   1 3107.19   80.89
  -1   2  -1 2971.80   80.79
   2  -2   1  881.31   28.00
  -2  -2  -1  896.01   24.90
  -2  -2  -1  869.71   26.60
   2  -2   1  851.81   26.20
   2  -2   1  915.31   24.60
   2  -2   1  910.71   27.40
  -2  -2  -1  912.51   28.10
  -2   2  -1  895.71   26.60
   2   2   1  874.11   26.70
  -2   2  -1  856.71   27.00
  -2   2  -1  868.11   27.50
   2   2   1  876.61   27.60
  -2   2  -1  909.91   24.60
   2   2   1  930.91   25.90
   3  -2   1  137.39    8.80
   3  -2   1  127.69    8.30
  -3  -2  -1  124.39    5.80
   3  -2   1  132.49    7.10
   3  -2   1  128.99    6.10
  -3  -2  -1  134.79    7.20
  -3  -2  -1  142.59    9.10
  -3  -2  -1  137.69    5.70
  -3   2  -1  135.69    6.00
  -3   2  -1  130.49    7.30
   3   2   1  141.59    7.50
   3   2   1  133.09    7.40
  -3   2  -1  123.59    7.90
  -3   2  -1  146.89    8.40
   3   2   1  140.39    8.60
   4  -2   1 1348.17   42.60
   4  -2   1 1359.96   42.10
   4  -2   1 1328.87   38.70
  -4  -2  -1 1360.86   42.80
  -4  -2  -1 1366.76   38.10
  -4   2  -1 1334.57   42.30
  -4   2  -1 1392.96   40.40
  -4   2  -1 1434.96   41.70
   4   2   1 1359.36   40.00
   4   2   1 1321.87   37.40
  -4   2  -1 1356.86   38.50
   4   2   1 1387.56   41.10
   4   2   1 1317.87   41.90
  -5  -2  -1  129.49    7.70
   5  -2   1  123.99    7.70
   5  -2   1  129.89   10.10
  -5  -2  -1  129.29   11.10
   5  -2   1  135.69   10.60
   5   2   1  120.09    6.50
  -5   2  -1  142.59   10.10
   5   2   1  136.49    8.50
  -5   2  -1  129.79    8.90
   5   2   1  154.08   10.40
   5   2   1  130.19    9.50
  -5   2  -1  156.58   10.00
   6  -2   1   47.10    6.20
  -6  -2  -1   56.49    9.60
   6  -2   1   41.50    7.20
  -6  -2  -1   47.10    5.90
   6  -2   1   50.79    8.30
  -6   2  -1   51.09    7.50
   6   2   1   30.40    6.10
  -6   2  -1   49.80    7.00
   6   2   1   41.90    6.00
  -6   2  -1   37.20    6.40
   6   2   1   36.00    6.30
   7  -2   1   77.49   11.30
  -7  -2  -1   50.39    6.50
  -7  -2  -1   58.29   10.00
   7  -2   1   63.19    9.70
   7  -2   1   68.19    8.00
  -7   2  -1   53.59    8.50
   7   2   1   42.00    7.20
   7   2   1   75.79   10.20
  -7   2  -1   65.79    8.90
   7   2   1   52.29    7.10
  -8  -2  -1  405.56   23.30
  -8  -2  -1  409.66   17.30
   8  -2   1  391.56   18.90
   8  -2   1  418.86   21.50
   8  -2   1  421.36   23.60
   8   2   1  423.26   22.30
   8   2   1  409.86   21.70
  -8   2  -1  413.96   20.10
  -8   2  -1  456.65   21.00
   8   2   1  414.06   18.70
   9  -2   1  534.35   23.70
  -9  -2  -1  533.05   21.00
   9  -2   1  531.65   25.80
   9  -2   1  510.65   28.00
  -9  -2  -1  556.74   28.50
   9   2   1  565.74   27.60
   9   2   1  518.05   26.20
  -9   2  -1  541.65   24.80
   9   2   1  522.45   22.70
  -9   2  -1  500.35   24.10
  10  -2   1   44.50   10.00
 -10  -2  -1   57.69    7.60
  10  -2   1   55.29    9.00
 -10  -2  -1   50.39   10.20
  10  -2   1   64.19   11.70
  10   2   1   39.80    8.60
 -10   2  -1   64.99   10.70
  10   2   1   47.20    9.80
 -10   2  -1   51.09    9.20
  10   2   1   58.69    8.70
  11  -2   1  318.47   24.10
 -11  -2  -1  336.97   24.20
  11  -2   1  331.07   21.70
 -11  -2  -1  328.37   16.70
  11  -2   1  328.77   20.10
  11   2   1  351.06   18.80
  11   2   1  324.47   23.50
 -11   2  -1  352.66   20.90
  11   2   1  353.76   23.50
 -11   2  -1  352.16   21.20
  12  -2   1   45.90   10.50
  12  -2   1   72.39   11.20
 -12  -2  -1   46.80    7.80
 -12  -2  -1   61.19   13.30
  12  -2   1   48.10   12.70
  12   2   1   46.00   11.20
 -12   2  -1   56.49   10.50
 -12   2  -1   74.99   11.80
  12   2   1   83.09   15.10
  13  -2   1  137.39   15.10
 -13  -2  -1  140.59   18.10
  13  -2   1  131.29   16.30
  13  -2   1  136.99   18.80
 -13  -2  -1  134.69   11.10
 -13   2  -1  139.79   14.70
 -13   2  -1  153.78   15.70
  13   2   1  144.39   13.40
  13   2   1  129.89   17.10
  13   2   1  144.99   20.40
  13  -3  -1   27.30   11.90
 -13  -3   1   36.50    7.90
  13  -3  -1   14.40    7.90
  13  -3  -1   15.50    8.40
 -13  -3   1   29.70   10.90
  13   3  -1    5.90    8.70
 -13   3   1   22.20    7.40
  13   3  -1   21.10    9.90
 -13   3   1   21.50    7.80
  12  -3  -1  194.08   20.40
  12  -3  -1  181.08   16.40
 -12  -3   1  208.08   24.10
  12  -3  -1  227.58   18.60
 -12  -3   1  198.58   14.80
  12   3  -1  191.88   18.90
  12   3  -1  196.08   11.40
 -12   3   1  211.48   15.60
 -12   3   1  215.78   18.80
  12   3  -1  243.88   21.30
  11  -3  -1   57.99   11.50
 -11  -3   1   64.19    9.80
  11  -3  -1   50.89    9.20
 -11  -3   1   47.60   11.70
  11  -3  -1   35.50    8.50
 -11   3   1   54.29   11.20
  11   3  -1   32.00    9.40
  11   3  -1   43.00    6.10
  11   3  -1   39.00    9.90
 -11   3   1   44.20    8.10
  10  -3  -1   13.00    6.10
 -10  -3   1   14.60    9.40
 -10  -3   1   16.50    6.40
  10  -3  -1   26.20    8.10
  10  -3  -1   18.50    6.60
 -10   3   1   14.20    7.00
  10   3  -1   23.00    8.10
  10   3  -1   17.50    4.50
 -10   3   1   24.90    6.40
  10   3  -1    5.90    6.70
  -9  -3   1  175.08   17.00
   9  -3  -1  137.29   13.50
  -9  -3   1  175.48   13.70
   9  -3  -1  158.68   12.80
  -9   3   1  182.68   12.20
   9   3  -1  165.38    9.50
   9   3  -1  161.78   14.30
  -9   3   1  193.68   15.80
   9   3  -1  193.48   16.30
   8  -3  -1  144.09   13.90
   8  -3  -1  158.68   12.10
  -8  -3   1  136.79   14.40
   8  -3  -1  155.28   13.20
  -8  -3   1  149.19   12.40
  -8   3   1  170.98   14.10
   8   3  -1  162.98    8.90
   8   3  -1  154.08   13.30
  -8   3   1  159.68   10.70
   8   3  -1  170.28   14.50
  -7  -3   1  472.65   24.00
   7  -3  -1  464.55   23.50
  -7  -3   1  463.45   20.80
   7  -3  -1  426.16   19.80
   7  -3  -1  417.26   21.50
  -7   3   1  431.06   22.10
   7   3  -1  425.56   16.20
  -7   3   1  467.45   18.40
  -7   3   1  467.15   22.70
   7   3  -1  462.05   22.70
   7   3  -1  461.15   21.60
  -6  -3   1  588.64   22.70
   6  -3  -1  591.24   24.90
   6  -3  -1  610.84   22.90
   6  -3  -1  572.84   25.70
  -6  -3   1  559.64   26.00
  -6   3   1  577.84   25.10
  -6   3   1  617.14   25.50
   6   3  -1  589.94   23.80
   6   3  -1  575.34   25.10
   6   3  -1  584.54   19.60
  -6   3   1  610.84   20.90
   5  -3  -1  782.22   26.50
  -5  -3   1  723.13   23.40
   5  -3  -1  783.72   29.00
  -5  -3   1  751.22   26.10
   5  -3  -1  768.02   29.10
   5   3  -1  789.22   28.90
   5   3  -1  791.22   27.00
  -5   3   1  789.92   29.10
  -5   3   1  781.22   24.40
   5   3  -1  753.02   23.70
  -5   3   1  759.82   28.70
   4  -3  -1  498.45   16.80
  -4  -3   1  519.65   17.00
   4  -3  -1  503.65   21.00
   4  -3  -1  557.64   19.30
   4  -3  -1  510.45   20.80
  -4  -3   1  531.45   19.00
  -4   3   1  516.25   21.20
  -4   3   1  540.25   17.00
   4   3  -1  510.15   20.70
   4   3  -1  534.85   18.90
   4   3  -1  517.85   21.30
   4   3  -1  532.05   17.20
   3  -3  -1 2454.95   68.09
   3  -3  -1 2311.67   63.79
  -3  -3   1 2478.15   66.89
   3  -3  -1 2373.96   66.39
  -3  -3   1 2326.87   64.69
   3   3  -1 2460.25   68.39
   3   3  -1 2443.86   65.09
  -3   3   1 2406.76   67.79
  -3   3   1 2391.66   63.99
  -3   3   1 2408.16   68.89
   3   3  -1 2378.86   64.89
   3   3  -1 2358.26   68.79
   2  -3  -1  479.35   15.00
  -2  -3   1  484.85   16.30
   2  -3  -1  503.75   17.30
   2  -3  -1  514.45   17.40
  -2   3   1  489.45   18.60
   2   3  -1  488.65   18.00
   2   3  -1  495.85   16.50
  -2   3   1  480.65   17.10
   2   3  -1  487.75   18.70
   2   3  -1  507.95   14.90
  -2   3   1  504.65   15.30
  -2   3   1  501.55   19.00
   1  -3  -1   17.60    2.50
  -1  -3   1   17.80    3.00
   1  -3  -1   21.00    3.80
  -1  -3   1   20.90    3.40
   1  -3  -1   18.80    2.80
  -1   3   1   20.50    4.40
   1   3  -1   17.30    3.50
   1   3  -1   18.90    3.80
  -1   3   1   15.10    3.50
  -1   3   1   19.10    2.80
   1   3  -1   19.10    3.50
  -1   3   1   18.60    2.70
   1   3  -1   14.60    3.30
   0  -3  -1  272.27    8.80
   0  -3  -1  274.27   10.50
   0  -3   1  265.57   10.30
   0   3   1  262.27   11.30
   0   3   1  281.67   12.30
   0   3  -1  279.07   10.50
   0   3  -1  264.77   12.00
   0   3  -1  292.37    8.90
   0   3  -1  274.87   11.80
   0   3   1  279.27   10.80
   0   3  -1  289.87   11.80
   0   3   1  285.57    8.80
   0   3  -1  289.37    9.00
   1  -3   1 2336.57   61.99
   1  -3   1 2344.67   65.39
  -1  -3  -1 2225.88   62.99
   1  -3   1 2323.87   61.99
   1  -3   1 2198.58   64.19
   1  -3   1 2381.26   62.49
  -1   3  -1 2315.87   63.99
   1   3   1 2362.96   64.99
  -1   3  -1 2347.36   65.29
   1   3   1 2322.97   64.19
   1   3   1 2363.36   64.89
  -1   3  -1 2336.57   62.49
   1   3   1 2315.57   63.29
  -2  -3  -1 1663.03   46.90
   2  -3   1 1705.23   48.40
   2  -3   1 1673.33   46.10
   2  -3   1 1649.73   50.19
  -2  -3  -1 1691.23   45.70
   2  -3   1 1740.63   46.20
   2   3   1 1692.73   48.80
   2   3   1 1712.23   47.10
  -2   3  -1 1726.23   48.50
  -2   3  -1 1763.32   50.19
  -2   3  -1 1696.03   48.30
  -3  -3  -1    7.90    2.20
   3  -3   1    6.80    3.80
   3  -3   1    4.50    2.00
   3  -3   1    3.50    2.90
  -3  -3  -1    8.00    2.30
  -3  -3  -1    3.10    2.10
  -3  -3  -1    4.60    3.60
  -3   3  -1    4.50    3.40
  -3   3  -1    4.10    2.70
   3   3   1   -0.50    2.70
   3   3   1    8.90    3.70
  -3   3  -1    7.20    2.00
  -3   3  -1    5.40    2.70
  -4  -3  -1  527.25   17.20
  -4  -3  -1  525.35   22.10
  -4  -3  -1  522.95   17.30
   4  -3   1  539.75   21.40
   4  -3   1  535.35   17.70
   4  -3   1  509.45   21.60
  -4   3  -1  495.85   17.10
   4   3   1  538.25   19.20
   4   3   1  527.85   19.20
   4   3   1  573.14   21.90
  -4   3  -1  525.55   21.20
  -4   3  -1  537.25   19.30
  -5  -3  -1  894.71   34.80
  -5  -3  -1  960.20   29.40
   5  -3   1  959.80   34.70
  -5  -3  -1  956.80   28.90
   5  -3   1 1034.00   35.50
   5  -3   1  981.60   30.10
   5   3   1  998.90   32.60
   5   3   1  965.40   34.50
   5   3   1  990.60   31.50
  -5   3  -1 1014.50   32.10
  -5   3  -1  970.00   34.00
  -5   3  -1  961.50   34.10
   6  -3   1 2049.40   58.69
  -6  -3  -1 2011.00   57.79
  -6  -3  -1 2068.59   65.19
   6  -3   1 2083.19   63.99
   6  -3   1 2026.40   64.69
  -6   3  -1 2052.09   60.59
   6   3   1 2043.30   59.59
   6   3   1 2085.79   63.99
  -6   3  -1 2102.49   63.09
  -6   3  -1 1911.41   62.99
   6   3   1 2041.50   61.89
   7  -3   1  153.38   13.30
   7  -3   1  122.09    9.40
  -7  -3  -1  141.69   14.40
  -7  -3  -1  141.29    9.60
   7  -3   1  151.38   13.70
   7   3   1  144.29   12.00
   7   3   1  139.09   12.80
  -7   3  -1  136.69   12.10
   7   3   1  151.28   10.40
  -7   3  -1  143.29   12.50
  -7   3  -1  145.29   10.80
   8  -3   1  217.38   16.20
   8  -3   1  225.18   13.10
  -8  -3  -1  233.78   18.30
   8  -3   1  224.38   16.90
  -8  -3  -1  199.88   11.20
  -8   3  -1  198.48   13.30
  -8   3  -1  228.38   15.60
   8   3   1  211.38   15.30
   8   3   1  200.08   12.40
   8   3   1  195.38   15.60
  -9  -3  -1  164.38   17.00
   9  -3   1  144.39   15.40
   9  -3   1  171.88   15.60
  -9  -3  -1  190.48   11.00
   9  -3   1  192.08   13.00
   9   3   1  180.58   12.30
   9   3   1  198.78   16.80
  -9   3  -1  180.28   14.70
   9   3   1  197.38   15.90
  -9   3  -1  176.98   13.40
  10  -3   1    3.80    4.80
 -10  -3  -1    2.80    3.50
  10  -3   1    4.10    4.90
 -10  -3  -1    2.90    7.10
  10  -3   1    1.20    5.50
  10   3   1   -4.70    4.70
 -10   3  -1    0.40    4.00
 -10   3  -1   -5.80    4.20
  10   3   1    9.80    7.40
  10   3   1    0.20    3.70
  11  -3   1   -1.80    4.60
  11  -3   1   -4.70    5.90
  11  -3   1    6.40    7.20
 -11  -3  -1   -2.50    6.70
 -11  -3  -1   -2.10    3.50
  11   3   1   -3.00    4.10
 -11   3  -1    3.10    4.80
  11   3   1    9.00    7.80
  11   3   1   -9.30    5.40
 -11   3  -1    5.60    5.80
 -12  -3  -1   61.89    7.90
  12  -3   1   62.69   13.50
 -12  -3  -1   78.29   15.40
  12  -3   1   67.59   12.80
  12  -3   1   69.59   10.30
 -12   3  -1   80.69   12.90
  12   3   1   58.49    8.70
  12   3   1   55.49   12.70
 -12   3  -1   67.99   11.00
  12   3   1   47.70   10.60
  13  -3   1   83.49   17.80
 -13  -3  -1   89.29   17.20
  13  -3   1   54.79   10.70
  13  -3   1   81.69   14.70
  13   3   1   95.09   11.50
  13   3   1   54.89   11.30
 -13   3  -1   74.19   12.50
  13   3   1   68.99   13.10
 -13   3  -1   77.19   12.10
  13  -4  -1    7.90    6.60
  13  -4  -1   -0.40    6.50
 -13  -4   1   -4.60    7.00
 -13  -4   1   -4.20    4.50
  13   4  -1    1.10    7.30
  13   4  -1    0.20    8.00
 -13   4   1   -3.10    4.70
 -13   4   1    2.50    5.80
  12  -4  -1   13.70    9.70
 -12  -4   1   19.70   10.80
  12  -4  -1    9.50    7.50
 -12  -4   1   26.10    7.00
  12  -4  -1   17.00    7.00
  12   4  -1   17.30    8.10
 -12   4   1   35.10    9.80
 -12   4   1   22.30    6.60
  12   4  -1   14.40    9.30
  11  -4  -1   42.80   10.50
  11  -4  -1   40.60    8.90
 -11  -4   1   68.79   14.10
  11  -4  -1   55.39   12.20
 -11  -4   1   58.59    9.40
  11   4  -1   59.49   12.70
 -11   4   1   68.99   12.70
  11   4  -1   54.29    6.10
 -11   4   1   58.39    9.00
  11   4  -1   50.59   10.30
 -10  -4   1  734.73   29.80
  10  -4  -1  770.92   31.20
  10  -4  -1  728.13   33.70
 -10  -4   1  792.12   38.00
  10  -4  -1  716.93   36.10
 -10   4   1  686.93   27.80
  10   4  -1  693.13   24.40
  10   4  -1  714.13   35.40
  10   4  -1  727.53   33.30
 -10   4   1  705.13   34.20
  -9  -4   1   34.00    7.90
   9  -4  -1   46.90   10.50
  -9  -4   1   24.00    9.20
   9  -4  -1   50.49    8.60
   9  -4  -1   31.70    8.70
   9   4  -1   48.00   10.40
   9   4  -1   32.30    4.80
  -9   4   1   47.80   10.00
   9   4  -1   31.00    7.70
  -9   4   1   35.20    6.60
   8  -4  -1  197.68   16.00
  -8  -4   1  174.38   13.40
   8  -4  -1  197.58   15.70
  -8  -4   1  184.08   16.70
   8  -4  -1  169.38   12.50
   8   4  -1  202.98   14.40
  -8   4   1  181.08   11.10
  -8   4   1  199.38   16.20
   8   4  -1  178.08    9.50
  -8   4   1  165.98   14.40
   8   4  -1  202.18   15.90
  -7  -4   1  238.38   14.10
   7  -4  -1  244.28   13.80
   7  -4  -1  255.27   16.80
   7  -4  -1  226.68   16.10
  -7  -4   1  236.98   17.80
  -7   4   1  232.58   15.80
   7   4  -1  237.08   14.30
  -7   4   1  226.48   16.40
  -7   4   1  241.78   11.90
   7   4  -1  213.08   15.80
   7   4  -1  205.68   10.50
   6  -4  -1  182.78   11.50
  -6  -4   1  187.68   12.20
   6  -4  -1  159.08   13.10
  -6  -4   1  171.28   15.10
   6  -4  -1  168.58   13.80
   6   4  -1  181.78   11.50
  -6   4   1  191.68   14.50
   6   4  -1  170.38    9.20
   6   4  -1  190.58   14.10
  -6   4   1  176.98    9.40
  -6   4   1  163.48   12.70
   5  -4  -1   14.60    5.00
   5  -4  -1   12.10    4.70
   5  -4  -1    2.20    4.40
  -5  -4   1   13.10    4.90
  -5   4   1   10.20    5.60
   5   4  -1    8.30    5.80
   5   4  -1    3.00    5.00
   5   4  -1    9.30    3.30
  -5   4   1    6.50    2.80
  -5   4   1    3.00    2.70
   5   4  -1    5.60    3.50
   4  -4  -1  480.25   16.40
   4  -4  -1  529.45   19.30
  -4  -4   1  508.75   19.60
   4  -4  -1  496.75   22.20
   4  -4  -1  491.45   20.60
  -4   4   1  503.95   21.90
   4   4  -1  547.95   22.70
  -4   4   1  484.35   16.60
   4   4  -1  521.95   17.60
   4   4  -1  482.85   17.70
  -4   4   1  452.55   19.90
   4   4  -1  483.45   21.20
   3  -4  -1  803.12   26.50
   3  -4  -1  781.92   23.90
  -3  -4   1  836.62   27.50
   3  -4  -1  789.82   27.20
  -3   4   1  810.72   24.30
   3   4  -1  827.52   29.50
   3   4  -1  820.82   23.40
  -3   4   1  799.22   29.50
   3   4  -1  790.62   25.90
  -3   4   1  790.22   29.10
   3   4  -1  811.32   28.40
  -3   4   1  799.72   27.10
   2  -4  -1   26.00    4.10
   2  -4  -1   26.60    4.50
   2  -4  -1   20.00    3.00
  -2   4   1   21.50    3.30
   2   4  -1   27.80    4.50
   2   4  -1   16.20    4.40
  -2   4   1   21.70    4.50
  -2   4   1   28.50    4.00
  -2   4   1   22.00    5.70
   2   4  -1   27.70    5.10
   2   4  -1   21.10    4.80
   1  -4  -1 1679.53   47.70
   1  -4  -1 1695.93   49.70
   1   4  -1 1673.53   49.70
  -1   4   1 1704.83   50.69
   1   4  -1 1763.52   51.09
  -1   4   1 1727.73   48.00
   1   4  -1 1812.22   49.70
  -1   4   1 1716.73   46.80
   1   4  -1 1728.03   50.59
  -1   4   1 1563.94   50.99
   0   4  -1 1707.83   50.19
   0   4  -1 1690.63   50.49
   0   4   1 1680.53   49.99
   0   4  -1 1741.43   48.70
   0   4   1 1737.63   50.19
   0   4   1 1682.73   48.90
   0   4   1 1713.03   51.29
   0   4  -1 1720.83   50.89
   1  -4   1  698.13   25.20
   1  -4   1  718.43   22.00
   1  -4   1  690.83   21.80
   1   4   1  687.03   24.70
   1   4   1  702.33   23.90
  -1   4  -1  699.33   23.60
  -1   4  -1  711.23   21.30
   1   4   1  695.53   23.40
   1   4   1  701.43   24.40
  -1   4  -1  633.34   20.90
   2  -4   1  748.73   27.30
   2  -4   1  747.83   24.00
   2  -4   1  710.63   22.50
   2  -4   1  743.03   22.70
   2   4   1  725.03   25.60
   2   4   1  739.03   26.40
   2   4   1  780.42   26.50
   2   4   1  707.13   23.80
  -2   4  -1  727.73   24.60
  -2   4  -1  730.33   23.90
  -2   4  -1  722.73   26.70
   3  -4   1  130.59    7.20
   3  -4   1  140.09   11.10
   3  -4   1  140.09    7.10
   3  -4   1  149.29    9.30
  -3  -4  -1  143.29   11.10
  -3   4  -1  161.48    9.50
   3   4   1  153.08   10.80
  -3   4  -1  138.59   10.70
   3   4   1  134.79    9.30
  -3   4  -1  156.58    8.90
   4  -4   1   97.49   10.20
   4  -4   1   77.59    5.90
   4  -4   1   82.89    8.00
  -4  -4  -1   78.29    6.50
  -4  -4  -1   63.59    8.70
   4   4   1   82.39    7.80
   4   4   1   88.89   10.20
  -4   4  -1  102.59    8.50
  -4   4  -1   84.19    6.00
  -4   4  -1   89.39    7.30
  -4   4  -1   83.69    9.40
  -5  -4  -1   43.70    5.50
   5  -4   1   34.50    7.90
   5  -4   1   34.50    5.00
  -5  -4  -1   22.00    6.80
   5  -4   1   34.60    6.30
  -5   4  -1   30.40    5.30
   5   4   1   32.80    7.20
  -5   4  -1   35.00    6.80
   5   4   1   29.40    5.70
   5   4   1   35.10    5.60
   6  -4   1  103.19   10.80
  -6  -4  -1  104.09    8.30
   6  -4   1  117.29   13.60
   6  -4   1  103.99    7.80
  -6  -4  -1  111.09   13.70
  -6   4  -1   91.29    8.60
   6   4   1  113.19   11.80
   6   4   1   98.79    8.90
   6   4   1   99.09    9.00
  -6   4  -1   94.29    9.80
  -6   4  -1   83.89   10.50
   7  -4   1  172.98   14.30
   7  -4   1  168.68   14.80
  -7  -4  -1  193.38   16.60
  -7  -4  -1  178.68   10.70
   7  -4   1  178.28   10.80
   7   4   1  195.78   13.00
  -7   4  -1  171.88   11.60
   7   4   1  159.18   14.40
  -7   4  -1  172.08   13.70
  -7   4  -1  186.38   14.50
   7   4   1  167.98   11.20
   8  -4   1   68.39    8.30
   8  -4   1   65.79   11.40
   8  -4   1   85.69   13.00
  -8  -4  -1   80.09   13.50
  -8  -4  -1   76.39    7.70
  -8   4  -1   83.39   12.00
   8   4   1   59.09   10.00
  -8   4  -1   65.49    8.90
   8   4   1   48.30    8.40
   8   4   1   72.69    8.20
  -8   4  -1   80.09   11.10
  -9  -4  -1   59.79    7.10
  -9  -4  -1   63.29   12.30
   9  -4   1   60.29   11.70
   9  -4   1   61.89   11.30
   9  -4   1   54.99    7.90
  -9   4  -1   55.29    8.80
  -9   4  -1   46.80   10.00
   9   4   1   63.99    8.50
   9   4   1   42.40    9.00
   9   4   1   62.19   11.70
 -10  -4  -1   34.90    6.00
  10  -4   1   34.90    9.80
  10  -4   1   44.90   10.80
 -10  -4  -1   59.89   13.00
  10  -4   1   49.70    7.90
  10   4   1   50.89   10.50
  10   4   1   42.20    7.40
 -10   4  -1   38.60    9.50
  10   4   1   38.90   10.60
 -10   4  -1   43.60    8.20
  11  -4   1  166.08   18.70
  11  -4   1  180.68   14.00
 -11  -4  -1  174.48   20.90
 -11  -4  -1  188.48   11.00
  11  -4   1  188.58   18.60
  11   4   1  192.38   13.10
  11   4   1  185.88   17.40
  11   4   1  193.88   19.50
 -11   4  -1  186.28   17.60
 -11   4  -1  198.68   15.30
  12  -4   1   99.39   15.20
  12  -4   1   86.99   11.50
  12  -4   1   70.39   14.70
 -12  -4  -1   69.09   15.40
  12   4   1   78.19   14.00
  12   4   1   67.89    9.20
 -12   4  -1   92.79   13.60
  12   4   1   58.29   11.20
 -12   4  -1   92.49   12.80
  13  -4   1  273.07   22.50
  13  -4   1  247.78   18.00
 -13  -4  -1  221.88   24.10
  13   4   1  302.07   23.90
 -13   4  -1  242.88   18.40
 -13   4  -1  231.78   20.10
  13   4   1  219.48   19.50
  13   4   1  274.97   24.10
  12  -5  -1   24.00   10.10
 -12  -5   1   23.10    6.90
  12  -5  -1   29.10    7.80
 -12   5   1   21.50    6.40
 -12   5   1   25.70   10.60
  12   5  -1   22.90    9.50
  12   5  -1   42.00    9.90
  11  -5  -1    5.60    7.50
 -11  -5   1    6.00    5.70
  11  -5  -1    0.90    4.70
 -11  -5   1    2.20    8.70
 -11   5   1   -2.50    6.10
  11   5  -1   -7.70    5.70
 -11   5   1   12.90    5.10
  11   5  -1    5.10    6.00
 -10  -5   1   21.00   10.50
 -10  -5   1   20.80    7.20
  10  -5  -1   16.90    8.70
  10  -5  -1   27.30    7.00
  10  -5  -1    3.00    6.80
  10   5  -1    4.90    7.70
 -10   5   1   14.80    4.90
  10   5  -1   20.00    7.20
  10   5  -1   12.80    3.50
 -10   5   1   16.00    7.80
  -9  -5   1   56.79   12.20
   9  -5  -1   86.09   13.80
   9  -5  -1   75.49   13.10
   9  -5  -1   69.59    9.50
  -9  -5   1   59.19    9.40
   9   5  -1   59.99    9.30
  -9   5   1   70.69    7.30
   9   5  -1   62.39   12.50
   9   5  -1   59.19    5.90
  -9   5   1   68.59   12.50
  -8  -5   1   57.29    9.20
   8  -5  -1   66.69   11.80
   8  -5  -1   69.89    9.00
  -8  -5   1   80.29   12.30
   8  -5  -1   55.49   10.00
  -8   5   1   82.39   12.50
  -8   5   1   81.29   13.30
   8   5  -1   71.99    6.40
   8   5  -1   85.79    9.50
   8   5  -1   75.19   13.00
  -8   5   1   67.59    6.80
   7  -5  -1   73.19    8.70
   7  -5  -1   87.49   12.60
  -7  -5   1   73.09   12.40
  -7  -5   1   92.59   10.50
   7  -5  -1  100.19   12.70
  -7   5   1   91.39    6.90
   7   5  -1   80.09    6.80
   7   5  -1   86.29    8.90
   7   5  -1   81.99   12.30
  -7   5   1   93.59   12.50
   6  -5  -1   16.70    5.20
   6  -5  -1    2.90    5.50
  -6  -5   1   16.60    5.50
   6  -5  -1   11.30    5.00
  -6  -5   1   11.80    6.80
  -6   5   1    7.50    2.90
  -6   5   1   12.70    5.00
   6   5  -1   18.10    4.70
   6   5  -1   21.90    7.00
   6   5  -1   12.50    3.80
  -6   5   1   24.50    6.70
   5  -5  -1  688.33   30.10
   5  -5  -1  727.23   26.00
   5  -5  -1  671.93   27.80
  -5  -5   1  686.33   26.50
  -5   5   1  734.13   23.30
  -5   5   1  718.33   27.90
   5   5  -1  695.63   23.20
   5   5  -1  699.93   24.40
   5   5  -1  690.93   29.10
   5   5  -1  736.83   30.50
  -5   5   1  698.53   29.80
   4  -5  -1   23.70    5.20
   4  -5  -1   21.50    7.00
   4  -5  -1   22.60    4.90
  -4  -5   1   27.10    6.30
  -4   5   1   29.50    7.80
   4   5  -1   28.60    7.40
  -4   5   1   23.00    5.80
   4   5  -1   19.50    2.90
   4   5  -1   18.30    4.60
   4   5  -1   17.30    6.00
  -4   5   1   23.10    4.00
  -3  -5   1  739.93   27.60
   3  -5  -1  744.03   26.40
   3  -5  -1  796.32   27.00
   3   5  -1  777.82   28.70
   3   5  -1  770.92   26.60
  -3   5   1  753.42   24.30
  -3   5   1  791.02   30.00
   3   5  -1  765.62   29.80
  -3   5   1  759.82   26.50
   2  -5  -1  467.75   18.90
  -2   5   1  481.65   17.20
  -2   5   1  466.15   17.20
   2   5  -1  461.35   19.10
  -2   5   1  491.35   22.00
   2   5  -1  469.85   19.70
   2   5  -1  478.15   21.00
   2   5  -1  470.05   20.10
  -2   5   1  499.85   21.40
   1  -5  -1  187.88   11.20
  -1   5   1  186.78   12.10
   1   5  -1  182.68   11.70
   1   5  -1  176.68   10.60
  -1   5   1  191.58   12.80
   1   5  -1  178.98   11.70
   1   5  -1  175.88   11.20
  -1   5   1  173.48    7.60
  -1   5   1  165.68    9.60
   0   5  -1   28.60    4.90
   0   5   1   20.00    4.60
   0   5   1   13.10    4.40
   0   5  -1   21.60    5.30
   0   5  -1   18.20    4.70
   0   5  -1   20.20    5.30
   0   5   1   13.20    4.90
   1  -5   1  145.39    8.60
   1  -5   1  143.79   11.40
   1   5   1  134.69    9.70
  -1   5  -1  138.09    9.80
  -1   5  -1  144.89    7.00
  -1   5  -1  147.29    6.90
   1   5   1  150.08   11.10
   1   5   1  147.09   10.60
  -1   5  -1  129.29   10.80
   1   5   1  123.19    9.70
   2  -5   1  322.67   13.30
   2  -5   1  341.17   18.00
  -2   5  -1  307.67   13.30
   2   5   1  312.07   16.20
   2   5   1  346.27   15.10
  -2   5  -1  337.17   17.50
  -2   5  -1  335.97   15.10
  -2   5  -1  328.47   13.60
   2   5   1  335.87   16.50
   2   5   1  328.87   16.20
   3  -5   1   12.40    5.50
   3  -5   1    9.80    3.40
   3  -5   1   15.10    3.80
  -3   5  -1   21.50    6.50
  -3   5  -1   11.90    4.00
  -3   5  -1   10.70    4.10
   3   5   1   17.00    5.20
   3   5   1   11.00    5.10
   4  -5   1  584.24   20.40
   4  -5   1  577.14   23.50
  -4  -5  -1  600.14   21.80
   4  -5   1  588.54   26.90
  -4  -5  -1  636.94   27.30
   4   5   1  632.24   26.40
  -4   5  -1  595.24   26.10
  -4   5  -1  584.54   22.30
  -4   5  -1  607.64   23.90
   4   5   1  576.54   23.40
  -5  -5  -1  321.17   19.80
   5  -5   1  314.17   19.60
  -5  -5  -1  344.17   14.70
   5  -5   1  330.47   13.80
   5  -5   1  320.47   17.30
  -5   5  -1  347.67   15.90
   5   5   1  342.67   16.50
  -5   5  -1  338.37   17.40
   5   5   1  301.97   18.70
  -5   5  -1  333.47   19.30
  -6  -5  -1 1042.50   41.10
   6  -5   1 1086.39   41.40
  -6  -5  -1 1054.19   33.30
   6  -5   1 1037.90   32.90
   6  -5   1  986.00   38.50
  -6   5  -1 1037.30   35.20
  -6   5  -1 1022.70   38.40
  -6   5  -1 1060.89   40.20
   6   5   1 1050.29   40.20
   6   5   1 1055.09   35.70
   7  -5   1  646.24   30.30
  -7  -5  -1  619.44   22.80
   7  -5   1  501.85   21.70
   7  -5   1  579.74   28.30
  -7  -5  -1  646.64   31.30
   7   5   1  694.03   30.60
   7   5   1  654.23   24.90
  -7   5  -1  631.34   24.80
  -7   5  -1  626.54   29.30
   8  -5   1  137.99   15.20
   8  -5   1  125.79   13.70
  -8  -5  -1  123.19   15.80
   8  -5   1  143.89    9.90
  -8  -5  -1  122.89    9.60
  -8   5  -1  143.69   13.30
  -8   5  -1  129.79   11.00
   8   5   1  141.99   15.30
  -8   5  -1  109.09   13.80
   8   5   1  134.69   10.40
  -9  -5  -1  289.87   14.00
   9  -5   1  276.57   21.20
   9  -5   1  263.97   21.10
   9  -5   1  286.77   15.20
  -9  -5  -1  302.97   23.40
  -9   5  -1  318.17   21.70
   9   5   1  314.17   22.30
  -9   5  -1  271.77   16.40
   9   5   1  285.37   15.60
  10  -5   1   -2.60    6.70
  10  -5   1   -3.40    3.80
 -10  -5  -1   -4.50    3.00
  10  -5   1    7.80    7.40
 -10  -5  -1    3.60    8.40
 -10   5  -1    5.70    5.10
  10   5   1    5.70    7.30
 -10   5  -1    6.40    7.00
  10   5   1    7.10    4.70
  11  -5   1   19.40    6.10
 -11  -5  -1   17.60   11.20
  11  -5   1    9.40    8.60
 -11   5  -1   10.60    5.90
 -11   5  -1   17.10    8.10
  11   5   1    5.50    5.30
  11   5   1   13.00    9.40
 -12  -5  -1   10.50   10.20
  12  -5   1   -0.80    5.10
  12  -5   1    5.50    8.40
 -12   5  -1   20.90    9.30
 -12   5  -1    7.20    6.10
  12   5   1   16.40    9.60
  12   5   1    7.50    5.50
  12  -6  -1   51.69    9.40
  12  -6  -1   43.00   12.20
 -12   6   1   35.00   12.00
  12   6  -1   52.49   12.50
 -11  -6   1    1.10   10.20
  11  -6  -1   12.80    8.30
  11  -6  -1    9.40    5.60
 -11  -6   1  -10.20    4.70
  11   6  -1    1.20    5.20
  11   6  -1    6.80    8.20
 -11   6   1    1.70    6.70
 -10  -6   1   31.20    8.40
  10  -6  -1   44.90   11.60
 -10  -6   1   33.50   11.60
  10  -6  -1   42.50    8.40
  10   6  -1   36.00    8.30
 -10   6   1   56.79   12.40
  10   6  -1   32.60    7.90
 -10   6   1   34.50    5.60
  10   6  -1   33.70   10.20
  -9  -6   1   13.70    9.90
   9  -6  -1   14.00    5.60
   9  -6  -1    2.50    7.70
  -9  -6   1   13.60    6.60
   9   6  -1    6.60    3.50
   9   6  -1   24.50    9.20
   9   6  -1   14.40    5.70
  -9   6   1    9.60    7.70
  -9   6   1   13.80    4.10
   8  -6  -1   90.09    9.40
  -8  -6   1   77.89   13.20
  -8  -6   1   83.79   10.60
   8  -6  -1   81.89   12.60
   8   6  -1   87.29    7.20
  -8   6   1   82.09   13.20
  -8   6   1   82.19   12.20
  -8   6   1   76.19    6.70
   8   6  -1   62.49   11.30
   8   6  -1   78.49    8.70
  -7  -6   1  211.38   14.30
   7  -6  -1  198.88   13.10
  -7  -6   1  218.98   19.40
   7  -6  -1  186.78   15.20
   7  -6  -1  206.48   18.00
   7   6  -1  220.68   11.70
  -7   6   1  200.18   10.30
  -7   6   1  183.08   14.80
   7   6  -1  201.68   11.40
   7   6  -1  226.08   17.90
  -7   6   1  201.98   17.40
   6  -6  -1  128.79   14.20
  -6  -6   1  100.09   13.50
   6  -6  -1  101.49    9.60
   6  -6  -1   89.49   10.20
  -6  -6   1  116.09   10.80
  -6   6   1  104.29   13.60
   6   6  -1  112.69   13.80
   6   6  -1  105.89    8.40
  -6   6   1   86.79    9.90
  -6   6   1   93.99    7.00
   5  -6  -1  133.49   10.70
   5  -6  -1  113.19    9.80
   5  -6  -1  122.19   14.60
  -5  -6   1  136.59   11.30
  -5   6   1  126.19   13.20
  -5   6   1  118.29   10.40
   5   6  -1  127.39   14.70
   5   6  -1  119.29   12.30
   5   6  -1  122.59    9.50
  -5   6   1  115.29    7.40
   4  -6  -1   10.60    6.80
   4  -6  -1   27.60    5.90
  -4  -6   1   27.00    6.60
   4   6  -1   33.00    8.10
  -4   6   1   29.00    5.70
  -4   6   1   22.80    4.20
   4   6  -1   23.60    5.60
  -4   6   1   29.50    8.00
   4   6  -1   24.90    6.50
   3  -6  -1  361.86   16.80
  -3   6   1  358.36   14.60
   3   6  -1  349.57   18.30
  -3   6   1  338.87   19.30
  -3   6   1  353.46   15.40
   3   6  -1  333.47   16.60
   3   6  -1  357.56   19.70
   2  -6  -1  164.48   11.20
   2   6  -1  142.79   11.90
  -2   6   1  161.28    9.60
   2   6  -1  139.29   12.30
  -2   6   1  155.68   13.00
   2   6  -1  155.58   11.60
   2   6  -1  148.49   11.30
  -2   6   1  174.08   13.90
  -2   6   1  150.68    8.30
   1  -6  -1   35.40    6.80
  -1   6   1   52.19    8.90
  -1   6   1   40.90    7.60
   1   6  -1   43.70    7.90
   1   6  -1   35.50    7.00
   1   6  -1   33.30    6.40
  -1   6   1   34.90    5.60
   1   6  -1   49.00    7.90
   0  -6  -1    7.00    4.40
   0   6  -1    6.40    5.20
   0   6   1   16.50    6.60
   0   6   1    4.20    4.40
   0   6  -1    5.90    4.50
   0   6   1    7.60    4.40
   1  -6   1  212.08   11.90
   1  -6   1  223.98   15.40
   1   6   1  227.88   14.00
   1   6   1  220.48   13.50
   1   6   1  207.18   13.10
   1   6   1  208.28   14.40
  -1   6  -1  227.88   13.50
  -1   6  -1  211.18   14.90
   2  -6   1  773.02   26.30
   2  -6   1  854.71   33.00
  -2   6  -1  798.32   25.20
   2   6   1  760.52   28.20
   2   6   1  749.23   29.80
  -2   6  -1  794.12   31.60
   2   6   1  741.63   30.10
   2   6   1  787.72   30.00
  -2   6  -1  728.63   27.90
  -2   6  -1  786.32   25.20
   3  -6   1  319.17   19.50
   3  -6   1  325.17   14.00
  -3   6  -1  329.47   15.90
   3   6   1  322.77   15.80
  -3   6  -1  345.67   15.40
   3   6   1  322.67   18.40
  -3   6  -1  329.57   19.30
  -3   6  -1  346.47   15.20
   3   6   1  325.77   17.30
   4  -6   1  440.86   16.90
   4  -6   1  453.05   24.00
  -4  -6  -1  425.66   18.60
  -4  -6  -1  466.55   23.80
  -4   6  -1  420.86   22.80
   4   6   1  425.36   22.40
  -4   6  -1  438.56   19.40
  -4   6  -1  444.26   19.00
   4   6   1  446.46   20.60
   5  -6   1  309.27   13.40
  -5  -6  -1  280.57   14.40
   5  -6   1  291.17   16.50
  -5  -6  -1  277.17   19.60
   5  -6   1  328.97   20.70
  -5   6  -1  318.67   15.60
   5   6   1  305.97   16.50
  -5   6  -1  296.37   19.30
  -5   6  -1  293.27   16.40
   5   6   1  326.67   19.80
   6  -6   1   26.60    6.30
  -6  -6  -1   38.50    6.30
  -6  -6  -1   22.80    8.20
   6  -6   1   35.30    9.50
   6  -6   1   30.00    5.20
  -6   6  -1   28.10    7.70
  -6   6  -1   31.90    6.00
   6   6   1   30.90    6.70
  -6   6  -1   35.20    7.40
   6   6   1   30.80    9.10
  -7  -6  -1  233.88   12.60
   7  -6   1  192.88   10.90
   7  -6   1  187.88   15.40
  -7  -6  -1  181.78   18.30
   7  -6   1  202.38   17.90
  -7   6  -1  191.78   12.50
   7   6   1  190.68   12.90
  -7   6  -1  187.78   14.60
   7   6   1  194.08   17.40
  -7   6  -1  187.28   16.80
   8  -6   1   76.09   14.30
   8  -6   1   40.30    6.20
  -8  -6  -1   44.30    6.70
  -8  -6  -1   36.70   11.10
  -8   6  -1   38.90    7.10
   8   6   1   34.00    9.40
  -8   6  -1   39.40    9.90
   8   6   1   46.90    7.60
  -8   6  -1   45.00    9.30
  -9  -6  -1  188.98   21.30
   9  -6   1  237.48   20.60
  -9  -6  -1  193.78   12.10
   9  -6   1  223.18   12.60
  -9   6  -1  234.08   14.50
   9   6   1  216.48   20.00
  -9   6  -1  237.88   19.80
   9   6   1  189.58   13.10
  10  -6   1   -4.80    6.60
  10  -6   1    2.50    4.30
 -10  -6  -1    5.40    9.10
 -10   6  -1    0.80    6.80
  10   6   1    5.80    7.70
 -10   6  -1    7.30    4.80
  10   6   1    3.90    4.40
  11  -6   1   30.10    6.60
 -11  -6  -1   52.79   13.90
  11  -6   1   31.20   11.30
  11   6   1   22.50    6.70
 -11   6  -1   28.60    7.10
  11   6   1   21.50    9.50
 -11   6  -1   31.90   10.10
  11  -7  -1   10.00    5.80
  11  -7  -1   14.20    9.40
 -11  -7   1   20.70   11.20
 -11   7   1   17.70    9.30
  11   7  -1    3.10    8.60
  10  -7  -1   12.30    9.50
 -10  -7   1   23.80   11.40
 -10  -7   1   18.00    7.00
  10  -7  -1   36.60    7.50
 -10   7   1   18.60    8.90
  10   7  -1   14.30    9.10
  -9  -7   1    1.10    6.10
   9  -7  -1   21.40    9.30
   9  -7  -1   -1.10    4.70
  -9  -7   1    7.90    8.80
   9   7  -1    5.30    3.80
   9   7  -1   23.60    9.40
  -9   7   1    1.70    6.30
   8  -7  -1  177.18   18.50
  -8  -7   1  203.28   15.60
  -8  -7   1  251.27   22.60
   8  -7  -1  207.88   14.00
   8   7  -1  201.18   18.80
  -8   7   1  225.98   19.80
  -8   7   1  186.18    9.90
   8   7  -1  182.78   11.20
   7  -7  -1  165.88   17.80
  -7  -7   1  167.88   18.60
  -7  -7   1  144.29   13.30
   7  -7  -1  129.39   11.20
   7   7  -1  148.69   10.30
  -7   7   1  133.99   12.90
  -7   7   1  137.19    8.30
   7   7  -1  171.78   16.40
  -7   7   1  171.08   17.00
   6  -7  -1  167.68   17.10
   6  -7  -1  129.89   11.00
  -6  -7   1  136.69   17.60
  -6  -7   1  140.09   12.60
   6   7  -1  151.08   10.80
  -6   7   1  147.59   15.90
  -6   7   1  145.89    8.40
   6   7  -1  157.48   15.50
  -6   7   1  153.88   12.50
  -5  -7   1  208.08   14.90
   5  -7  -1  211.28   18.00
   5  -7  -1  217.68   13.40
  -5   7   1  223.98   17.70
   5   7  -1  212.08   12.90
  -5   7   1  177.78   10.00
   5   7  -1  230.78   16.90
  -5   7   1  190.28   13.10
  -4  -7   1   20.20    6.60
   4  -7  -1   15.10    7.40
   4  -7  -1    9.20    5.30
   4   7  -1    5.90    5.70
  -4   7   1    9.40    3.80
  -4   7   1    3.00    6.40
  -4   7   1    7.70    3.40
   4   7  -1   12.90    6.70
   4   7  -1    9.90    5.00
   3  -7  -1  455.55   25.40
   3  -7  -1  459.75   20.80
   3   7  -1  480.75   23.30
  -3   7   1  477.95   18.40
  -3   7   1  499.55   25.30
  -3   7   1  468.55   18.60
   3   7  -1  471.25   24.30
   3   7  -1  469.85   21.80
   2  -7  -1  206.08   13.30
  -2   7   1  187.88    8.30
   2   7  -1  187.88   14.00
   2   7  -1  192.98   14.80
   2   7  -1  186.18   13.70
  -2   7   1  166.08   10.90
  -2   7   1  194.28   15.10
   2   7  -1  218.78   14.30
  -2   7   1  193.38    8.70
   1  -7  -1   90.89    9.80
   1   7  -1   81.39   10.40
  -1   7   1  101.59   13.00
  -1   7   1   79.19    8.50
   1   7  -1   88.69    9.30
   1   7  -1  122.59   11.50
  -1   7   1   85.49   11.10
   0  -7   1  189.78   14.70
   0  -7   1  183.48   12.10
   0  -7  -1  179.08   13.20
   0   7  -1  183.78   14.40
   0   7   1  168.58   14.40
   0   7   1  157.98   13.30
   0   7   1  178.38   12.30
   0   7  -1  186.38   13.40
   1  -7   1   62.99   10.40
   1  -7   1   73.89    8.00
   1   7   1   79.89   11.30
   1   7   1   75.39    9.20
  -1   7  -1   76.99    9.30
  -1   7  -1   58.59    9.20
   1   7   1   64.99    9.00
   2  -7   1    1.90    3.50
   2  -7   1    5.80    6.30
  -2   7  -1    7.90    4.60
  -2   7  -1    7.90    2.90
  -2   7  -1    9.50    2.80
   2   7   1   12.00    5.70
   2   7   1   11.60    5.90
   2   7   1    5.00    4.80
  -2   7  -1   14.50    6.30
   3  -7   1   32.50    9.30
   3  -7   1   31.30    5.40
  -3  -7  -1   33.30    8.00
  -3   7  -1   28.60    5.30
  -3   7  -1   35.20    6.70
   3   7   1   30.20    8.10
   3   7   1   44.40    8.30
  -3   7  -1   32.90    5.40
  -3   7  -1   28.60    8.10
  -4  -7  -1  366.56   18.20
  -4  -7  -1  389.56   23.10
   4  -7   1  395.56   23.80
   4  -7   1  359.26   15.60
  -4   7  -1  360.96   17.80
   4   7   1  385.76   22.10
   4   7   1  367.16   19.90
  -4   7  -1  364.66   17.20
  -4   7  -1  386.66   22.90
  -4   7  -1  358.26   17.60
   5  -7   1  188.78   17.30
  -5  -7  -1  182.68   17.00
  -5  -7  -1  144.19   11.40
   5  -7   1  187.78   10.30
   5   7   1  167.28   13.20
  -5   7  -1  165.48   12.10
  -5   7  -1  165.28   11.40
  -5   7  -1  169.78   16.20
   5   7   1  175.08   16.00
   6  -7   1  286.57   21.80
  -6  -7  -1  313.67   22.30
  -6  -7  -1  291.17   15.10
   6  -7   1  259.17   13.10
  -6   7  -1  277.87   17.10
  -6   7  -1  305.57   21.50
  -6   7  -1  285.67   15.40
   6   7   1  289.87   16.90
   6   7   1  293.67   21.00
   7  -7   1  139.39    9.30
  -7  -7  -1  171.38   19.60
   7  -7   1  147.79   18.20
  -7  -7  -1  133.69   10.90
  -7   7  -1  162.28   13.80
  -7   7  -1  164.38   16.90
   7   7   1  145.19   12.10
  -7   7  -1  135.79   10.90
   7   7   1  161.48   17.10
   8  -7   1   79.19   14.30
   8  -7   1   69.19    7.70
  -8  -7  -1   51.69   13.20
  -8  -7  -1   98.29    9.30
  -8   7  -1  104.99   16.20
   8   7   1   85.49   10.50
  -8   7  -1   75.29    9.30
   8   7   1   57.19   11.30
   9  -7   1   48.40   12.40
   9  -7   1   60.59    7.30
  -9  -7  -1   46.20   14.10
   9   7   1   67.69   13.30
  -9   7  -1   54.79   11.40
   9   7   1   54.19    8.80
  -9   7  -1   55.79    8.40
 -10  -7  -1   19.80   12.10
  10  -7   1   25.30   10.90
  10   7   1   17.30    9.40
 -10   7  -1   29.70   10.50
  10   7   1   24.50    6.50
 -10   7  -1   17.30    5.80
  -9  -8   1   28.90   12.60
   9  -8  -1   15.30    5.70
   9  -8  -1   25.10   10.60
  -9  -8   1   30.80    8.30
   9   8  -1   16.60    9.50
  -9   8   1   38.50   12.10
  -8  -8   1    6.40    9.50
   8  -8  -1   20.90    9.50
  -8  -8   1   13.70    7.40
   8  -8  -1   13.40    5.60
  -8   8   1   31.10    9.50
   8   8  -1    7.00    4.80
   8   8  -1   30.10    9.00
   7  -8  -1    3.80    4.40
   7  -8  -1    3.30    8.10
  -7  -8   1   12.40   10.20
  -7  -8   1   13.10    6.90
  -7   8   1    2.80    6.90
  -7   8   1   12.30    5.80
   7   8  -1   -1.50    6.40
   7   8  -1    6.80    4.90
   6  -8  -1   14.10    8.60
   6  -8  -1   10.30    5.40
  -6  -8   1   11.80    6.20
  -6  -8   1    4.30    8.20
   6   8  -1   10.40    7.80
  -6   8   1   10.20    3.60
  -6   8   1   16.50    8.50
  -6   8   1   18.40    5.80
   6   8  -1   12.10    5.20
   5  -8  -1   20.40   10.00
   5  -8  -1   18.20    5.60
  -5  -8   1   19.10    7.00
  -5   8   1   25.50    5.90
  -5   8   1   12.70    3.80
   5   8  -1    9.50    4.90
   5   8  -1    3.20    6.40
  -5   8   1   28.80    9.70
  -4  -8   1   15.80    6.70
   4  -8  -1   12.80    5.00
   4  -8  -1   13.80    9.00
   4   8  -1   19.20    8.20
  -4   8   1   13.60    4.00
   4   8  -1   26.40    6.90
   4   8  -1   11.80    6.40
  -4   8   1   12.60    4.10
  -4   8   1   13.40    7.40
   3  -8  -1   42.50   11.40
   3  -8  -1   37.00    7.20
  -3  -8   1   48.80    9.20
   3   8  -1   22.80    7.70
  -3   8   1   31.90    4.50
  -3   8   1   25.80    5.10
  -3   8   1   25.10    4.00
   3   8  -1   23.80    7.50
  -3   8   1   24.30    7.70
   3   8  -1   38.60    8.00
   2  -8  -1   15.20    6.00
  -2   8   1    9.10    4.40
   2   8  -1   32.90    8.70
  -2   8   1   12.10    6.60
   2   8  -1   11.80    6.80
   2   8  -1    9.60    5.80
  -1  -8   1  296.97   19.60
   1  -8  -1  318.17   18.10
   1   8  -1  303.37   19.30
  -1   8   1  298.27   16.20
  -1   8   1  293.37   20.60
  -1   8   1  314.07   19.90
   1   8  -1  306.07   19.00
   0  -8  -1  222.68   16.10
   0  -8   1  232.28   14.70
   0  -8   1  230.78   18.10
   0   8   1  231.28   14.80
   0   8  -1  234.68   15.90
   0   8   1  227.38   17.90
   0   8   1  189.28   15.50
   0   8  -1  244.08   17.70
   1  -8   1  192.68   17.30
   1  -8   1  177.18   12.30
  -1  -8  -1  190.38   15.10
   1   8   1  167.38   14.30
  -1   8  -1  179.68   13.70
   1   8   1  156.88   14.90
  -1   8  -1  180.08   16.10
   2  -8   1  952.00   34.10
   2  -8   1 1026.90   42.40
  -2   8  -1 1014.00   36.70
   2   8   1  956.80   37.50
   2   8   1 1011.70   39.90
   2   8   1 1052.39   40.10
  -2   8  -1 1002.00   41.30
  -3  -8  -1  134.99   14.70
   3  -8   1  119.39    9.50
   3  -8   1  138.09   17.50
   3   8   1  135.59   14.20
  -3   8  -1  131.19   11.10
  -3   8  -1  139.39    8.20
  -3   8  -1  141.19    8.30
   3   8   1  135.79   13.60
  -3   8  -1  137.09   16.60
  -4  -8  -1  150.58   15.80
  -4  -8  -1  102.09   10.80
   4  -8   1  139.19   18.00
   4  -8   1  116.59    9.00
  -4   8  -1  125.19    9.60
   4   8   1  134.59   14.80
   4   8   1  119.59   12.50
  -4   8  -1  100.69   14.10
  -4   8  -1  128.49   10.80
  -4   8  -1  125.99    9.50
   5  -8   1   22.00    5.00
   5  -8   1   28.00    9.30
  -5  -8  -1   25.40    6.90
  -5  -8  -1   14.10    9.00
   5   8   1    9.10    6.40
  -5   8  -1   15.80    5.10
  -5   8  -1   26.10    6.30
   5   8   1   30.50    9.30
  -5   8  -1   22.20    8.50
  -5   8  -1   16.10    5.90
  -6  -8  -1   87.59    9.80
   6  -8   1   75.29    7.30
   6  -8   1   83.49   15.40
  -6  -8  -1   84.79   14.90
   6   8   1  100.49   15.10
  -6   8  -1   93.39   11.70
  -6   8  -1   78.99    9.20
  -6   8  -1   75.79   10.50
  -6   8  -1   78.09   14.00
   6   8   1   91.89   11.80
   7  -8   1   26.10   10.30
  -7  -8  -1   13.10    9.40
   7  -8   1   26.10    4.80
  -7  -8  -1   29.10    7.10
   7   8   1   15.40    8.10
  -7   8  -1   24.20    9.70
  -7   8  -1   33.20    8.20
   7   8   1   38.60    8.20
  -7   8  -1   29.00    6.30
  -7   8  -1   37.70    9.00
  -8  -8  -1   88.19   16.30
   8  -8   1   58.69   13.20
  -8  -8  -1   67.69    9.00
  -8   8  -1   71.89   11.60
   8   8   1   58.59   12.20
  -8   8  -1   69.59    8.60
   8   8   1   60.89    9.40
  -8   8  -1   76.59   14.50
   9  -8   1   -3.50    8.00
  -9  -8  -1   17.40   10.90
  -9   8  -1   10.50    7.60
   9   8   1    3.90    8.20
  -9   8  -1    8.90    7.60
   9   8   1   -1.40    5.30
  -8  -9   1   52.69    9.90
   8  -9  -1   39.80   12.00
  -8  -9   1   52.79   14.70
   8   9  -1   50.49   11.80
  -8   9   1   62.09   13.70
   7  -9  -1   64.39   14.00
  -7  -9   1   99.49   17.00
   7  -9  -1   72.19    9.40
  -7  -9   1   64.59   10.80
   7   9  -1   56.59   12.10
  -7   9   1   71.89   10.50
  -7   9   1   71.99   14.10
  -6  -9   1   81.39   15.70
   6  -9  -1   62.79    9.00
  -6  -9   1   60.79   10.40
   6  -9  -1   69.09   14.50
  -6   9   1   73.39   13.50
  -6   9   1   74.39    9.70
   6   9  -1   69.89   12.80
  -6   9   1   91.89   10.00
  -5  -9   1  227.28   21.80
   5  -9  -1  262.57   23.00
  -5  -9   1  308.17   19.90
   5  -9  -1  243.68   15.90
  -5   9   1  258.17   21.40
   5   9  -1  250.97   20.00
  -5   9   1  234.08   16.40
  -5   9   1  250.37   14.00
  -5   9   1  249.78   14.10
  -4  -9   1   72.89   11.30
   4  -9  -1   70.99    9.90
   4  -9  -1   67.59   13.60
  -4   9   1   75.69    6.20
  -4   9   1   86.49   14.70
  -4   9   1   68.49    7.60
  -4   9   1   72.69    6.30
   4   9  -1   83.79   12.90
   3  -9  -1  181.58   19.00
   3  -9  -1  173.68   13.70
  -3  -9   1  184.88   16.60
  -3  -9   1  194.08   16.20
  -3   9   1  168.18   17.10
   3   9  -1  162.08   16.80
   3   9  -1  194.98   16.00
  -3   9   1  157.48   11.00
   2  -9  -1   15.40    6.50
  -2  -9   1   22.60    8.50
   2  -9  -1   32.90   11.00
  -2   9   1   36.00    9.50
  -2   9   1   19.80    5.60
   2   9  -1   16.40    7.90
  -1  -9   1   52.29   10.90
  -1  -9   1   44.20    8.40
   1  -9  -1   49.80    9.50
  -1   9   1   48.80    8.40
   1   9  -1   41.50    9.50
  -1   9   1   52.79   10.10
   1   9  -1   39.70    9.50
   0  -9   1   16.00    9.30
   0  -9   1   17.50    6.20
   0  -9  -1    7.20    5.90
   0   9   1   20.10    7.70
   0   9  -1    6.80    6.70
   0   9  -1   13.50    6.90
  -1  -9  -1  111.89   14.10
   1  -9   1   94.69   14.70
   1  -9   1  133.79   11.50
  -1   9  -1  120.49   12.30
   1   9   1   87.39   12.00
   1   9   1  108.79   14.90
  -1   9  -1   89.79   13.10
  -2  -9  -1  271.87   19.40
   2  -9   1  224.68   20.70
  -2  -9  -1  214.88   18.10
   2  -9   1  240.68   14.40
   2   9   1  227.98   17.10
  -2   9  -1  239.18   19.80
  -2   9  -1  250.67   16.40
   2   9   1  255.77   19.30
   3  -9   1    7.20    4.50
   3  -9   1   10.80    8.00
  -3  -9  -1   11.70    7.80
   3   9   1    8.60    6.80
  -3   9  -1   19.80    9.20
   3   9   1   12.10    6.90
  -3   9  -1    8.30    5.70
  -4  -9  -1  101.29   12.60
   4  -9   1  111.39   16.70
   4  -9   1   90.29    8.80
  -4  -9  -1  111.29   15.50
  -4   9  -1  122.99   16.90
  -4   9  -1   94.69   10.30
  -4   9  -1   79.19    7.00
   4   9   1  107.89   13.90
  -4   9  -1  102.29    7.60
   4   9   1   99.09   14.10
   5  -9   1   -1.20    7.80
  -5  -9  -1   13.00    8.90
  -5  -9  -1    4.00    5.40
   5  -9   1   -1.60    3.40
   5   9   1   -0.10    5.70
  -5   9  -1   -1.00    3.30
   5   9   1    2.20    6.20
  -5   9  -1    1.10    3.90
  -5   9  -1    7.00    4.50
  -5   9  -1    1.20    6.50
   6  -9   1   26.80   11.50
  -6  -9  -1   31.90   11.10
  -6  -9  -1   30.80    7.30
   6   9   1   43.70   10.50
  -6   9  -1   27.20    6.50
  -6   9  -1   29.70    6.60
   6   9   1   32.30    8.30
  -6   9  -1   32.20    6.90
  -6   9  -1   49.70   11.40
  -7  -9  -1   37.60   12.80
  -7  -9  -1   25.20    7.10
   7  -9   1   30.50   11.60
  -7   9  -1   22.20    9.60
   7   9   1   28.90   10.20
  -7   9  -1   15.20   10.80
   7   9   1   26.70    7.80
  -7   9  -1   30.30    7.30
  -7   9  -1   28.10    7.60
  -8  -9  -1   32.50   12.90
   8  -9   1   25.10   11.00
  -8   9  -1   22.10   10.00
   8   9   1    8.40    8.10
  -8   9  -1   18.70    7.10
   8   9   1   20.20    7.10
  -5 -10   1   -7.20    7.10
  -5 -10   1   -2.80    5.90
  -5 -10   1    0.90    6.40
   5 -10  -1   -2.00    4.90
   5 -10  -1   -1.80    8.70
  -5  10   1   -0.80    5.80
   5  10  -1    2.20    6.80
   4 -10  -1   67.49   14.40
   4 -10  -1   78.49   10.50
  -4 -10   1   58.09   10.90
  -4 -10   1   88.39   14.60
  -4 -10   1   76.59   12.50
   4  10  -1   68.69   12.30
  -4  10   1   79.69   13.40
  -3 -10   1   42.80   10.80
  -3 -10   1   57.79   10.90
   3 -10  -1   77.69   15.40
   3 -10  -1   48.90    9.40
  -3  10   1   50.99   11.70
   2 -10  -1   68.59   14.20
  -2 -10   1   73.09   11.60
   2 -10  -1   75.29   10.90
  -2 -10   1   75.49   13.70
  -2  10   1   69.39   13.10
   1 -10  -1  139.49   19.40
  -1 -10   1  182.58   18.50
   1 -10  -1  163.68   13.70
  -1 -10   1  160.48   14.60
   1 -10  -1  137.69   14.50
   1  10  -1  155.28   15.50
  -1  10   1  145.59   16.40
   1  10  -1  149.88   15.90
   0 -10  -1   75.29   12.00
   0 -10   1   69.59   13.00
   0 -10  -1   87.29   15.90
   0 -10  -1  100.59   13.00
   0 -10   1  101.09   12.00
   0  10   1  105.89   15.10
   0  10  -1   95.09   13.80
   0  10  -1   88.29   12.90
  -1 -10  -1    7.20    7.00
   1 -10   1    2.90    7.30
  -1 -10  -1    1.90    5.90
   1 -10   1    4.30    5.30
  -1  10  -1    3.60    5.60
   1  10   1   -0.60    6.20
  -1  10  -1    6.80    7.30
   2 -10   1   -2.70    6.90
  -2 -10  -1    3.20    6.80
  -2 -10  -1    5.80    7.60
   2 -10   1    2.10    4.90
  -2  10  -1   -2.30    5.20
  -2  10  -1   -0.10    7.50
   3 -10   1  132.39   11.30
  -3 -10  -1  185.28   18.10
  -3 -10  -1  161.68   17.30
  -3 -10  -1  166.18   15.40
   3 -10   1  161.88   21.10
  -3  10  -1  148.29   13.40
  -3  10  -1  158.78   20.40
   3  10   1  171.78   16.60
  -4 -10  -1  159.68   15.10
  -4 -10  -1  201.68   19.00
   4 -10   1  184.98   20.80
  -4  10  -1  186.88   13.90
   4  10   1  174.08   16.50
  -4  10  -1  151.88   20.50
  -5 -10  -1   15.80    9.40
  -5 -10  -1   21.70    7.10
   5 -10   1   19.70   10.80
   5  10   1    9.80    7.60
  -5  10  -1    7.10    8.00
   5  10   1   16.20    8.90
  -5  10  -1   11.00    7.20
 -14   0   2    4.10    5.90
  14   0  -2    6.90    6.00
 -14   0   2   -5.00    5.70
  14   0  -2   14.50    8.40
  14   0  -2    3.00    6.70
 -13   0   2   87.69   13.10
  13   0  -2   59.89   11.40
  13   0  -2   97.69   15.00
  13   0  -2   89.59   11.10
 -13   0   2   91.19   14.60
  12   0  -2   -3.20    6.20
 -12   0   2   -7.00    5.40
  12   0  -2   -1.40    6.00
  12   0  -2    0.40    4.30
 -12   0   2   -5.10    5.90
 -11   0   2  549.15   27.60
  11   0  -2  495.25   29.50
 -11   0   2  521.25   26.30
  11   0  -2  486.05   22.10
  11   0  -2  526.35   28.00
  10   0  -2  186.68   17.30
 -10   0   2  205.68   15.90
  10   0  -2  196.08   12.50
  10   0  -2  193.58   16.20
 -10   0   2  211.78   16.30
  -9   0   2  770.22   32.10
   9   0  -2  798.22   28.40
   9   0  -2  797.52   32.90
   9   0  -2  758.52   34.50
  -9   0   2  808.52   32.30
   8   0  -2  191.48   11.50
  -8   0   2  244.18   15.40
  -8   0   2  212.98   15.20
   8   0  -2  217.48   16.10
   8   0  -2  177.88   14.40
   7   0  -2  155.78   13.10
  -7   0   2  161.28   12.90
   7   0  -2  143.19   11.80
  -7   0   2  154.28   12.10
   7   0  -2  144.59    9.20
   6   0  -2   -0.60    3.80
  -6   0   2   -4.40    3.20
  -6   0   2    0.10    4.40
   6   0  -2    0.50    2.30
   6   0  -2   -2.00    3.50
   5   0  -2  194.18    8.60
   5   0  -2  175.88   11.30
  -5   0   2  190.78   12.00
   5   0  -2  163.38    8.00
   5   0  -2  187.88   11.00
  -5   0   2  189.58   10.40
  -4   0   2  839.92   28.00
  -4   0   2  833.12   27.40
   4   0  -2  854.81   27.30
   4   0  -2  808.22   28.00
   4   0  -2  844.42   24.40
   4   0  -2  826.82   24.30
  -4   0   2  786.22   27.60
  -4   0   2  824.62   26.20
   3   0  -2  903.31   26.60
   3   0  -2  898.31   28.30
  -3   0   2  879.91   26.40
   3   0  -2  898.11   27.70
   3   0  -2  892.51   28.50
  -3   0   2  875.01   28.30
   3   0  -2  900.11   25.20
  -3   0   2  908.11   28.40
   3   0  -2  885.61   25.10
   2   0  -2  503.05   16.60
  -2   0   2  524.35   14.70
   2   0  -2  505.55   15.60
  -2   0   2  513.45   17.50
   2   0  -2  491.15   16.60
   2   0  -2  493.85   14.60
  -2   0   2  497.45   15.50
   2   0  -2  502.25   17.10
  -2   0   2  514.35   17.10
  -2   0   2  501.95   16.50
  -1   0   2  234.38    8.90
  -1   0   2  232.18    9.00
   1   0  -2  230.88    8.70
   1   0  -2  227.18    7.90
   1   0  -2  226.78    7.50
  -1   0   2  240.28    7.70
   1   0  -2  237.98    9.10
   1   0  -2  233.28    8.50
  -1   0   2  232.18    8.50
  -1   0   2  226.28    7.90
   0   0   2 1186.88   33.10
   0   0   2 1204.38   32.80
   0   0  -2 1349.77   34.20
   0   0   2 1227.28   32.90
   0   0  -2 1199.08   32.80
   0   0  -2 1164.98   33.10
   0   0   2 1220.78   33.20
   0   0  -2 1232.98   33.20
   0   0  -2 1165.78   32.80
   1   0   2 3744.93   94.69
  -1   0  -2 3767.72   96.29
   1   0   2 3754.82   95.19
  -1   0  -2 3683.03   96.19
  -1   0  -2 3547.94   96.59
   1   0   2 3651.33   96.09
  -1   0  -2 3803.32   95.19
  -1   0  -2 3191.78   94.59
   1   0   2 3795.92   96.49
   1   0   2 3673.13   96.59
   2   0   2  892.51   27.30
  -2   0  -2  907.01   27.70
  -2   0  -2  913.11   25.00
  -2   0  -2  924.81   27.10
   2   0   2  901.61   27.30
  -2   0  -2  925.91   27.50
  -2   0  -2  899.81   25.90
   2   0   2  908.31   26.00
   2   0   2  904.01   25.00
   3   0   2  614.24   19.10
  -3   0  -2  652.13   20.20
  -3   0  -2  660.13   22.10
   3   0   2  654.13   20.40
   3   0   2  685.43   21.90
  -3   0  -2  616.14   19.00
  -3   0  -2  661.43   22.00
   4   0   2  288.87   13.90
   4   0   2  298.77   12.10
  -4   0  -2  292.57   10.70
   4   0   2  257.27   10.60
  -4   0  -2  300.57   13.70
   4   0   2  283.07   13.00
   5   0   2  833.22   27.10
   5   0   2  755.52   25.20
   5   0   2  800.42   27.60
   5   0   2  810.12   29.40
  -5   0  -2  798.22   24.90
   6   0   2  642.94   26.20
  -6   0  -2  631.14   21.60
  -6   0  -2  663.33   25.70
   6   0   2  535.65   22.70
   6   0   2  652.53   24.30
  -7   0  -2  275.17   16.60
   7   0   2  244.38   15.00
  -7   0  -2  256.57   12.70
   7   0   2  267.97   17.00
   7   0   2  243.18   14.40
   8   0   2   36.60    8.60
   8   0   2   19.30    6.10
  -8   0  -2    9.50    6.30
  -8   0  -2   16.30    4.70
   8   0   2   19.10    6.80
   9   0   2  671.33   32.50
  -9   0  -2  700.73   30.90
   9   0   2  671.33   28.70
  -9   0  -2  677.23   25.80
   9   0   2  674.83   28.70
 -10   0  -2  108.79   14.80
  10   0   2   95.29   12.20
 -10   0  -2  101.79    9.60
  10   0   2  113.99   12.60
  10   0   2   88.89   12.00
  11   0   2   19.00    8.70
  11   0   2   14.50    6.80
  11   0   2   24.70    8.20
 -11   0  -2    6.00    4.70
 -11   0  -2   16.90    7.90
 -12   0  -2  124.39   16.10
  12   0   2  160.18   20.60
  12   0   2  119.49   15.20
 -12   0  -2  122.99   11.30
  12   0   2  107.99   14.50
 -13   0  -2  481.95   29.60
 -13   0  -2  472.85   23.20
  13   0   2  494.45   28.40
  13   0   2  461.35   26.60
  13   0   2  533.15   33.70
 -14   0  -2   57.39    9.20
  14   0   2   49.30   11.20
  14   0   2   40.60   11.70
 -14   0  -2   33.00   10.70
  14   0   2   50.99   11.30
 -14  -1   2   17.40    8.60
 -14  -1   2    6.50    6.50
  14  -1  -2    7.60    7.20
  14  -1  -2    9.50    6.30
  14  -1  -2   16.00   10.50
  14   1  -2   11.50   10.20
  14   1  -2   11.70    7.60
 -14   1   2    9.80    6.90
 -14   1   2   28.60    8.70
 -13  -1   2  116.19   14.90
  13  -1  -2  129.19   13.10
 -13  -1   2  128.29   17.60
  13  -1  -2  125.59   19.50
  13  -1  -2  117.29   16.40
 -13   1   2  136.89   14.50
  13   1  -2  111.99   15.90
  13   1  -2  122.89   10.50
 -13   1   2  100.79   14.30
  13   1  -2   94.39   15.00
  12  -1  -2  127.59   12.90
  12  -1  -2   97.29   13.70
 -12  -1   2  128.69   16.00
  12  -1  -2  154.98   17.90
 -12  -1   2  136.29   14.30
 -12   1   2  144.19   16.60
  12   1  -2  160.68   20.40
  12   1  -2  114.49   15.70
  12   1  -2  132.89   10.30
 -12   1   2  175.08   15.40
  11  -1  -2    9.10    6.20
  11  -1  -2    0.60    4.60
 -11  -1   2    1.90    5.50
 -11  -1   2   -3.00    6.10
  11  -1  -2    2.30    5.50
  11   1  -2    8.80    4.10
 -11   1   2    3.40    5.70
 -11   1   2    6.10    5.70
  11   1  -2   10.20    7.20
  11   1  -2   -0.10    5.00
 -10  -1   2  235.28   16.50
 -10  -1   2  206.48   17.30
  10  -1  -2  205.08   18.20
  10  -1  -2  213.08   16.70
  10  -1  -2  222.28   14.30
  10   1  -2  200.98   16.70
 -10   1   2  222.28   15.60
  10   1  -2  204.28   17.80
 -10   1   2  211.38   16.60
  10   1  -2  217.38   12.00
   9  -1  -2  294.57   15.80
  -9  -1   2  269.87   17.60
   9  -1  -2  305.37   18.40
  -9  -1   2  289.67   19.10
   9  -1  -2  288.97   19.90
  -9   1   2  295.87   17.00
   9   1  -2  291.37   18.80
   9   1  -2  297.37   19.60
   9   1  -2  292.87   13.60
  -9   1   2  307.17   18.70
   8  -1  -2  574.54   31.80
  -8  -1   2  427.66   22.40
  -8  -1   2  445.16   21.90
   8  -1  -2  412.36   21.00
   8  -1  -2  447.86   19.60
  -8   1   2  430.16   21.90
   8   1  -2  409.76   21.80
   8   1  -2  428.66   16.90
  -8   1   2  435.56   20.20
   8   1  -2  417.16   22.60
   7  -1  -2  768.22   31.60
  -7  -1   2  777.82   30.00
   7  -1  -2  778.02   29.50
   7  -1  -2  822.82   27.60
  -7  -1   2  744.93   29.90
  -7   1   2  639.14   26.80
   7   1  -2  789.62   24.70
   7   1  -2  809.02   31.40
   7   1  -2  785.12   30.30
  -7   1   2  802.12   30.60
   6  -1  -2  163.08   12.40
  -6  -1   2  202.78   13.10
  -6  -1   2  162.98   11.90
   6  -1  -2  161.18    9.90
   6  -1  -2  158.88   11.20
  -6  -1   2  162.08    7.50
  -6   1   2  167.98   10.50
  -6   1   2  163.18   12.00
   6   1  -2  173.78   11.80
   6   1  -2  168.58    8.00
   6   1  -2  172.88   12.20
  -5  -1   2  166.18    7.00
   5  -1  -2  172.08   10.40
  -5  -1   2  186.08   11.50
   5  -1  -2  178.68   11.60
   5  -1  -2  175.78    9.40
  -5  -1   2  181.08   11.00
  -5   1   2  172.08   11.40
  -5   1   2  183.48    9.50
   5   1  -2  185.58   11.10
   5   1  -2  175.08    7.20
   5   1  -2  190.08   11.40
  -5   1   2  161.98   10.80
   4  -1  -2  892.21   28.90
   4  -1  -2  890.51   27.60
   4  -1  -2  922.21   30.40
   4  -1  -2  894.01   28.70
  -4  -1   2  868.81   28.80
   4   1  -2  892.01   24.40
   4   1  -2  872.31   28.90
   4   1  -2  907.11   28.90
  -4   1   2  845.72   29.60
  -4   1   2  881.51   26.70
  -4   1   2  916.91   29.70
  -4   1   2  865.41   26.30
   4   1  -2  907.21   29.50
   3  -1  -2  837.92   25.90
   3  -1  -2  856.51   27.80
  -3  -1   2  875.81   27.10
   3  -1  -2  855.31   26.90
   3   1  -2  846.52   27.10
  -3   1   2  871.91   24.60
  -3   1   2  885.41   24.60
  -3   1   2  860.81   26.20
   3   1  -2  851.11   27.10
  -3   1   2  878.41   27.90
  -3   1   2  881.81   28.10
   2  -1  -2 1180.68   34.50
  -2  -1   2 1190.08   35.10
   2  -1  -2 1221.08   35.90
  -2  -1   2 1227.18   35.20
   2  -1  -2 1256.97   35.90
  -2  -1   2 1200.68   35.00
  -2  -1   2 1209.58   34.90
   2  -1  -2 1230.98   35.20
  -2   1   2 1247.98   34.80
  -2   1   2 1249.97   35.80
   2   1  -2 1179.68   34.80
  -2   1   2 1210.68   35.00
  -2   1   2 1248.98   32.30
   2   1  -2 1200.68   35.00
  -2   1   2 1221.08   35.90
   2   1  -2 1253.37   35.20
   2   1  -2 1249.47   35.30
  -1  -1   2 9999.00  256.87
   0  -1  -2  813.72   22.80
   0  -1   2  818.72   23.40
   0  -1  -2  823.32   23.20
   0  -1  -2  825.72   23.80
   0  -1  -2  813.42   24.10
   0  -1   2  835.12   23.90
   0  -1   2  837.22   22.20
   0  -1  -2  824.82   24.00
   0  -1   2  831.42   24.10
   0  -1   2  769.42   23.90
   0  -1  -2  780.02   23.90
   0   1  -2  829.72   22.20
   0   1  -2  810.92   23.30
   0   1   2  815.12   24.20
   0   1  -2  842.12   24.00
   0   1   2  816.22   22.90
   0   1   2  832.02   23.20
   0   1  -2  807.22   24.10
   0   1  -2  864.81   24.30
   1  -1   2  113.49    6.00
  -1  -1  -2  117.89    4.10
  -1  -1  -2  114.09    6.60
  -1  -1  -2  124.89    6.20
  -1  -1  -2  117.19    6.40
   1  -1   2  128.39    6.90
  -1  -1  -2  117.89    6.20
   1  -1   2  108.19    6.30
   1  -1   2  115.09    6.30
  -1   1  -2  111.29    3.50
  -1   1  -2  125.59    6.60
  -1   1  -2  110.69    6.40
  -1   1  -2  117.09    6.20
   1   1   2  110.69    3.90
   1   1   2  106.49    6.30
  -1   1  -2  120.09    3.60
   1   1   2  111.99    6.60
  -1   1  -2  120.89    6.60
  -1   1  -2  117.39    6.30
  -2  -1  -2   99.39    6.10
  -2  -1  -2  102.59    5.90
   2  -1   2   87.39    4.00
   2  -1   2   91.69    6.50
  -2  -1  -2   96.59    6.00
   2  -1   2   94.99    5.60
  -2  -1  -2   94.29    6.10
  -2  -1  -2   94.69    6.90
  -2   1  -2  102.09    6.20
   2   1   2   95.79    6.20
   2   1   2   99.89    6.50
  -2   1  -2  108.29    6.60
   2   1   2   95.19    6.30
  -2   1  -2   93.79    5.80
  -2   1  -2   95.99    6.20
  -2   1  -2   98.69    4.10
   3  -1   2  869.01   27.00
  -3  -1  -2  924.81   29.20
   3  -1   2  926.71   25.90
  -3  -1  -2  895.71   24.10
   3  -1   2  915.51   28.80
   3  -1   2  871.71   29.20
  -3   1  -2  890.31   25.60
   3   1   2  894.31   28.10
  -3   1  -2  875.71   28.90
   3   1   2  884.41   24.10
  -3   1  -2  890.71   27.00
  -3   1  -2  917.21   28.30
   3   1   2  933.01   28.20
   3   1   2  900.21   28.60
  -4  -1  -2  138.99    5.80
  -4  -1  -2  129.79    9.60
   4  -1   2  135.69    9.60
   4  -1   2  138.59    7.30
   4  -1   2  139.19    9.10
   4   1   2  143.99    9.30
  -4   1  -2  137.29    8.90
   4   1   2  129.29    8.50
   4   1   2  145.29    8.90
  -4   1  -2  124.29    8.70
  -4   1  -2  146.89    7.90
   4   1   2  136.59    5.90
  -4   1  -2  135.69    6.90
   5  -1   2  240.58   11.10
  -5  -1  -2  215.58   13.40
   5  -1   2  216.48   13.30
  -5  -1  -2  241.88    9.30
   5  -1   2  221.08   12.70
   5   1   2  240.18   13.30
   5   1   2  217.88   12.10
  -5   1  -2  236.28   12.80
  -5   1  -2  241.68   11.30
   5   1   2  238.38   12.30
   5   1   2  230.68    9.20
  -5   1  -2  226.78   12.90
   6  -1   2 1458.75   43.90
  -6  -1  -2 1419.06   41.10
   6  -1   2 1452.45   46.20
  -6  -1  -2 1423.76   47.30
   6  -1   2 1442.76   48.10
   6   1   2 1401.86   45.50
  -6   1  -2 1432.86   45.80
   6   1   2 1400.26   41.10
   6   1   2 1469.15   45.10
   6   1   2 1418.26   47.40
  -6   1  -2 1444.56   43.80
   7  -1   2   44.00    8.50
   7  -1   2   28.30    6.70
   7  -1   2   34.70    6.30
  -7  -1  -2   36.80    5.30
  -7  -1  -2   62.29   10.60
   7   1   2   40.40    8.40
   7   1   2   32.50    6.20
  -7   1  -2   39.40    6.40
   7   1   2   44.10    7.70
  -7   1  -2   29.00    6.50
   8  -1   2  298.57   16.20
   8  -1   2  288.67   17.50
   8  -1   2  294.57   19.40
  -8  -1  -2  301.57   19.00
  -8  -1  -2  288.27   13.50
  -8   1  -2  298.47   17.60
  -8   1  -2  281.77   15.30
   8   1   2  317.57   19.50
   8   1   2  303.67   17.50
   8   1   2  317.27   17.00
   9  -1   2   94.69   12.30
   9  -1   2   94.69   13.90
   9  -1   2   96.69   10.30
  -9  -1  -2   85.59    7.90
  -9  -1  -2   92.59   13.70
   9   1   2  103.39   12.70
   9   1   2   77.19   10.40
  -9   1  -2  108.19   13.60
   9   1   2   97.29   13.50
  -9   1  -2   80.59    9.10
  10  -1   2  190.88   15.70
  10  -1   2  156.78   16.70
 -10  -1  -2  173.88   11.20
  10  -1   2  193.68   14.60
 -10  -1  -2  192.88   17.60
  10   1   2  176.08   15.50
  10   1   2  176.88   17.50
 -10   1  -2  165.78   15.50
  10   1   2  186.08   14.60
 -10   1  -2  178.58   13.20
 -11  -1  -2  119.19   15.70
  11  -1   2  106.49   13.90
  11  -1   2  126.99   13.10
 -11  -1  -2  118.79    9.80
  11  -1   2  103.59   15.10
 -11   1  -2  129.99   15.80
 -11   1  -2  122.19   11.70
  11   1   2  117.49   14.50
  11   1   2  117.19   13.10
  11   1   2  102.69   14.60
  12  -1   2   66.39   11.70
  12  -1   2   60.79   13.60
 -12  -1  -2   67.49    8.70
 -12  -1  -2   65.79   13.10
  12  -1   2   60.79   10.60
 -12   1  -2  105.29   12.60
  12   1   2   41.50   11.50
  12   1   2   91.79   13.00
 -12   1  -2   69.69   11.90
  12   1   2   62.69   12.20
 -13  -1  -2  125.09   16.60
  13  -1   2  116.09   15.40
 -13  -1  -2  114.19   10.40
  13  -1   2  142.69   15.30
  13  -1   2  114.39   19.40
 -13   1  -2   90.49   14.40
  13   1   2   84.39   13.80
  13   1   2  128.09   16.90
 -13   1  -2  117.29   12.20
  13   1   2  121.19   15.10
  14  -2  -2   24.10    8.00
 -14  -2   2   17.20    9.90
  14  -2  -2   -2.90    7.00
 -14  -2   2   17.50    7.30
  14  -2  -2   11.40    9.90
 -14   2   2   14.00    6.70
 -14   2   2   20.60    8.60
  14   2  -2   10.90    9.80
  14   2  -2    7.90    8.70
  13  -2  -2   17.70    8.40
 -13  -2   2   26.00    7.80
 -13  -2   2   10.60    8.90
  13  -2  -2    8.50    9.30
  13  -2  -2   13.10    7.40
 -13   2   2   14.10    7.90
  13   2  -2   10.60    8.10
  13   2  -2   13.10    9.40
 -13   2   2   21.60    7.50
  12  -2  -2   18.30    7.40
 -12  -2   2   16.90    7.50
 -12  -2   2   26.30    9.90
  12  -2  -2   22.50    9.90
  12  -2  -2   23.10    8.50
  12   2  -2    6.10    6.40
  12   2  -2   14.40    8.70
 -12   2   2    7.00    7.50
  12   2  -2    9.90    3.90
 -12   2   2    9.40    6.00
 -11  -2   2  160.18   17.20
 -11  -2   2  151.08   14.40
  11  -2  -2  148.89   16.50
  11  -2  -2  149.79   13.70
  11  -2  -2  160.38   15.10
  11   2  -2  126.29    8.60
 -11   2   2  151.08   13.10
  11   2  -2  125.49   15.70
 -11   2   2  150.68   15.90
  11   2  -2  141.09   16.20
  10  -2  -2   77.49   11.50
 -10  -2   2   90.69   13.40
 -10  -2   2  101.09   12.50
  10  -2  -2  128.49   13.00
  10  -2  -2  100.49   11.20
  10   2  -2   77.09   12.20
  10   2  -2   99.79   14.00
  10   2  -2   93.99    7.10
 -10   2   2  111.09   14.20
 -10   2   2   97.19   10.20
   9  -2  -2   92.99   13.10
  -9  -2   2  103.79   14.10
   9  -2  -2  106.69   12.60
  -9  -2   2   78.39   11.60
   9  -2  -2   94.19   11.40
   9   2  -2   91.79    6.60
   9   2  -2   97.99   13.00
  -9   2   2   94.39   10.40
   9   2  -2  111.99   14.00
  -9   2   2   74.09   10.80
   8  -2  -2 1463.85   48.40
   8  -2  -2 1522.45   49.80
  -8  -2   2 1489.75   51.79
  -8  -2   2 1511.65   49.90
   8  -2  -2 1482.55   53.09
   8   2  -2 1502.65   51.59
   8   2  -2 1483.95   51.59
  -8   2   2 1466.45   46.40
   8   2  -2 1473.65   42.70
  -8   2   2 1525.95   51.29
   7  -2  -2   81.89   13.90
  -7  -2   2   50.69    4.30
  -7  -2   2   49.90    8.80
  -7  -2   2   58.99    9.90
   7  -2  -2   47.50    7.70
   7  -2  -2   49.80    7.70
   7   2  -2   68.29    9.60
   7   2  -2   27.40    6.80
  -7   2   2   56.49    7.00
  -7   2   2   47.70    9.10
   7   2  -2   63.79    4.90
   6  -2  -2  339.37   18.10
  -6  -2   2  332.87   17.70
   6  -2  -2  347.57   16.20
  -6  -2   2  331.07   11.20
   6  -2  -2  313.27   15.90
  -6  -2   2  256.57   15.90
   6   2  -2  328.07   17.10
  -6   2   2  336.27   13.70
  -6   2   2  335.67   17.40
   6   2  -2  331.27   11.30
   6   2  -2  329.07   16.80
  -6   2   2  335.17   17.50
   5  -2  -2   61.49    8.10
  -5  -2   2   68.49    7.60
   5  -2  -2   36.20    5.40
  -5  -2   2   55.49    3.30
   5  -2  -2   56.39    7.10
  -5   2   2   64.89    7.40
  -5   2   2   55.49    4.90
  -5   2   2   50.79    4.50
   5   2  -2   40.30    5.80
  -5   2   2   59.49    7.90
   5   2  -2   44.70    7.10
   5   2  -2   55.49    3.40
   5   2  -2   64.09    8.00
   4  -2  -2   34.10    5.10
   4  -2  -2   38.80    6.00
  -4  -2   2   31.60    2.20
  -4  -2   2   38.90    5.20
  -4   2   2   42.70    6.60
   4   2  -2   33.50    2.30
   4   2  -2   27.00    5.40
   4   2  -2   28.90    5.00
  -4   2   2   34.80    5.80
  -4   2   2   32.20    3.20
   4   2  -2   26.90    4.70
  -3  -2   2  138.39    8.50
   3  -2  -2  158.18    8.60
  -3  -2   2  149.29    5.20
   3  -2  -2  151.08    9.20
   3   2  -2  151.58    8.80
   3   2  -2  153.78    8.10
  -3   2   2  156.88    9.00
   3   2  -2  164.28    9.40
  -3   2   2  152.68    9.00
   3   2  -2  152.08    5.20
  -3   2   2  160.68    9.50
  -3   2   2  175.48    5.50
  -2  -2   2 2640.64   72.59
  -2  -2   2 2683.23   69.89
   2  -2  -2 2681.03   72.89
   2  -2  -2 2701.63   73.29
  -2  -2   2 2642.24   73.19
   2   2  -2 2687.93   72.79
  -2   2   2 2690.93   73.59
  -2   2   2 2677.33   73.59
   2   2  -2 2718.33   73.89
   2   2  -2 2667.63   71.89
  -1  -2   2 7333.67  195.48
  -1  -2   2 7486.65  192.08
   1  -2  -2 7762.52  193.28
  -1  -2   2 7713.73  192.48
   1  -2  -2 7030.70  193.38
  -1  -2   2 7485.55  194.08
   1  -2  -2 7531.25  190.28
  -1  -2   2 7602.24  191.98
   1  -2  -2 7297.67  190.28
   1  -2  -2 7263.67  195.68
  -1   2   2 7291.17  192.88
  -1   2   2 7106.69  193.38
   1   2  -2 7585.44  194.28
  -1   2   2 7165.28  193.38
  -1   2   2 7530.85  194.38
   1   2  -2 7633.24  192.68
   1   2  -2 7658.03  192.28
   0  -2  -2 2217.58   60.59
   0  -2   2 2250.77   60.99
   0  -2  -2 2319.37   62.49
   0  -2  -2 2305.47   60.69
   0  -2  -2 2366.76   61.19
   0  -2   2 2247.58   59.89
   0  -2   2 2207.58   62.29
   0  -2   2 2274.07   61.79
   0  -2  -2 2219.48   61.09
   0  -2  -2 2203.28   62.49
   0   2   2 2336.47   61.09
   0   2   2 2271.77   62.79
   0   2   2 2245.18   61.19
   0   2  -2 2328.07   62.69
   0   2  -2 2328.17   59.99
   0   2  -2 2374.46   61.19
   0   2  -2 2256.07   62.59
   1  -2   2  591.34   19.50
  -1  -2  -2  611.54   18.00
  -1  -2  -2  572.74   16.90
  -1  -2  -2  564.14   20.10
   1  -2   2  561.94   18.90
  -1  -2  -2  581.74   18.90
   1   2   2  567.54   19.40
   1   2   2  578.64   17.80
   1   2   2  558.84   19.20
  -1   2  -2  582.24   18.60
  -1   2  -2  593.14   19.20
  -1   2  -2  579.44   18.60
   1   2   2  565.14   16.80
  -1   2  -2  561.54   19.30
  -1   2  -2  580.34   19.10
  -2  -2  -2   19.40    4.10
   2  -2   2   16.40    3.40
   2  -2   2   15.00    1.40
   2  -2   2   12.70    3.60
  -2  -2  -2   17.80    1.80
  -2  -2  -2   16.30    2.90
  -2   2  -2   26.50    4.30
   2   2   2   13.00    3.20
   2   2   2   15.90    1.80
  -2   2  -2   12.30    3.20
  -2   2  -2   15.70    1.40
   2   2   2   12.60    3.20
  -3  -2  -2  773.52   24.90
  -3  -2  -2  770.52   21.00
  -3  -2  -2  784.52   26.80
   3  -2   2  785.12   22.00
   3  -2   2  763.42   26.40
   3  -2   2  749.03   26.20
  -3  -2  -2  775.02   20.90
  -3   2  -2  784.02   25.40
   3   2   2  770.02   25.30
  -3   2  -2  784.92   21.80
  -3   2  -2  770.62   26.10
  -3   2  -2  776.32   25.40
   4  -2   2  167.58    7.60
  -4  -2  -2  189.18   11.90
   4  -2   2  168.78   10.80
   4  -2   2  182.68   11.20
  -4  -2  -2  172.08    6.60
  -4  -2  -2  178.08    6.20
  -4   2  -2  175.48   10.60
   4   2   2  177.78   10.10
   4   2   2  165.38    9.90
  -4   2  -2  172.48    9.90
   4   2   2  173.08   10.60
  -4   2  -2  177.78    7.50
  -4   2  -2  168.98    9.80
   5  -2   2  418.46   19.60
  -5  -2  -2  415.76   13.70
  -5  -2  -2  431.66   20.20
   5  -2   2  424.56   19.30
   5  -2   2  433.16   15.60
   5   2   2  422.76   18.90
  -5   2  -2  422.06   17.80
   5   2   2  379.16   13.10
   5   2   2  434.86   18.80
   5   2   2  444.46   17.80
  -5   2  -2  500.95   22.30
  -5   2  -2  422.96   18.00
  -6  -2  -2  878.01   33.40
   6  -2   2  867.71   33.10
   6  -2   2  898.51   32.40
  -6  -2  -2  831.52   25.40
   6  -2   2  855.41   27.90
  -6   2  -2  812.92   31.80
   6   2   2  798.32   24.90
   6   2   2  809.12   31.30
   6   2   2  845.72   29.70
  -6   2  -2  870.41   30.20
  -6   2  -2  843.12   30.50
   6   2   2  881.21   32.20
  -7  -2  -2   78.29    6.30
   7  -2   2   63.89    9.40
   7  -2   2   79.59    8.00
  -7  -2  -2   99.09   12.70
   7  -2   2  107.09   11.70
   7   2   2   71.29    5.70
   7   2   2   77.09    9.00
   7   2   2   76.99    9.70
   7   2   2   88.39   10.50
  -7   2  -2   72.39    8.90
  -7   2  -2   98.89   11.20
   8  -2   2  388.26   21.20
  -8  -2  -2  389.06   22.50
  -8  -2  -2  363.46   14.80
   8  -2   2  370.46   17.70
   8   2   2  382.56   21.70
  -8   2  -2  358.16   19.30
   8   2   2  367.16   20.50
   8   2   2  392.76   18.90
  -8   2  -2  394.96   19.20
  -9  -2  -2  232.48   11.60
   9  -2   2  224.08   17.30
  -9  -2  -2  267.77   19.60
   9  -2   2  224.88   14.40
   9   2   2  218.68   17.00
   9   2   2  253.57   18.30
  -9   2  -2  249.97   16.70
   9   2   2  245.98   15.50
  -9   2  -2  233.48   15.40
  10  -2   2  146.69   18.10
 -10  -2  -2  126.19   15.70
 -10  -2  -2  110.79    8.60
  10  -2   2  126.09   11.80
  10  -2   2  124.39   15.20
  10   2   2  162.68   15.90
  10   2   2  121.09   12.00
  10   2   2  162.58   16.10
 -10   2  -2  123.19   12.20
 -10   2  -2  135.39   13.40
  11  -2   2   -3.80    7.10
 -11  -2  -2   21.10    9.20
  11  -2   2   11.70    8.00
  11  -2   2    4.70    5.50
 -11  -2  -2   15.80    4.50
 -11   2  -2   14.30    6.50
 -11   2  -2   24.60    8.00
  11   2   2    1.30    6.80
  11   2   2   14.70    7.30
  11   2   2    3.40    5.20
  12  -2   2  118.29   15.70
 -12  -2  -2  180.68   21.70
  12  -2   2  164.78   14.80
 -12  -2  -2  162.08   10.70
  12  -2   2  162.98   17.40
  12   2   2  167.38   17.80
 -12   2  -2  144.89   15.80
  12   2   2  205.98   16.00
  12   2   2  172.98   18.70
 -12   2  -2  177.88   15.20
 -13  -2  -2  131.19   17.50
  13  -2   2  157.08   17.40
  13  -2   2  170.48   15.70
  13   2   2  145.79   14.50
 -13   2  -2  152.28   14.80
 -13   2  -2  174.58   17.00
  13   2   2  177.28   19.00
  13   2   2  176.98   20.20
  13  -3  -2    0.90    7.70
 -13  -3   2    4.40    8.60
 -13  -3   2    4.00    6.20
  13  -3  -2   11.60    6.90
  13  -3  -2    1.70    6.30
 -13   3   2    8.60    5.20
  13   3  -2   14.80    9.80
 -13   3   2   27.30    9.20
  13   3  -2    8.00    7.90
 -12  -3   2   10.20    7.00
 -12  -3   2   23.30   11.30
  12  -3  -2    4.70    6.70
  12  -3  -2   16.80    9.30
  12  -3  -2    6.00    6.60
 -12   3   2    6.90    7.30
  12   3  -2    8.90    7.90
  12   3  -2    5.40    7.60
 -12   3   2   20.00    6.60
  11  -3  -2   36.20    8.60
  11  -3  -2   48.10   10.30
  11  -3  -2   25.70    8.10
 -11  -3   2   33.50   11.50
 -11  -3   2   24.90    8.00
  11   3  -2   34.80    9.30
 -11   3   2   31.40    7.10
 -11   3   2   30.00    9.50
  11   3  -2   30.40    4.20
  11   3  -2   34.50   10.40
 -10  -3   2   94.09   12.40
 -10  -3   2   86.69   14.10
  10  -3  -2   88.59   11.70
  10  -3  -2   60.19    9.80
  10  -3  -2   84.29   11.70
  10   3  -2   79.79   11.30
 -10   3   2   80.59    8.60
  10   3  -2   69.99    5.40
 -10   3   2   78.99   12.40
  10   3  -2   64.19   11.30
  -9  -3   2  258.07   19.70
   9  -3  -2  260.77   16.60
  -9  -3   2  255.97   17.20
   9  -3  -2  251.07   16.80
   9  -3  -2  248.68   19.10
   9   3  -2  237.88   17.60
   9   3  -2  240.08   18.10
  -9   3   2  265.77   18.70
  -9   3   2  238.28   13.50
   9   3  -2  240.98   10.20
   8  -3  -2  100.29   10.60
  -8  -3   2  100.99   11.80
   8  -3  -2  112.59   11.30
  -8  -3   2   80.49    5.40
   8  -3  -2   66.59   10.00
  -8  -3   2  106.49   13.80
  -8   3   2  122.79   14.60
   8   3  -2   93.09    5.60
  -8   3   2  105.29    8.20
   8   3  -2  101.39   13.20
   8   3  -2   99.99   11.40
   7  -3  -2  433.76   20.70
  -7  -3   2  509.65   24.90
  -7  -3   2  464.35   21.90
   7  -3  -2  446.16   23.30
  -7  -3   2  453.75   15.20
   7  -3  -2  471.35   22.20
   7   3  -2  463.55   15.30
  -7   3   2  470.95   23.20
   7   3  -2  491.15   22.30
  -7   3   2  512.45   24.10
   7   3  -2  449.56   22.80
  -7   3   2  477.15   18.00
  -6  -3   2  300.97   10.90
   6  -3  -2  347.57   16.30
  -6  -3   2  310.37   16.40
   6  -3  -2  300.17   16.80
   6  -3  -2  326.67   18.10
  -6   3   2  329.17   12.70
  -6   3   2  333.37   18.20
  -6   3   2  319.77   17.40
   6   3  -2  297.57   16.00
   6   3  -2  321.27   17.60
   6   3  -2  317.27   11.00
   5  -3  -2  218.68   12.20
  -5  -3   2  215.58   12.60
   5  -3  -2  245.78   14.20
   5  -3  -2  212.08    8.90
  -5  -3   2  220.68    8.20
   5  -3  -2  210.98   13.30
   5   3  -2  217.58   13.50
  -5   3   2  223.28    9.00
  -5   3   2  229.68   13.50
   5   3  -2  248.58   14.40
  -5   3   2  206.88   13.60
   5   3  -2  212.08   12.00
   5   3  -2  216.68    8.20
  -4  -3   2  107.69    8.50
  -4  -3   2   86.89    4.70
   4  -3  -2   92.79    8.30
   4  -3  -2   91.49    4.60
   4  -3  -2   93.79    7.70
  -4   3   2   86.79    8.80
   4   3  -2   89.29    6.90
   4   3  -2   98.89    9.20
   4   3  -2   82.99    7.90
  -4   3   2   87.49    4.40
   4   3  -2   86.99    4.70
  -3  -3   2 1211.08   37.40
   3  -3  -2 1175.38   32.30
  -3  -3   2 1167.58   33.70
   3  -3  -2 1214.18   37.00
   3  -3  -2 1233.58   37.90
  -3   3   2 1214.38   38.70
   3   3  -2 1218.88   35.50
   3   3  -2 1236.68   38.90
   3   3  -2 1235.58   37.70
  -3   3   2 1232.48   38.60
  -3   3   2 1242.98   32.30
  -3   3   2 1230.88   37.80
   3   3  -2 1166.38   33.80
  -2  -3   2  649.93   22.40
   2  -3  -2  658.03   21.70
   2  -3  -2  632.94   21.90
   2  -3  -2  626.64   17.70
  -2  -3   2  651.43   19.90
  -2   3   2  643.54   21.40
   2   3  -2  629.44   23.00
  -2   3   2  667.23   17.90
  -2   3   2  663.53   23.30
  -2   3   2  598.34   22.40
   2   3  -2  647.74   19.60
   2   3  -2  644.14   20.00
   2   3  -2  637.44   21.60
  -1  -3   2 1332.47   39.10
  -1  -3   2 1366.66   39.50
   1  -3  -2 1343.87   37.40
  -1  -3   2 1385.96   39.40
   1  -3  -2 1350.26   40.60
   1  -3  -2 1370.06   39.10
  -1   3   2 1391.66   41.80
   1   3  -2 1379.66   39.40
  -1   3   2 1379.16   39.00
   1   3  -2 1387.26   41.30
  -1   3   2 1377.76   40.60
  -1   3   2 1401.56   37.60
   1   3  -2 1438.06   37.90
   0  -3  -2   50.19    5.10
   0  -3  -2   52.79    4.60
   0  -3   2   49.80    3.80
   0  -3  -2   59.39    4.20
   0  -3  -2   50.19    3.70
   0  -3   2   55.49    5.40
   0   3  -2   59.09    4.00
   0   3  -2   53.09    5.60
   0   3  -2   58.39    6.00
   0   3   2   59.19    4.00
   0   3  -2   54.89    3.90
   0   3   2   50.29    5.90
   0   3  -2   50.49    4.00
   0   3   2   51.99    5.00
  -1  -3  -2 2117.29   59.09
  -1  -3  -2 2209.38   58.29
   1  -3   2 2108.09   57.29
   1  -3   2 2177.98   61.79
  -1  -3  -2 2178.08   60.69
  -1   3  -2 2203.28   59.69
  -1   3  -2 2086.89   60.99
   1   3   2 2173.88   59.09
  -1   3  -2 2217.88   59.79
   1   3   2 2216.28   61.89
   1   3   2 2150.58   58.19
  -1   3  -2 2256.37   62.19
   1   3   2 2169.18   61.79
   2  -3   2  183.98    6.50
   2  -3   2  188.58   10.90
  -2  -3  -2  197.58    8.20
   2  -3   2  187.18    6.50
  -2  -3  -2  172.58   10.20
   2  -3   2  185.78    9.60
  -2  -3  -2  202.58    7.80
  -2   3  -2  188.98    9.60
  -2   3  -2  186.68   10.60
   2   3   2  191.88    7.80
  -2   3  -2  192.28    9.80
  -2   3  -2  201.28    9.80
   2   3   2  209.28   10.70
   2   3   2  177.88   10.40
  -3  -3  -2  127.79    5.80
  -3  -3  -2  123.39    7.00
   3  -3   2  114.29    9.60
   3  -3   2  121.99    8.40
  -3  -3  -2  118.29    9.40
   3  -3   2  122.99    5.30
  -3  -3  -2  125.99    5.60
  -3   3  -2  131.89    9.30
  -3   3  -2  132.19    8.50
  -3   3  -2  138.09    8.50
   3   3   2  134.79    8.70
  -4  -3  -2 1286.27   35.80
  -4  -3  -2 1265.47   42.70
   4  -3   2 1321.37   42.70
   4  -3   2 1262.27   41.80
   4  -3   2 1264.37   36.20
  -4  -3  -2 1280.07   35.70
  -4  -3  -2 1298.47   39.40
  -4   3  -2 1363.96   40.70
  -4   3  -2 1291.27   41.60
  -4   3  -2 1326.47   41.70
   4   3   2 1331.77   40.50
  -4   3  -2 1281.07   36.10
   4   3   2 1359.96   42.40
   5  -3   2   23.40    6.40
  -5  -3  -2   29.30    3.90
   5  -3   2   23.20    5.20
   5  -3   2   29.70    4.10
  -5  -3  -2   30.70    3.10
  -5  -3  -2   36.70    7.80
  -5   3  -2   33.10    6.10
  -5   3  -2   36.20    5.90
  -5   3  -2   30.80    3.90
   5   3   2   21.00    5.10
   5   3   2   39.10    6.60
  -5   3  -2   32.90    6.50
   5   3   2   33.50    6.60
   6  -3   2  938.91   35.70
  -6  -3  -2  923.71   28.00
   6  -3   2  939.41   36.20
  -6  -3  -2  934.21   27.50
   6  -3   2  940.01   29.90
  -6  -3  -2  944.81   37.10
   6   3   2 1009.00   34.50
  -6   3  -2  982.30   33.70
  -6   3  -2  914.31   35.10
   6   3   2  964.50   35.60
   6   3   2  952.80   32.80
  -6   3  -2  959.50   34.40
  -7  -3  -2   57.69   10.00
   7  -3   2   61.89    6.70
   7  -3   2   47.30    8.70
  -7  -3  -2   52.79    4.40
   7  -3   2   73.39   11.20
  -7  -3  -2   58.69    5.30
  -7   3  -2   58.19    8.20
   7   3   2   55.79    8.90
  -7   3  -2   59.39    9.50
   7   3   2   74.99    9.40
   7   3   2   61.29    9.40
  -7   3  -2   65.09    8.90
  -8  -3  -2  838.12   26.60
  -8  -3  -2  905.01   38.00
   8  -3   2  870.31   37.20
   8  -3   2  876.11   36.00
   8  -3   2  843.92   30.10
  -8   3  -2  868.01   33.10
  -8   3  -2  838.62   33.70
   8   3   2  862.91   35.80
   8   3   2  887.41   35.40
   8   3   2  829.42   31.70
  -9  -3  -2  253.27   20.10
  -9  -3  -2  229.38   10.70
   9  -3   2  247.68   18.90
   9  -3   2  231.68   17.90
   9  -3   2  209.38   13.60
  -9   3  -2  202.18   15.60
   9   3   2  224.38   14.70
   9   3   2  226.68   17.90
  -9   3  -2  231.78   15.70
   9   3   2  207.58   16.80
 -10  -3  -2  196.88   19.10
  10  -3   2  237.18   14.70
 -10  -3  -2  221.98   10.80
  10  -3   2  225.88   18.70
  10  -3   2  222.78   19.60
 -10   3  -2  217.88   16.40
 -10   3  -2  221.48   16.10
  10   3   2  210.68   17.80
  10   3   2  189.18   14.40
  10   3   2  215.48   18.50
  11  -3   2   98.69   11.70
  11  -3   2  119.39   15.80
 -11  -3  -2  101.99    7.70
  11  -3   2  105.89   17.10
 -11  -3  -2  114.99   16.90
  11   3   2  103.99   11.60
 -11   3  -2  117.09   14.80
 -11   3  -2  135.69   16.00
  11   3   2   98.59   14.50
  11   3   2  110.39   16.00
  12  -3   2  193.58   19.70
  12  -3   2  177.18   21.00
 -12  -3  -2  246.48   22.90
  12  -3   2  198.58   15.40
 -12   3  -2  195.68   17.20
  12   3   2  203.88   20.10
  12   3   2  200.58   19.70
 -12   3  -2  173.88   16.10
  12   3   2  203.88   15.50
  13  -3   2   55.49   12.70
  13  -3   2   51.09   12.40
 -13  -3  -2   55.39   14.60
  13  -3   2   60.29   10.00
  13   3   2   65.89   14.30
 -13   3  -2   51.99    9.80
  13   3   2   49.10   11.90
  13   3   2   70.29   10.90
 -13   3  -2   59.89   10.70
  13  -4  -2   49.30    9.30
 -13  -4   2   29.10    8.70
 -13  -4   2   46.30   13.40
  13  -4  -2   33.70   10.00
  13   4  -2   40.00   10.80
 -13   4   2   37.50    8.00
 -13   4   2   28.20   10.00
  13   4  -2   55.89   12.50
 -12  -4   2   63.49   15.00
  12  -4  -2   53.79   11.10
  12  -4  -2   19.20    7.90
  12  -4  -2   32.40    8.50
 -12  -4   2   53.59    9.50
  12   4  -2   48.50   12.30
  12   4  -2   47.00   11.40
 -12   4   2   41.90    7.50
 -12   4   2   25.10    9.10
 -11  -4   2   89.59   12.30
 -11  -4   2  110.69   17.30
  11  -4  -2  116.49   16.70
  11  -4  -2   98.29   12.80
  11  -4  -2   81.79   12.90
 -11   4   2   72.19    9.20
  11   4  -2   81.09   14.10
 -11   4   2  114.79   16.60
  11   4  -2   71.79   11.70
  10  -4  -2  228.18   19.50
  10  -4  -2  262.07   19.20
 -10  -4   2  248.88   21.40
  10  -4  -2  266.57   17.60
 -10  -4   2  240.48   17.30
 -10   4   2  257.37   13.80
  10   4  -2  233.38   18.00
 -10   4   2  279.27   20.60
  10   4  -2  236.38    9.20
  10   4  -2  252.17   20.60
   9  -4  -2  345.27   22.70
  -9  -4   2  360.86   23.80
   9  -4  -2  375.16   21.50
   9  -4  -2  324.07   19.00
  -9  -4   2  368.76   20.60
   9   4  -2  340.57   22.20
  -9   4   2  323.67   21.90
   9   4  -2  353.66   20.90
  -9   4   2  331.77   15.50
   9   4  -2  333.17   12.10
   8  -4  -2  487.65   24.80
   8  -4  -2  498.45   22.80
  -8  -4   2  504.85   27.30
   8  -4  -2  469.95   25.80
  -8  -4   2  501.05   23.70
  -8  -4   2  434.16   15.80
   8   4  -2  533.65   24.20
  -8   4   2  495.85   25.30
   8   4  -2  482.65   16.10
   8   4  -2  528.75   26.30
  -8   4   2  493.95   18.70
  -8   4   2  526.55   26.40
   7  -4  -2  107.29   13.40
  -7  -4   2   84.89    5.30
  -7  -4   2   64.79   10.60
   7  -4  -2   86.19   10.00
  -7  -4   2   95.99   10.90
   7  -4  -2   90.29   11.90
   7   4  -2   83.59    5.30
  -7   4   2   84.59   12.00
  -7   4   2   70.89    9.60
  -7   4   2   86.29    6.30
   7   4  -2  101.99   10.00
   7   4  -2  106.99   11.80
   6  -4  -2  159.08   13.40
   6  -4  -2  174.18   13.30
   6  -4  -2  182.38   12.10
  -6  -4   2  164.58    7.80
   6  -4  -2  162.98    8.20
  -6  -4   2  173.38   13.00
   6   4  -2  173.38    7.90
  -6   4   2  174.18   14.20
  -6   4   2  177.68    8.30
   6   4  -2  179.38   11.70
   6   4  -2  156.88   13.30
  -6   4   2  177.98   13.00
   6   4  -2  176.88   14.60
  -5  -4   2  122.19    6.70
   5  -4  -2  136.29   12.30
   5  -4  -2  130.09   10.00
   5  -4  -2  122.59    6.30
  -5  -4   2  132.89   10.80
   5  -4  -2  119.19   10.50
   5   4  -2  128.29    6.80
   5   4  -2  132.59   12.20
   5   4  -2  128.19   11.40
  -5   4   2  141.19   12.30
   5   4  -2  142.69    9.30
  -5   4   2  129.59    6.30
  -4  -4   2  178.58   11.60
   4  -4  -2  168.48    6.90
  -4  -4   2  158.78    8.00
   4  -4  -2  190.18   11.30
   4  -4  -2  181.58   11.50
   4   4  -2  175.88    9.30
   4   4  -2  171.68    8.30
  -4   4   2  171.88    6.80
  -4   4   2  180.78   12.90
   4   4  -2  172.98   11.60
   4   4  -2  170.28   12.70
  -4   4   2  191.18   11.60
   3  -4  -2  111.39    5.00
  -3  -4   2   87.29    8.50
   3  -4  -2  121.09    8.80
   3  -4  -2  121.19    8.60
  -3   4   2  114.99    5.20
  -3   4   2  119.99    8.60
   3   4  -2  126.89    6.60
  -3   4   2  121.89   10.00
  -3   4   2  116.39   10.10
   3   4  -2  115.49    7.00
   3   4  -2  103.49    9.70
   3   4  -2  128.69    9.30
   2  -4  -2 2480.45   66.89
   2  -4  -2 2456.35   69.89
   2  -4  -2 2550.34   71.49
  -2   4   2 2523.75   73.49
  -2   4   2 2512.15   67.09
  -2   4   2 2442.46   69.69
   2   4  -2 2540.65   69.79
   2   4  -2 2602.74   66.79
   2   4  -2 2563.94   71.09
   2   4  -2 2541.35   73.09
  -2   4   2 2525.25   72.59
   1  -4  -2  407.26   16.80
   1  -4  -2  395.76   13.80
   1  -4  -2  405.96   14.50
  -1   4   2  412.96   14.20
   1   4  -2  400.16   17.40
  -1   4   2  395.46   14.20
   1   4  -2  433.66   12.70
   1   4  -2  416.36   12.60
  -1   4   2  410.16   17.00
   1   4  -2  386.96   17.00
   1   4  -2  408.56   15.40
  -1   4   2  432.96   18.40
   0  -4   2   90.89    5.80
   0  -4   2   90.59    7.80
   0   4   2   93.19    7.30
   0   4   2   95.99    8.40
   0   4  -2   93.59    8.00
   0   4  -2   90.39    5.10
   0   4  -2   98.19    6.00
   0   4   2   91.59    4.90
   0   4  -2   94.59    8.20
   0   4  -2   82.29    4.90
  -1  -4  -2 3144.69   86.99
   1  -4   2 3117.79   88.59
   1  -4   2 3084.29   83.79
   1  -4   2 3109.99   83.79
  -1   4  -2 3185.38   84.99
   1   4   2 3208.78   86.09
   1   4   2 3041.40   88.19
  -1   4  -2 3159.08   88.99
   1   4   2 3288.27   89.19
  -1   4  -2 3135.89   84.89
  -1   4  -2 3273.57   87.99
   2  -4   2  725.53   21.70
   2  -4   2  754.32   21.80
  -2  -4  -2  773.22   26.80
   2  -4   2  792.82   28.00
  -2   4  -2  747.93   27.30
   2   4   2  722.73   26.50
  -2   4  -2  706.33   25.50
  -2   4  -2  759.32   24.90
   2   4   2  731.53   23.60
   2   4   2  733.83   27.00
  -2   4  -2  725.23   24.60
   3  -4   2  689.93   25.20
   3  -4   2  738.43   27.90
  -3  -4  -2  718.63   27.20
  -3  -4  -2  679.43   22.10
   3  -4   2  706.23   20.90
   3  -4   2  708.13   20.90
  -3   4  -2  714.33   25.20
  -3   4  -2  731.13   27.30
  -3   4  -2  705.63   25.30
   3   4   2  704.73   25.90
   3   4   2  728.13   27.30
  -4  -4  -2  306.97   11.70
   4  -4   2  302.47   10.90
   4  -4   2  321.57   17.80
   4  -4   2  314.47   11.20
  -4  -4  -2  307.07   11.60
   4  -4   2  318.77   15.80
  -4  -4  -2  328.67   17.60
  -4   4  -2  323.87   16.90
  -4   4  -2  262.67   14.00
  -4   4  -2  309.07   15.50
   4   4   2  317.87   15.50
   5  -4   2  245.68   10.20
   5  -4   2  255.97   16.40
  -5  -4  -2  239.68   16.80
  -5  -4  -2  226.48    9.50
   5  -4   2  243.88   14.90
  -5  -4  -2  236.78   10.20
  -5   4  -2  232.48   15.40
   5   4   2  248.78   16.00
   5   4   2  261.47   14.10
  -5   4  -2  247.98   13.70
  -5   4  -2  225.58    9.60
   6  -4   2   86.29   10.20
  -6  -4  -2   75.79    7.50
   6  -4   2   82.29    6.30
  -6  -4  -2   78.09    6.40
  -6  -4  -2   70.69    5.00
  -6  -4  -2   86.19   11.50
   6  -4   2   63.59   10.10
   6   4   2   78.89   10.60
  -6   4  -2   77.59    8.50
   6   4   2   78.29    8.70
  -6   4  -2   76.49    9.80
  -6   4  -2   77.59    9.10
   7  -4   2  462.65   24.30
  -7  -4  -2  482.15   26.00
   7  -4   2  473.75   24.40
   7  -4   2  455.75   17.70
  -7  -4  -2  433.56   20.40
  -7  -4  -2  434.46   16.00
  -7  -4  -2  425.26   15.30
  -7   4  -2  522.55   24.10
   7   4   2  476.35   24.30
  -7   4  -2  468.35   21.20
   7   4   2  454.35   20.50
  -7   4  -2  426.56   22.50
  -8  -4  -2  368.96   14.10
  -8  -4  -2  395.26   24.70
   8  -4   2  369.16   16.60
   8  -4   2  368.66   22.80
  -8  -4  -2  387.56   20.10
   8  -4   2  437.46   24.50
  -8   4  -2  336.17   21.20
  -8   4  -2  391.26   21.90
   8   4   2  404.46   21.20
   8   4   2  396.76   23.40
   8   4   2  403.56   19.40
  -8   4  -2  401.96   20.30
   9  -4   2   39.90    9.60
   9  -4   2   26.80    8.30
  -9  -4  -2   62.59   12.90
   9  -4   2   47.00    7.00
  -9  -4  -2   45.30    4.90
  -9   4  -2   49.90    8.80
   9   4   2   46.50    9.50
  -9   4  -2   38.60    8.40
   9   4   2   36.20    7.30
   9   4   2   31.70    9.00
  10  -4   2    5.20    4.50
  10  -4   2    1.20    7.50
 -10  -4  -2    4.50    8.00
 -10  -4  -2    7.60    2.80
  10  -4   2   -0.40    6.10
  10   4   2    9.10    6.40
 -10   4  -2    5.70    5.90
  10   4   2    3.50    7.50
 -10   4  -2    9.50    6.10
  10   4   2   10.60    5.50
  11  -4   2  208.08   14.10
  11  -4   2  199.08   20.20
 -11  -4  -2  202.68   21.40
  11  -4   2  186.78   19.10
 -11   4  -2  193.68   16.30
  11   4   2  165.38   18.40
  11   4   2  198.58   14.80
 -11   4  -2  220.98   18.20
  12  -4   2   16.00    9.40
  12  -4   2    4.50    5.70
 -12  -4  -2    5.20    8.90
  12  -4   2   -4.90    7.60
 -12   4  -2   23.90    7.50
 -12   4  -2    3.60    6.90
  12   4   2   21.80    6.60
  12   4   2   23.40    9.20
  13  -4   2   64.89   14.00
 -13  -4  -2   65.09   14.50
  13  -4   2   74.09   10.60
  13   4   2   79.49   11.60
 -13   4  -2   73.29   13.10
 -13   4  -2   76.29   12.20
  13   4   2   65.29   14.20
  12  -5  -2   39.10   11.00
  12  -5  -2   55.59   10.40
 -12  -5   2   37.00    9.20
 -12  -5   2   63.79   15.90
  12   5  -2   45.40   11.00
 -12   5   2   37.90   11.90
  12   5  -2   53.89   13.20
  11  -5  -2   32.70    7.90
 -11  -5   2   31.00    8.80
 -11  -5   2   51.39   13.40
  11  -5  -2    9.70    7.70
  11   5  -2   17.10    8.30
 -11   5   2   44.70   11.00
 -11   5   2   30.00    5.70
  11   5  -2   22.50    8.10
 -10  -5   2   22.80   10.40
 -10  -5   2   16.20    7.90
  10  -5  -2   27.10    7.50
  10  -5  -2    1.40    5.90
  10  -5  -2   29.30    9.70
  10   5  -2   21.50    7.60
  10   5  -2   19.10    9.10
 -10   5   2    9.60    6.90
  -9  -5   2   36.00   11.00
   9  -5  -2   19.40    7.30
  -9  -5   2   45.00    9.30
   9  -5  -2   43.50   10.60
   9  -5  -2   40.40    7.80
  -9   5   2   20.30    8.20
   9   5  -2   43.50   10.30
   9   5  -2   29.40    3.20
  -9   5   2   39.50    5.40
   9   5  -2   32.30    7.70
  -8  -5   2   21.70    8.90
   8  -5  -2    7.80    6.00
  -8  -5   2   17.40    7.10
   8  -5  -2   11.90    7.20
   8  -5  -2   19.20    6.50
  -8   5   2   28.40    7.30
   8   5  -2   28.50    8.30
   8   5  -2   16.20    5.70
  -8   5   2   11.00    3.10
   8   5  -2   16.10    3.00
  -8   5   2   13.80    7.40
   7  -5  -2  124.29   13.50
   7  -5  -2  133.09   11.30
  -7  -5   2  132.19   14.90
   7  -5  -2  121.19   12.40
  -7  -5   2  146.39   12.80
   7   5  -2  149.79   14.30
   7   5  -2  125.39   10.40
  -7   5   2  136.59    7.30
   7   5  -2  132.99    7.30
  -7   5   2  153.58   14.80
   6  -5  -2  205.48   16.20
   6  -5  -2  254.87   16.00
   6  -5  -2  263.77   14.80
  -6  -5   2  239.98   15.00
   6  -5  -2  208.18    9.30
   6   5  -2  230.88   10.50
   6   5  -2  246.48   17.50
  -6   5   2  263.17   17.60
   6   5  -2  277.27   17.30
  -6   5   2  247.68    9.60
   6   5  -2  233.58   12.60
  -6   5   2  234.38   15.20
   5  -5  -2   36.60    6.70
   5  -5  -2   50.09    7.80
   5  -5  -2   38.20    3.90
   5  -5  -2   48.20    9.70
  -5  -5   2   65.99    9.00
   5   5  -2   48.20    5.40
   5   5  -2   49.90    8.20
   5   5  -2   49.70    5.80
  -5   5   2   49.10    7.70
   5   5  -2   51.89    9.60
  -5   5   2   36.30    7.60
  -5   5   2   33.10    3.50
   4  -5  -2  736.33   23.40
  -4  -5   2  834.62   30.30
   4  -5  -2  824.02   29.70
   4  -5  -2  821.82   29.30
   4   5  -2  830.92   24.70
   4   5  -2  857.51   31.10
   4   5  -2  814.82   32.30
   4   5  -2  793.82   26.40
  -4   5   2  796.52   29.40
  -4   5   2  796.42   31.80
  -4   5   2  793.42   23.60
  -3  -5   2  511.85   21.70
   3  -5  -2  510.55   20.60
   3  -5  -2  475.85   19.40
   3  -5  -2  457.65   15.50
  -3   5   2  494.85   22.40
  -3   5   2  504.85   23.30
  -3   5   2  481.55   15.90
   3   5  -2  516.05   21.40
  -3   5   2  490.55   19.40
   3   5  -2  487.95   22.50
   3   5  -2  484.45   18.70
   2  -5  -2  141.19   10.50
   2  -5  -2  138.19    7.00
   2   5  -2  154.38   11.40
  -2   5   2  132.29   11.70
  -2   5   2  159.98   11.50
  -2   5   2  137.79    7.40
   2   5  -2  140.99    9.60
  -2   5   2  147.39    8.60
   2   5  -2  160.28   10.40
   2   5  -2  147.29   11.50
   1  -5  -2   65.39    7.90
   1   5  -2   61.39    8.20
  -1   5   2   62.99    4.90
  -1   5   2   61.29    5.90
  -1   5   2   61.39    8.50
   1   5  -2   64.59    6.70
  -1   5   2   65.29    8.20
   1   5  -2   69.49    8.80
   0  -5  -2  112.39    9.60
   0  -5   2  112.89   10.00
   0   5  -2  107.79    5.20
   0   5  -2   99.99    9.40
   0   5  -2  116.09    7.60
   0   5  -2  100.89    5.10
   0   5   2  109.29    5.00
   0   5  -2  112.29   10.10
   0   5   2   96.89    8.00
   0   5   2  102.29   10.10
   0   5   2   97.19    8.80
   1  -5   2  248.78   10.80
   1  -5   2  250.27   14.70
  -1   5  -2  249.68   14.70
  -1   5  -2  238.68   13.50
  -1   5  -2  258.47   10.50
   1   5   2  250.77   12.80
  -1   5  -2  242.98   10.40
   1   5   2  242.88   14.50
   2  -5   2  116.99    6.80
   2  -5   2  112.19    6.50
   2  -5   2  131.09   11.60
  -2  -5  -2  112.99   10.40
  -2   5  -2  137.79   11.30
   2   5   2  125.89   10.70
  -2   5  -2  104.79    9.20
  -2   5  -2  105.49    7.80
   2   5   2  129.09   10.80
   2   5   2  124.19    8.60
  -2   5  -2  116.99    7.90
  -3  -5  -2   18.40    6.20
   3  -5   2   18.70    3.40
   3  -5   2   17.20    3.00
   3  -5   2   11.10    5.80
  -3   5  -2   26.30    7.00
   3   5   2   17.10    5.60
  -3   5  -2   22.10    5.10
  -3   5  -2   25.30    5.50
  -3   5  -2   29.40    5.30
   3   5   2   13.50    5.00
   3   5   2   21.30    4.60
   4  -5   2  317.77   18.90
   4  -5   2  284.37   15.30
  -4  -5  -2  297.67   17.90
   4  -5   2  295.57   11.20
  -4  -5  -2  297.57   12.90
   4  -5   2  285.17   11.20
   4   5   2  306.87   16.20
  -4   5  -2  303.97   15.40
   4   5   2  331.27   18.50
  -4   5  -2  273.77   17.40
  -4   5  -2  290.67   15.30
   5  -5   2   97.29    6.10
  -5  -5  -2  103.59    7.20
  -5  -5  -2  121.59   13.10
   5  -5   2   92.59   12.10
   5  -5   2   96.19    9.70
   5   5   2  112.89   10.20
  -5   5  -2   95.79    9.20
  -5   5  -2  109.19    9.30
  -5   5  -2  116.69   11.80
   5   5   2  109.89   11.80
  -6  -5  -2  355.56   14.10
   6  -5   2  370.76   20.20
   6  -5   2  351.46   13.80
  -6  -5  -2  362.56   22.50
   6  -5   2  348.07   21.40
  -6   5  -2  337.57   18.80
   6   5   2  342.47   18.00
  -6   5  -2  393.76   21.40
   6   5   2  398.96   22.20
  -6   5  -2  384.56   18.30
   7  -5   2   18.20    6.20
  -7  -5  -2    8.00    3.50
   7  -5   2   16.50    3.90
  -7  -5  -2    8.10    7.00
   7  -5   2   19.40    8.30
  -7   5  -2   13.60    6.00
  -7   5  -2   15.00    5.10
  -7   5  -2   25.50    6.40
   7   5   2   18.10    8.00
   7   5   2   16.40    5.60
   8  -5   2  579.44   21.50
   8  -5   2  588.94   30.50
  -8  -5  -2  553.84   19.40
  -8  -5  -2  595.54   32.10
   8  -5   2  549.74   29.40
  -8   5  -2  596.74   29.20
   8   5   2  592.84   25.30
  -8   5  -2  559.84   28.50
  -8   5  -2  618.04   26.40
   8   5   2  606.04   30.50
   9  -5   2   52.59   11.70
  -9  -5  -2   47.60    4.80
   9  -5   2   50.99    6.60
   9  -5   2   38.70    8.70
  -9  -5  -2   55.59   12.70
  -9   5  -2   46.80   10.20
   9   5   2   32.50    7.30
   9   5   2   40.30   10.40
  -9   5  -2   45.90    8.60
  10  -5   2  186.08   21.50
  10  -5   2  134.09   10.60
 -10  -5  -2  161.98   21.80
 -10   5  -2  154.58   18.30
 -10   5  -2  126.89   13.00
  10   5   2  165.68   18.00
  10   5   2  147.19   12.60
 -11  -5  -2   -3.50    9.70
  11  -5   2    2.30    4.40
  11  -5   2   -2.70    7.20
 -11   5  -2   11.50    6.80
  11   5   2   13.50    5.80
 -11   5  -2    7.20    6.40
  11   5   2   12.00    8.70
  12  -5   2   93.19   16.90
  12  -5   2  107.29   13.10
 -12  -5  -2   89.29   17.70
 -12   5  -2  102.99   15.90
  12   5   2   80.79   11.20
 -12   5  -2   90.99   13.00
  12   5   2   94.29   17.30
  12   6  -2   34.30   11.70
 -12   6   2   40.60   11.90
 -11  -6   2  251.07   18.50
  11  -6  -2  311.97   19.50
  11  -6  -2  281.87   23.10
 -11  -6   2  290.97   27.00
 -11   6   2  303.87   24.80
  11   6  -2  307.87   19.80
  11   6  -2  292.87   24.60
 -10  -6   2  106.59   18.10
  10  -6  -2   99.39   16.00
 -10  -6   2   97.19   13.10
  10  -6  -2   91.09   12.20
  10   6  -2   97.49   11.40
 -10   6   2  102.19   15.50
  10   6  -2   77.29   14.50
   9  -6  -2   11.70    8.40
  -9  -6   2   14.20    8.10
  -9  -6   2   11.70    9.10
   9  -6  -2   12.60    6.20
  -9   6   2   15.30    3.50
   9   6  -2   31.90    7.20
  -9   6   2   19.00    8.20
   9   6  -2   16.10    7.80
  -8  -6   2  134.59   17.30
   8  -6  -2  107.49   14.70
   8  -6  -2  131.89   12.10
  -8  -6   2  115.69   13.10
  -8   6   2  121.19    6.40
   8   6  -2  127.39    7.20
  -8   6   2  107.29   12.30
   8   6  -2  121.79   15.10
  -8   6   2  123.69   16.90
   8   6  -2  149.19   11.10
  -7  -6   2   58.29   11.80
  -7  -6   2   86.19   10.80
   7  -6  -2   80.59   10.30
   7  -6  -2   67.69   12.30
   7  -6  -2   62.69   10.00
   7   6  -2   55.39    5.60
   7   6  -2   63.69   11.50
   7   6  -2   68.09    7.30
  -7   6   2   49.30    9.70
  -7   6   2   64.49   11.20
  -7   6   2   72.69    4.70
   6  -6  -2   27.50    8.30
   6  -6  -2   31.50    6.80
   6  -6  -2   32.70    3.60
   6  -6  -2   41.00    7.20
  -6  -6   2   43.30    8.00
  -6   6   2   32.30    3.50
   6   6  -2   34.40    5.20
   6   6  -2   20.10    6.90
  -6   6   2   39.30    9.80
   6   6  -2   30.60    4.70
   6   6  -2   50.69   10.80
  -6   6   2   34.40    7.50
   5  -6  -2   20.60    5.70
  -5  -6   2   13.50    5.70
   5  -6  -2   14.70    2.80
   5  -6  -2    8.80    6.80
   5  -6  -2   34.30    6.40
  -5   6   2   17.50    6.70
   5   6  -2   29.40    8.40
   5   6  -2   16.50    5.90
   5   6  -2   18.60    4.30
  -5   6   2   26.20    3.10
  -5   6   2   19.00    5.60
  -4  -6   2   44.40    7.70
   4  -6  -2   37.40    3.70
   4  -6  -2   51.59    7.90
   4   6  -2   42.80    9.00
   4   6  -2   39.70    6.20
  -4   6   2   64.49    7.40
  -4   6   2   45.20    4.10
   4   6  -2   34.60    7.10
  -4   6   2   31.40    7.50
   3  -6  -2   68.49    8.80
  -3  -6   2   63.79    9.00
  -3   6   2   96.59   11.70
   3   6  -2   90.39   11.70
   3   6  -2   66.69    7.60
  -3   6   2   68.39    5.50
   3   6  -2   77.29    9.80
  -3   6   2   71.59    7.00
  -3   6   2   79.79   11.60
   2  -6  -2  375.56   18.10
   2   6  -2  349.96   17.40
   2   6  -2  359.16   18.90
  -2   6   2  376.76   19.60
   2   6  -2  362.36   19.60
  -2   6   2  362.46   14.60
  -2   6   2  388.76   14.70
  -2   6   2  374.96   20.60
  -1  -6   2  834.92   30.60
   1  -6  -2  780.92   29.70
  -1   6   2  767.52   31.90
   1   6  -2  791.02   28.00
  -1   6   2  817.32   30.70
  -1   6   2  784.82   23.50
   1   6  -2  788.12   30.80
   1   6  -2  810.82   31.00
  -1   6   2  788.42   26.60
   0  -6   2  657.53   26.50
   0  -6  -2  584.94   24.70
   0   6  -2  605.04   25.10
   0   6   2  566.54   24.10
   0   6   2  580.04   26.10
   0   6  -2  581.84   21.80
   0   6  -2  591.94   25.90
   1  -6   2  476.75   18.80
   1  -6   2  556.54   24.40
  -1   6  -2  509.65   22.20
   1   6   2  514.55   23.20
  -1   6  -2  515.45   16.80
  -1   6  -2  527.75   24.10
   1   6   2  476.65   21.00
  -1   6  -2  528.25   16.90
   1   6   2  488.85   23.50
  -2  -6  -2   96.89   10.60
   2  -6   2   83.69    6.60
   2  -6   2   90.19   12.00
   2   6   2   84.29   10.60
   2   6   2   92.09   10.30
   2   6   2   83.99    8.40
  -2   6  -2   82.49    7.00
  -2   6  -2   80.19    6.80
  -2   6  -2   77.29   10.80
  -2   6  -2   87.29    9.30
   3  -6   2  345.17   20.30
   3  -6   2  334.97   13.50
  -3  -6  -2  378.66   20.00
   3   6   2  352.76   15.90
  -3   6  -2  370.76   16.50
  -3   6  -2  374.46   17.80
  -3   6  -2  332.27   19.70
   3   6   2  357.36   19.70
   3   6   2  356.36   18.90
  -3   6  -2  364.06   16.20
   4  -6   2   42.20    4.50
  -4  -6  -2   40.50    6.00
  -4  -6  -2   40.10    9.10
   4  -6   2   31.90    8.00
   4   6   2   36.80    7.30
  -4   6  -2   53.89    7.90
   4   6   2   22.10    6.50
  -4   6  -2   30.30    5.90
  -4   6  -2   37.90    6.40
  -4   6  -2   42.00    9.20
   5  -6   2   42.70    4.70
   5  -6   2   39.40    7.00
  -5  -6  -2   59.59   10.70
   5  -6   2   35.70    9.20
  -5  -6  -2   49.10    6.20
   5   6   2   48.50    8.00
  -5   6  -2   51.59    8.00
  -5   6  -2   43.60    7.20
   5   6   2   52.69   10.60
  -5   6  -2   49.20    9.30
   6  -6   2   68.79   11.70
   6  -6   2  135.29   12.30
   6  -6   2   81.79    6.10
  -6  -6  -2   98.79    7.60
  -6  -6  -2   69.79   12.50
  -6   6  -2   78.09    9.70
  -6   6  -2   78.99   11.00
  -6   6  -2   83.49   12.90
   6   6   2  107.09   10.60
   6   6   2   90.09   13.40
   7  -6   2   15.20    3.50
  -7  -6  -2    7.80    3.80
   7  -6   2   15.60    8.10
  -7  -6  -2   10.60    8.30
   7  -6   2   -0.60    4.80
   7   6   2   12.10    5.60
  -7   6  -2   11.10    5.00
  -7   6  -2    9.40    6.50
   7   6   2    5.30    6.10
  -7   6  -2    1.70    4.50
  -8  -6  -2    8.00    3.30
   8  -6   2    1.90    7.30
   8  -6   2    2.80    3.30
  -8  -6  -2   13.20    8.80
  -8   6  -2   19.70    8.40
   8   6   2    2.90    4.50
   8   6   2   16.00    8.20
  -8   6  -2   11.60    4.70
  -8   6  -2    7.50    6.50
   9  -6   2   33.30    5.20
   9  -6   2   15.70    9.00
  -9  -6  -2   23.10   11.60
   9   6   2    2.80    7.80
   9   6   2   27.90    7.40
  -9   6  -2   24.10    6.80
  -9   6  -2   15.30    7.70
  10  -6   2  227.88   21.90
 -10  -6  -2  238.98   23.70
  10  -6   2  217.08   12.90
 -10   6  -2  213.98   19.50
  10   6   2  226.38   21.70
 -10   6  -2  225.48   16.10
  10   6   2  214.98   15.00
 -11  -6  -2   76.39   15.10
  11  -6   2   93.49   17.00
  11   6   2   79.99   15.20
 -11   6  -2   78.19   11.20
  11   6   2   87.89   10.80
 -11   6  -2   65.29   12.30
  11  -7  -2    3.90    7.80
 -11  -7   2  -10.80    8.70
  11  -7  -2    9.30    6.20
 -11  -7   2    9.40    7.80
 -11   7   2    0.60    6.70
  11   7  -2   12.70    8.70
 -10  -7   2   28.20   11.90
 -10  -7   2    8.30    7.20
  10  -7  -2   14.90    6.40
  10  -7  -2   19.00    9.10
 -10   7   2   23.80    9.60
  10   7  -2   27.60    9.80
   9  -7  -2  151.78   13.20
  -9  -7   2  150.48   20.20
   9  -7  -2  167.88   18.40
  -9  -7   2  190.78   16.50
  -9   7   2  152.48   19.20
   9   7  -2  130.09   17.10
   8  -7  -2  160.18   13.70
  -8  -7   2  181.78   20.30
  -8  -7   2  148.19   14.90
   8  -7  -2  168.28   18.40
   8   7  -2  197.58   18.50
  -8   7   2  186.48   18.70
  -7  -7   2   34.30    8.40
   7  -7  -2   40.00   11.00
  -7  -7   2   18.50    9.00
   7  -7  -2   34.80    7.50
  -7   7   2   23.00    8.80
   7   7  -2   33.70    9.20
  -7   7   2   21.70    6.80
   6  -7  -2  202.88   13.90
   6  -7  -2  181.28   17.70
  -6  -7   2  197.08   15.20
  -6   7   2  186.18   17.50
   6   7  -2  183.58   16.00
  -6   7   2  172.78   13.40
   5  -7  -2   33.80    7.20
   5  -7  -2   38.30   10.10
  -5  -7   2   22.90    7.20
  -5   7   2   28.70    3.30
   5   7  -2   35.90    9.60
   5   7  -2   20.00    6.80
  -5   7   2   26.50    6.20
  -5   7   2   16.30    7.40
  -4  -7   2  179.78   14.40
   4  -7  -2  195.68   17.10
   4  -7  -2  181.38   13.30
  -4   7   2  185.78    8.70
  -4   7   2  178.58   16.00
   4   7  -2  195.48   16.60
   4   7  -2  180.98   14.50
  -4   7   2  175.08   11.60
  -3  -7   2  353.96   20.30
   3  -7  -2  346.37   18.60
   3   7  -2  363.56   21.40
  -3   7   2  350.06   14.20
  -3   7   2  366.36   21.10
  -3   7   2  381.76   22.60
  -3   7   2  344.37   15.30
   3   7  -2  372.76   19.70
   2  -7  -2   47.90    8.20
  -2  -7   2   34.20    7.50
  -2   7   2   40.40    5.60
   2   7  -2   43.70    7.30
   2   7  -2   50.59    9.40
  -2   7   2   40.10    4.60
   2   7  -2   37.00    7.60
  -2   7   2   55.59   10.10
  -2   7   2   43.30    8.90
   1  -7  -2  345.37   18.90
  -1  -7   2  364.36   20.20
   1   7  -2  351.16   19.80
  -1   7   2  351.46   19.40
  -1   7   2  360.06   21.10
   1   7  -2  339.87   19.80
   1   7  -2  353.36   17.10
   0  -7  -2  164.18   13.50
   0  -7   2  175.98   14.60
   0   7  -2  189.28   14.80
   0   7  -2  190.88   14.00
   0   7   2  175.78   13.40
   0   7   2  161.78   14.50
   1  -7   2  127.39    9.10
  -1  -7  -2  123.89   11.30
   1  -7   2  168.08   14.20
  -1   7  -2  121.09   12.70
   1   7   2  141.49   11.50
  -1   7  -2  141.39   12.00
   1   7   2  123.89   13.10
   2  -7   2  238.88   17.70
   2  -7   2  237.98   11.80
  -2  -7  -2  229.68   15.90
  -2   7  -2  219.98   10.50
  -2   7  -2  227.48   14.90
   2   7   2  223.78   16.30
  -2   7  -2  248.88   17.40
   2   7   2  239.38   16.70
   2   7   2  244.58   14.20
  -2   7  -2  230.48   10.60
  -3  -7  -2  276.97   18.10
   3  -7   2  268.37   19.00
   3  -7   2  251.57   11.60
   3   7   2  234.28   13.90
  -3   7  -2  231.68   12.40
   3   7   2  262.97   17.80
   3   7   2  241.48   16.60
  -3   7  -2  264.07   15.50
  -3   7  -2  218.18   12.40
  -3   7  -2  243.88   18.00
   4  -7   2  212.98   10.00
   4  -7   2  211.08   17.90
  -4  -7  -2  204.68   12.60
  -4  -7  -2  223.48   17.60
   4   7   2  215.58   15.50
  -4   7  -2  207.98   13.80
  -4   7  -2  203.98   13.00
  -4   7  -2  198.38   12.50
   4   7   2  193.58   16.50
  -4   7  -2  195.38   17.10
   5  -7   2  564.44   29.80
  -5  -7  -2  524.65   28.30
   5  -7   2  528.95   18.40
  -5  -7  -2  549.15   21.50
   5   7   2  550.34   25.70
  -5   7  -2  541.55   23.90
  -5   7  -2  544.25   23.80
  -5   7  -2  543.05   24.60
  -5   7  -2  519.15   28.20
   5   7   2  525.95   28.00
  -6  -7  -2  262.87   21.30
   6  -7   2  253.07   20.80
  -6  -7  -2  256.17   13.10
   6  -7   2  249.38   10.70
  -6   7  -2  258.77   16.40
  -6   7  -2  248.98   19.60
   6   7   2  266.97   17.00
   6   7   2  234.48   19.50
  -6   7  -2  250.07   17.00
  -6   7  -2  258.17   15.50
  -7  -7  -2    6.60    4.00
  -7  -7  -2   -4.30    7.40
   7  -7   2   10.50    8.90
   7  -7   2    4.30    2.60
  -7   7  -2   -1.80    5.30
   7   7   2   14.90    8.50
  -7   7  -2    4.00    4.50
  -7   7  -2    1.00    5.00
  -7   7  -2    5.70    4.70
   7   7   2    2.50    5.00
   8  -7   2   55.99   12.30
  -8  -7  -2   82.89    9.20
  -8  -7  -2   82.49   15.60
  -8   7  -2   89.79   15.30
   8   7   2   53.19   11.10
  -8   7  -2   90.89   14.10
   8   7   2   89.69   11.30
  -8   7  -2   73.59   10.30
   9  -7   2   10.40    9.20
  -9  -7  -2   30.70   11.70
  -9   7  -2   27.00    8.40
   9   7   2   18.50    9.60
   9   7   2    8.40    6.00
  -9   7  -2   14.00    7.50
  -9   7  -2   22.30    6.50
  10  -7   2   77.69   14.60
 -10  -7  -2   88.49   17.70
 -10   7  -2   50.79    9.50
  10   7   2   58.69   13.90
 -10   7  -2   60.99   12.70
 -10   7  -2   75.29   14.40
  10   7   2   40.40    8.70
   9  -8  -2  136.09   18.20
   9  -8  -2  169.08   13.80
  -9  -8   2  135.69   18.60
  -9  -8   2  164.18   16.80
  -9   8   2  186.58   20.00
   9   8  -2  125.19   17.40
  -8  -8   2  271.87   25.40
   8  -8  -2  294.87   24.10
  -8  -8   2  286.47   19.90
   8  -8  -2  264.87   17.50
   8   8  -2  277.67   22.20
  -8   8   2  310.07   24.20
  -7  -8   2   39.50    6.90
   7  -8  -2   33.20   11.00
  -7  -8   2   29.20   11.90
   7  -8  -2   17.30    6.50
  -7  -8   2   28.70    8.80
  -7   8   2   24.80    9.20
   7   8  -2   27.90    9.00
  -7   8   2   30.10    7.30
   6  -8  -2   61.89    9.60
  -6  -8   2   60.39    8.50
  -6  -8   2   49.80    9.30
   6  -8  -2   46.80   12.50
   6   8  -2   46.00   10.60
  -6   8   2   51.29   11.30
  -6   8   2   49.99    7.80
  -5  -8   2   69.49   11.10
  -5  -8   2   42.50    7.60
   5  -8  -2   30.10   10.60
   5  -8  -2   42.00    8.30
   5   8  -2   70.99   12.90
   5   8  -2   33.50    9.00
  -5   8   2   38.30    9.90
  -5   8   2   49.40    7.50
   4  -8  -2    6.40    5.30
  -4  -8   2    8.50    5.00
   4  -8  -2    5.70    7.70
  -4  -8   2    5.40    5.40
   4   8  -2    6.10    6.10
  -4   8   2    8.90    6.30
  -4   8   2    8.80    3.70
   4   8  -2    1.50    5.90
  -3  -8   2   27.50    7.80
  -3  -8   2   28.80    7.70
   3  -8  -2   26.30    7.10
  -3   8   2   25.30    8.80
  -3   8   2   25.70    4.20
   3   8  -2   24.60    8.00
   3   8  -2   34.80    8.10
   2  -8  -2   37.20    8.10
  -2  -8   2   35.20    8.40
   2   8  -2   33.00    8.40
   2   8  -2   33.20    7.40
  -2   8   2   13.20    8.20
  -2   8   2   35.10    9.10
   1  -8  -2   91.49   11.70
  -1  -8   2   54.79   10.20
  -1   8   2   68.69   12.00
  -1   8   2   89.19   11.90
   1   8  -2   68.19   10.40
   1   8  -2   54.59   10.40
   0  -8   2   35.60    8.90
   0  -8  -2   63.49   10.10
   0  -8   2   59.79    8.10
   0  -8  -2   55.89    8.60
   0   8  -2   60.79   10.40
   0   8   2   61.19   11.20
   0   8   2   62.29    9.60
   0   8  -2   54.59   10.20
   1  -8   2  107.09    9.20
   1  -8   2  107.89   13.50
  -1  -8  -2  122.69   13.10
  -1  -8  -2  110.89   12.00
   1   8   2  109.99   14.20
  -1   8  -2   91.79   12.60
   1   8   2  124.99   12.20
  -1   8  -2  121.09   12.10
  -2  -8  -2   16.30    6.90
   2  -8   2   19.80    8.00
   2  -8   2   17.70    4.60
  -2   8  -2   10.60    6.10
   2   8   2   14.10    7.50
   2   8   2   17.00    6.30
  -2   8  -2   21.60    7.80
  -3  -8  -2  108.59   14.10
   3  -8   2  114.09   16.00
   3  -8   2  110.79    8.10
   3   8   2  113.19   14.00
  -3   8  -2  100.09    7.60
  -3   8  -2  109.89   14.10
  -3   8  -2  106.29   11.20
   3   8   2   74.19   12.60
  -3   8  -2   94.19    7.50
   4  -8   2  181.48    9.90
  -4  -8  -2  213.08   13.80
   4  -8   2  175.68   17.90
  -4  -8  -2  215.68   18.30
  -4   8  -2  207.08   12.50
   4   8   2  209.98   17.80
  -4   8  -2  216.08   12.80
  -4   8  -2  210.58   14.40
   4   8   2  232.48   17.00
  -4   8  -2  202.08   18.40
   5  -8   2    4.50    7.40
   5  -8   2   20.40    3.70
  -5  -8  -2    9.30    8.30
  -5  -8  -2    8.70    5.00
  -5   8  -2   14.20    8.40
   5   8   2   16.40    7.00
  -5   8  -2   11.00    5.40
  -5   8  -2   22.40    5.70
   5   8   2    4.20    6.80
  -5   8  -2   10.90    5.20
  -6  -8  -2    3.30    8.10
   6  -8   2    1.30    7.40
  -6  -8  -2    2.60    4.30
  -6   8  -2   -0.10    4.40
   6   8   2    9.50    6.00
  -6   8  -2    3.50    6.40
  -6   8  -2   -1.90    4.70
   6   8   2    2.30    6.40
  -6   8  -2   -2.50    4.10
   7  -8   2   71.59   14.70
  -7  -8  -2   57.49   13.40
  -7  -8  -2   64.09    7.80
   7   8   2   57.89    9.90
   7   8   2   65.59   12.30
  -7   8  -2   59.19    9.90
  -7   8  -2   78.99   11.70
  -7   8  -2   54.39   11.80
  -7   8  -2   61.79    9.20
  -8  -8  -2   38.60   12.30
   8  -8   2   49.90   13.30
  -8   8  -2   75.79   14.20
   8   8   2   42.50   11.50
   8   8   2   73.89   11.00
  -8   8  -2   62.39    9.20
  -8   8  -2   79.59   12.90
   9  -8   2    3.60    8.40
  -9  -8  -2   13.60   10.60
  -9   8  -2   20.00    9.20
   9   8   2   10.10    6.70
  -9   8  -2   21.40    8.20
  -9   8  -2   23.50    6.30
   9   8   2   15.70   10.40
   8  -9  -2   -6.30    9.10
  -8  -9   2   14.40   11.00
  -8  -9   2    5.60    7.40
   8  -9  -2   21.30    7.00
  -8   9   2   23.90    9.80
   8   9  -2   19.60   10.10
  -7  -9   2  -12.50    7.20
   7  -9  -2    8.60    8.10
   7  -9  -2    3.00    5.10
  -7  -9   2    7.00    7.10
  -7   9   2   13.70    5.60
  -7   9   2   20.70    9.40
   7   9  -2    9.20    7.30
   6  -9  -2   88.39   15.70
  -6  -9   2  110.89   14.40
  -6  -9   2  115.79   17.90
   6  -9  -2  102.79   12.30
  -6  -9   2  129.89   12.00
  -6   9   2  122.99   11.10
   6   9  -2  108.49   15.00
  -6   9   2  137.59   17.90
  -5  -9   2   56.29   11.00
   5  -9  -2   45.90    8.90
   5  -9  -2   54.39   12.30
  -5  -9   2   39.50    8.50
  -5   9   2   42.90   11.70
   5   9  -2   32.30    9.20
  -5   9   2   45.00    7.10
  -4  -9   2   62.39   10.20
   4  -9  -2   64.59   13.90
  -4  -9   2   54.49   10.70
   4  -9  -2   42.80    8.80
  -4   9   2   56.09   12.20
  -4   9   2   41.70    5.40
  -4   9   2   56.69    5.90
   4   9  -2   40.10    9.80
   4   9  -2   32.50   10.30
   3  -9  -2   89.49   15.70
  -3  -9   2   58.09   10.70
  -3  -9   2   55.19   11.50
   3  -9  -2   77.99    7.80
   3  -9  -2   83.79   11.60
   3   9  -2   58.89   10.30
  -3   9   2   55.09   10.90
   3   9  -2   60.29   11.40
   2  -9  -2   84.09   11.60
   2  -9  -2   87.99    9.30
  -2  -9   2   93.69   13.30
   2   9  -2   76.69   12.50
  -2   9   2   97.99   14.50
   1  -9  -2  366.26   21.20
  -1  -9   2  332.27   19.00
  -1  -9   2  357.56   22.60
   1  -9  -2  320.97   18.00
  -1   9   2  311.37   21.40
   1   9  -2  352.36   22.20
   1   9  -2  355.06   22.60
  -1   9   2  312.57   23.10
   0  -9  -2   -0.20    5.30
   0  -9  -2    1.90    5.00
   0  -9   2    4.00    4.60
   0  -9   2    4.40    6.50
   0   9   2    6.10    6.70
   0   9  -2    9.00    6.30
   0   9   2    0.10    5.40
   0   9  -2    2.10    6.00
   1  -9   2  118.99   16.60
  -1  -9  -2  114.39   15.10
  -1  -9  -2  112.99   12.70
   1  -9   2   93.69    9.60
  -1   9  -2   90.29   12.30
   1   9   2  118.09   14.00
  -1   9  -2   77.49   12.60
   1   9   2  133.79   14.90
   2  -9   2  221.68   12.90
  -2  -9  -2  232.18   17.90
   2  -9   2  199.38   19.50
  -2  -9  -2  217.88   18.80
  -2   9  -2  211.28   19.00
  -2   9  -2  219.78   16.20
   2   9   2  235.78   16.60
   2   9   2  240.18   19.00
   3  -9   2  217.08   20.50
   3  -9   2  212.48   11.80
  -3  -9  -2  240.88   19.00
  -3   9  -2  204.48   15.50
  -3   9  -2  199.98   18.90
   3   9   2  207.38   18.20
  -4  -9  -2   18.00    8.80
   4  -9   2   13.30    4.20
   4  -9   2   14.80    9.60
  -4  -9  -2   22.20    6.80
  -4   9  -2   13.90    4.10
   4   9   2   12.00    8.30
  -4   9  -2   27.00    4.70
  -4   9  -2   23.10    8.80
  -4   9  -2   28.10    7.40
   4   9   2    0.30    6.40
  -5  -9  -2   97.69   10.90
   5  -9   2   97.59   15.60
  -5  -9  -2  116.09   16.80
   5   9   2   87.99   13.20
  -5   9  -2   94.49    9.40
  -5   9  -2  103.99    9.60
  -5   9  -2  101.69   12.00
  -5   9  -2   93.79   14.90
   5   9   2  108.59   15.70
  -6  -9  -2  291.17   24.50
  -6  -9  -2  270.17   15.70
   6  -9   2  284.17   24.70
  -6   9  -2  247.48   16.40
   6   9   2  296.17   23.50
  -6   9  -2  282.47   23.30
  -6   9  -2  327.07   18.00
   6   9   2  279.57   19.50
  -6   9  -2  309.37   17.80
   7  -9   2   51.29   14.20
  -7  -9  -2   72.99   16.50
  -7   9  -2   31.60    8.10
  -7   9  -2   54.49    9.00
   7   9   2   60.99   12.80
   7   9   2   51.09   10.30
  -7   9  -2   68.39   13.50
  -7   9  -2   50.79    9.50
  -5 -10   2   58.89   11.40
  -5 -10   2   87.19   16.00
   5 -10  -2   60.39   14.90
   5 -10  -2   75.49   11.30
  -5 -10   2   73.49   10.90
  -5  10   2   75.29   14.80
   5  10  -2   65.09   12.30
   4 -10  -2   14.40   10.20
  -4 -10   2   21.40    7.70
   4 -10  -2   19.50    7.10
  -4 -10   2   12.60    7.00
   4  10  -2   36.30    9.40
  -4  10   2    6.40    7.00
  -3 -10   2   18.80    8.00
  -3 -10   2   17.80    8.40
   3 -10  -2   13.30    9.50
   3 -10  -2   17.30    7.40
  -3  10   2   21.00    8.50
   3  10  -2   22.80    9.80
  -2 -10   2   14.50    7.80
   2 -10  -2   52.49   13.30
  -2 -10   2   18.50    7.40
   2 -10  -2   17.00    6.20
   2 -10  -2   21.30    8.10
  -2 -10   2   12.00    8.10
  -2  10   2   22.50    9.00
   2  10  -2   21.70    9.10
  -1 -10   2  160.28   17.30
  -1 -10   2  193.48   15.20
   1 -10  -2  184.18   16.30
   1 -10  -2  182.18   13.80
   1  10  -2  188.88   17.30
   1  10  -2  194.68   18.00
  -1  10   2  187.98   17.70
   0 -10  -2   12.90    7.70
   0 -10   2    7.30    7.70
   0 -10   2   10.30    5.30
   0 -10  -2   18.90    7.20
   0  10   2   10.50    6.90
   0  10  -2   15.30    8.10
   0  10  -2   13.40    7.50
   1 -10   2  188.68   19.20
  -1 -10  -2  136.79   14.60
  -1 -10  -2  143.59   15.80
   1 -10   2  154.08   12.30
   1  10   2  160.28   15.30
   1  10   2  145.29   18.00
  -1  10  -2  138.19   17.50
  -1  10  -2  142.89   14.90
  -2 -10  -2   80.29   13.00
   2 -10   2   89.49    9.10
   2 -10   2   71.99   15.40
  -2 -10  -2   95.29   14.90
   2  10   2   75.19   13.30
  -2  10  -2   83.49   11.60
   2  10   2   72.29   10.90
  -2  10  -2   69.59   13.40
   3 -10   2  109.59   18.40
  -3 -10  -2  106.09   15.20
  -3 -10  -2   95.29   12.20
  -3 -10  -2  124.49   17.10
  -3  10  -2  116.79   17.90
  -3  10  -2  108.29   13.10
   3  10   2   87.99   14.20
   4 -10   2   10.00    8.40
  -4 -10  -2   31.30    7.80
  -4 -10  -2   51.59   12.30
  -4  10  -2   42.40    8.30
  -4  10  -2   36.70   10.40
   4  10   2   17.60    7.40
   5 -10   2   13.00    9.50
  -5 -10  -2    6.90    5.40
  -5 -10  -2   21.10    9.30
  -5  10  -2   22.10    9.70
   5  10   2   12.70    9.30
  -5  10  -2   10.80    6.30
   5  10   2   10.50    7.10
 -14   0   3   12.90    7.10
 -14   0   3   -5.10    5.90
  14   0  -3   -1.30    6.70
  14   0  -3    1.80    6.90
  13   0  -3   36.00   12.30
  13   0  -3   39.00    7.00
 -13   0   3   33.60    9.80
  13   0  -3   48.90   11.40
 -13   0   3   51.39   10.60
 -12   0   3   12.90    7.50
  12   0  -3    7.30    4.60
  12   0  -3    3.30    6.70
  12   0  -3   18.50    8.50
 -12   0   3   -1.30    6.00
  11   0  -3   11.10    4.80
 -11   0   3   12.00    6.90
  11   0  -3   11.50    6.90
 -11   0   3    1.90    6.30
  11   0  -3    1.50    6.00
  10   0  -3   10.20    6.90
  10   0  -3    3.20    4.10
 -10   0   3    7.00    6.30
 -10   0   3   14.20    7.60
  10   0  -3   10.90    6.40
   9   0  -3 1119.09   34.50
  -9   0   3 1032.20   38.80
   9   0  -3 1026.90   40.30
  -9   0   3 1033.00   40.00
   9   0  -3 1006.90   41.80
   8   0  -3 3180.68   95.89
   8   0  -3 3098.69   93.49
  -8   0   3 3184.28   93.89
  -8   0   3 3159.28   92.09
   8   0  -3 3174.68   87.39
  -7   0   3  484.65   21.00
   7   0  -3  474.65   23.10
  -7   0   3  459.15   22.80
   7   0  -3  466.85   17.40
   7   0  -3  463.95   21.80
  -6   0   3 1395.76   43.30
   6   0  -3 1362.96   39.80
   6   0  -3 1409.46   44.90
   6   0  -3 1416.76   46.20
  -6   0   3 1387.66   45.70
   6   0  -3 1328.17   39.70
   5   0  -3  923.01   27.30
   5   0  -3  962.50   32.80
   5   0  -3  898.91   31.30
  -5   0   3  905.51   29.80
  -5   0   3  946.71   32.70
   5   0  -3  906.51   27.10
   4   0  -3  143.09    9.20
   4   0  -3  144.69    6.60
   4   0  -3  154.18    9.80
  -4   0   3  160.98   10.80
   4   0  -3  148.29    6.50
   4   0  -3  155.48    8.40
  -3   0   3  134.49    9.30
  -3   0   3  136.09    5.90
   3   0  -3  136.99    7.00
   3   0  -3  135.29    8.00
  -3   0   3  125.09    6.60
   3   0  -3  128.09    5.70
   3   0  -3  135.99    8.60
   2   0  -3  318.57   10.50
  -2   0   3  326.17   13.20
   2   0  -3  322.67   11.40
   2   0  -3  314.07   12.50
  -2   0   3  310.57   12.20
  -2   0   3  322.47   12.90
   2   0  -3  309.37   12.40
   2   0  -3  330.77   13.10
  -2   0   3  326.47   10.60
  -2   0   3  340.37   11.40
  -1   0   3  870.21   26.60
  -1   0   3  904.31   25.00
  -1   0   3  893.41   25.60
   1   0  -3  807.62   25.50
   1   0  -3  888.71   25.30
   1   0  -3  865.51   24.80
  -1   0   3  876.71   26.20
   1   0  -3  870.31   25.70
   1   0  -3  894.61   26.90
  -1   0   3  849.81   25.10
   0   0  -3    2.80    2.30
   0   0   3    1.50    2.40
   0   0   3    0.80    2.00
   0   0  -3    0.80    2.00
   0   0  -3    0.30    1.90
   0   0   3    0.60    1.80
   0   0  -3    1.40    2.00
   0   0   3    2.50    2.50
   0   0   3    0.70    2.40
   0   0  -3   -1.40    1.80
  -1   0  -3 2308.07   60.69
   1   0   3 2254.27   60.19
   1   0   3 2231.48   62.59
  -1   0  -3 2178.18   61.79
  -1   0  -3 2277.57   62.69
   1   0   3 2298.27   62.19
   1   0   3 2313.87   60.29
  -1   0  -3 2316.57   61.99
  -2   0  -3   50.59    3.70
   2   0   3   49.00    4.10
  -2   0  -3   53.99    5.30
   2   0   3   48.40    5.50
  -2   0  -3   50.69    5.50
  -2   0  -3   55.79    4.00
   2   0   3   56.59    3.60
  -2   0  -3   51.39    5.40
  -3   0  -3 5799.92  155.08
  -3   0  -3 5957.40  150.68
   3   0   3 5775.82  154.38
  -3   0  -3 5843.22  154.48
   3   0   3 5836.62  152.18
   3   0   3 5641.24  150.58
  -3   0  -3 5836.22  152.08
   4   0   3  517.65   17.30
  -4   0  -3  549.85   21.10
  -4   0  -3  552.64   17.40
   4   0   3  568.14   21.10
   4   0   3  539.75   19.00
   4   0   3  561.14   21.90
  -5   0  -3 1003.00   34.10
   5   0   3 1023.40   32.00
  -5   0  -3  994.00   29.60
   5   0   3  930.11   29.70
   5   0   3 1020.60   35.40
   5   0   3  979.90   33.60
   6   0   3    2.70    3.50
  -6   0  -3    1.50    4.60
  -6   0  -3    2.30    2.60
   6   0   3    1.90    3.40
   6   0   3    1.00    4.60
  -7   0  -3  126.39    8.50
   7   0   3  127.79   10.70
   7   0   3  121.39   12.00
   7   0   3  136.29   13.00
  -7   0  -3  148.59   13.10
   8   0   3  692.83   32.20
  -8   0  -3  728.23   30.90
   8   0   3  711.43   28.50
  -8   0  -3  719.53   25.20
   8   0   3  705.43   29.50
   9   0   3   39.20    7.70
  -9   0  -3   32.20    8.50
   9   0   3   42.70   10.00
  -9   0  -3   51.49    6.90
   9   0   3   33.70    8.70
  10   0   3   59.09   10.70
 -10   0  -3   47.80    7.20
  10   0   3   33.80    9.70
 -10   0  -3   51.39   10.70
  10   0   3   48.70    9.40
 -11   0  -3   11.40    4.60
  11   0   3    1.30    5.70
 -11   0  -3    6.70    7.20
  11   0   3   17.70    7.60
  11   0   3   -0.40    6.00
 -12   0  -3  303.27   16.50
 -12   0  -3  274.87   22.50
  12   0   3  289.77   21.40
  12   0   3  335.07   22.00
  12   0   3  274.17   24.00
 -13   0  -3  115.39   10.80
  13   0   3   96.39   14.00
  13   0   3  116.19   15.20
 -13   0  -3  121.89   16.60
  13   0   3  127.79   19.80
 -14  -1   3   81.79   13.00
  14  -1  -3   91.49   14.90
 -14  -1   3   86.89   14.20
  14  -1  -3   91.89   14.40
  14  -1  -3   80.69   11.70
  14   1  -3   72.79   13.90
 -14   1   3   98.29   13.90
 -14   1   3   93.39   14.60
  14   1  -3   82.19   14.30
  13  -1  -3  161.78   17.60
 -13  -1   3  167.58   17.90
 -13  -1   3  161.88   16.30
  13  -1  -3  170.68   13.80
  13  -1  -3  154.98   20.80
 -13   1   3  161.98   17.40
  13   1  -3  174.08   20.70
  13   1  -3  159.78   21.50
 -13   1   3  145.49   14.70
  13   1  -3  130.69   10.70
 -12  -1   3  195.28   17.50
  12  -1  -3  194.98   14.50
  12  -1  -3  180.28   19.40
  12  -1  -3  211.58   18.50
 -12  -1   3  149.79   17.60
  12   1  -3  165.58   10.30
  12   1  -3  169.08   18.90
  12   1  -3  182.18   18.20
 -12   1   3  176.38   17.60
 -12   1   3  193.78   16.10
  11  -1  -3   84.29   13.20
 -11  -1   3   87.99   12.90
  11  -1  -3   85.19   10.00
 -11  -1   3   76.99   12.00
  11  -1  -3   70.19   13.30
  11   1  -3   50.69   11.90
 -11   1   3   70.29   12.90
  11   1  -3   55.09    6.30
  11   1  -3   59.49   11.60
 -11   1   3   63.29   10.20
 -10  -1   3  235.98   17.80
 -10  -1   3  252.57   18.50
  10  -1  -3  221.28   14.00
  10  -1  -3  244.58   19.50
  10  -1  -3  219.68   17.20
  10   1  -3  211.28   18.40
 -10   1   3  248.78   16.00
  10   1  -3  234.38   11.60
 -10   1   3  254.37   18.40
  10   1  -3  242.78   18.40
  -9  -1   3   37.50    8.80
   9  -1  -3   25.50    6.90
   9  -1  -3   34.90    8.00
  -9  -1   3   42.70    9.00
   9  -1  -3   24.80    5.60
   9   1  -3   31.70    7.70
  -9   1   3   38.10    9.10
  -9   1   3   53.99    8.50
   9   1  -3   33.80    4.90
   9   1  -3   24.60    7.40
  -8  -1   3  166.68   14.00
  -8  -1   3  168.58   14.90
   8  -1  -3  176.48   13.70
   8  -1  -3  170.38   11.00
   8  -1  -3  168.58   14.70
  -8   1   3  158.18   11.90
  -8   1   3  186.78   15.00
   8   1  -3  162.98   14.30
   8   1  -3  171.38    8.70
   8   1  -3  164.48   14.10
   7  -1  -3 1480.25   47.10
   7  -1  -3 1607.24   51.29
  -7  -1   3 1566.54   51.09
  -7  -1   3 1613.74   52.29
   7   1  -3 1592.24   51.99
   7   1  -3 1497.35   43.70
  -7   1   3 1715.03   52.99
  -7   1   3 1540.95   48.20
   7   1  -3 1554.24   44.00
   7   1  -3 1632.14   52.99
   6  -1  -3  607.64   26.10
   6  -1  -3  623.94   24.80
  -6  -1   3  664.03   25.20
   6  -1  -3  644.14   22.50
  -6  -1   3  627.14   26.10
   6   1  -3  676.43   25.80
   6   1  -3  627.94   25.80
  -6   1   3  650.93   22.80
  -6   1   3  620.54   26.00
   6   1  -3  589.94   18.70
   6   1  -3  644.64   19.10
  -5  -1   3  514.75   21.70
   5  -1  -3  536.45   21.10
   5  -1  -3  541.35   19.00
   5   1  -3  500.15   21.00
  -5   1   3  536.25   22.30
  -5   1   3  553.64   18.70
   5   1  -3  535.45   21.70
   5   1  -3  573.74   21.00
  -5   1   3  528.25   19.20
  -5   1   3  514.45   21.90
   5   1  -3  525.05   15.30
   5   1  -3  516.55   15.40
  -4  -1   3 1119.29   35.90
   4  -1  -3 1160.98   35.80
   4  -1  -3 1160.88   36.90
  -4   1   3 1124.19   32.70
   4   1  -3 1138.09   36.30
   4   1  -3 1110.39   35.20
  -4   1   3 1115.09   36.80
  -4   1   3 1098.29   32.40
   4   1  -3 1144.29   35.90
  -4   1   3 1142.49   37.00
  -4   1   3 1166.08   34.00
  -3  -1   3   49.00    6.20
   3  -1  -3   47.20    4.30
   3  -1  -3   41.10    5.10
   3  -1  -3   48.60    5.80
   3  -1  -3   47.00    3.50
   3   1  -3   46.10    5.50
   3   1  -3   44.80    5.30
   3   1  -3   53.29    5.60
  -3   1   3   42.90    6.00
  -3   1   3   45.10    4.60
  -3   1   3   46.70    5.80
  -3   1   3   43.50    3.20
  -2  -1   3 3479.05   93.49
  -2  -1   3 3431.66   94.09
   2  -1  -3 3493.95   94.19
  -2  -1   3 3333.17   93.69
  -2  -1   3 3510.75   90.29
   2  -1  -3 3424.46   93.09
   2  -1  -3 3585.74   95.09
  -2  -1   3 3561.64   94.49
   2  -1  -3 3597.44   90.99
  -2   1   3 3452.65   90.89
  -2   1   3 3508.05   94.99
   2   1  -3 3577.14   94.09
   2   1  -3 3624.24   94.59
   2   1  -3 3435.66   93.59
   2   1  -3 3526.25   90.29
  -2   1   3 3576.24   93.49
   1  -1  -3  207.08    8.80
   1  -1  -3  219.08    7.20
   1  -1  -3  198.88    9.20
   1  -1  -3  194.98    9.10
  -1  -1   3  215.78    9.70
  -1  -1   3  214.48    7.60
  -1  -1   3  191.88    8.10
  -1  -1   3  209.38    9.10
   1  -1  -3  204.58    9.40
  -1  -1   3  212.98    9.20
  -1   1   3  210.08    9.20
  -1   1   3  188.18    8.80
  -1   1   3  201.88    7.10
   1   1  -3  195.68    8.90
   1   1  -3  206.58    9.30
  -1   1   3  201.28    9.70
   1   1  -3  196.78    7.40
   1   1  -3  207.28    8.30
  -1   1   3  206.28    9.30
   0  -1  -3  354.56   12.90
   0  -1  -3  344.17   12.60
   0  -1  -3  345.27   11.50
   0  -1   3  345.57   12.80
   0  -1   3  338.87   10.70
   0  -1  -3  336.37   11.50
   0  -1   3  349.77   12.20
   0  -1   3  338.27   12.80
   0  -1   3  328.37   12.50
   0  -1  -3  364.96   12.90
   0   1   3  328.27   12.00
   0   1  -3  301.97   11.60
   0   1   3  356.06   13.00
   0   1   3  352.06   11.60
   0   1  -3  343.67   12.90
   0   1   3  337.77   12.90
   0   1  -3  349.57   10.80
  -1  -1  -3   76.29    5.60
   1  -1   3   73.09    5.50
  -1  -1  -3   73.29    3.60
  -1  -1  -3   74.39    5.60
  -1  -1  -3   70.69    5.50
   1  -1   3   75.89    5.20
  -1  -1  -3   79.29    5.50
   1  -1   3   77.19    6.00
   1   1   3   83.09    6.10
  -1   1  -3   77.29    3.50
  -1   1  -3   84.69    6.10
  -1   1  -3   71.99    5.40
   1   1   3   71.79    5.60
  -1   1  -3   79.59    5.50
   1   1   3   79.19    5.40
  -1   1  -3   76.79    3.40
  -1   1  -3   71.79    5.80
   1   1   3   75.99    4.20
   1   1   3   85.09    5.80
   2  -1   3  298.57   12.70
   2  -1   3  291.87    9.30
  -2  -1  -3  286.87   12.30
   2  -1   3  271.67   10.80
  -2  -1  -3  284.37   12.20
  -2   1  -3  305.07   11.40
  -2   1  -3  285.77   12.50
  -2   1  -3  301.87   12.90
   2   1   3  280.27   12.30
  -2   1  -3  310.97   12.70
  -2   1  -3  291.07    9.20
   2   1   3  295.27   11.90
   3  -1   3  554.44   20.70
  -3  -1  -3  609.84   20.90
   3  -1   3  521.05   18.30
  -3  -1  -3  583.64   21.00
   3  -1   3  548.25   17.20
   3   1   3  584.44   20.60
  -3   1  -3  583.84   21.30
  -3   1  -3  574.64   20.60
  -3   1  -3  557.74   17.20
  -3   1  -3  572.44   21.00
  -3   1  -3  565.24   18.80
   4  -1   3  601.74   23.50
  -4  -1  -3  617.94   23.20
  -4  -1  -3  647.24   23.10
   4  -1   3  603.94   22.70
   4  -1   3  582.34   19.20
  -4  -1  -3  598.04   16.90
  -4   1  -3  617.84   23.10
  -4   1  -3  605.84   20.30
   4   1   3  596.24   21.60
   4   1   3  579.84   17.10
  -4   1  -3  571.04   19.00
   4   1   3  582.84   22.10
  -4   1  -3  617.04   22.60
  -5  -1  -3  423.06   13.60
   5  -1   3  412.46   19.00
   5  -1   3  439.56   16.30
  -5  -1  -3  448.96   20.10
   5   1   3  464.05   20.10
  -5   1  -3  427.76   18.90
   5   1   3  414.86   13.80
   5   1   3  441.36   18.80
  -5   1  -3  435.96   16.60
   5   1   3  416.66   18.00
  -6  -1  -3   -0.10    5.30
   6  -1   3    2.00    3.20
  -6  -1  -3    4.40    2.30
   6  -1   3    2.20    4.60
   6  -1   3    4.80    4.10
  -6   1  -3    2.90    4.60
   6   1   3    2.30    3.70
   6   1   3    3.70    4.10
   6   1   3    7.60    4.90
  -6   1  -3    0.40    3.00
   6   1   3    8.10    2.60
  -7  -1  -3  956.40   29.20
  -7  -1  -3  986.50   37.50
   7  -1   3  944.51   32.60
   7  -1   3  923.71   35.90
   7   1   3  987.40   35.40
   7   1   3  966.90   37.60
  -7   1  -3  979.00   32.60
   7   1   3  942.91   35.00
  -7   1  -3  982.60   36.00
   8  -1   3  655.63   31.10
   8  -1   3  653.63   29.10
  -8  -1  -3  699.33   30.70
   8  -1   3  667.13   26.20
  -8  -1  -3  667.93   22.40
   8   1   3  639.54   27.70
   8   1   3  660.83   28.10
  -8   1  -3  684.43   29.20
  -8   1  -3  635.94   25.10
   9  -1   3  148.19   11.90
  -9  -1  -3  111.69   13.70
  -9  -1  -3  142.59    8.80
   9  -1   3  128.59   14.60
   9  -1   3  161.28   14.60
   9   1   3  141.89   14.70
  -9   1  -3  132.69   10.70
   9   1   3  144.79   13.60
   9   1   3  153.78   13.30
  -9   1  -3  123.19   13.50
 -10  -1  -3  233.08   19.20
  10  -1   3  249.97   16.40
  10  -1   3  244.28   18.40
 -10  -1  -3  230.48   12.10
 -10   1  -3  259.57   18.80
  10   1   3  241.48   18.00
  10   1   3  241.98   19.80
  10   1   3  236.58   17.40
 -10   1  -3  229.28   14.40
  11  -1   3    9.60    8.30
  11  -1   3   10.30    7.00
 -11  -1  -3    8.70    7.80
 -11  -1  -3   14.00    4.30
  11  -1   3    7.70    6.00
  11   1   3   15.60    7.00
  11   1   3   12.20    8.30
 -11   1  -3   19.20    5.80
 -11   1  -3   16.70    7.50
  11   1   3    7.20    6.70
 -12  -1  -3  166.58   11.00
  12  -1   3  193.88   19.90
 -12  -1  -3  153.68   19.10
  12  -1   3  180.88   16.40
  12  -1   3  178.78   18.00
 -12   1  -3  177.88   17.90
 -12   1  -3  175.48   13.50
  12   1   3  189.18   18.10
  12   1   3  202.38   17.50
  13  -1   3  204.48   17.70
  13  -1   3  212.08   22.80
  13  -1   3  205.98   18.90
 -13  -1  -3  211.28   21.10
  13   1   3  237.48   19.00
 -13   1  -3  228.98   15.80
 -13   1  -3  252.57   21.10
  13   1   3  210.28   21.80
  13   1   3  223.98   20.10
  14  -2  -3   11.90    6.90
 -14  -2   3   25.30   10.30
  14  -2  -3    4.20    7.50
 -14  -2   3   21.20    7.40
  14  -2  -3   21.60   10.40
  14   2  -3    7.40    8.00
  14   2  -3   19.70   10.00
 -14   2   3   21.40    9.60
 -14   2   3   23.40    6.90
 -13  -2   3   31.80    9.40
 -13  -2   3   37.10   11.90
  13  -2  -3   28.50    8.90
  13  -2  -3   14.00    9.20
  13  -2  -3   15.10    7.90
  13   2  -3   42.00   12.50
  13   2  -3   19.00    9.30
 -13   2   3   23.70    7.70
 -13   2   3   37.40   11.20
 -12  -2   3  125.69   15.50
 -12  -2   3  145.79   18.20
  12  -2  -3  116.29   12.50
  12  -2  -3  154.48   19.80
  12  -2  -3  111.99   15.90
 -12   2   3  133.99   12.80
 -12   2   3  116.09   16.20
  12   2  -3  155.08   17.60
  12   2  -3  108.79   16.20
  11  -2  -3   98.69   11.10
 -11  -2   3  114.89   14.60
  11  -2  -3  106.89   13.60
  11  -2  -3   76.79   12.30
 -11  -2   3  102.09   15.00
 -11   2   3  109.59   10.70
  11   2  -3  125.29   16.60
  11   2  -3  102.09   15.20
  11   2  -3   88.79    5.80
 -11   2   3   99.19   13.50
  10  -2  -3  104.19   12.70
  10  -2  -3  103.49   14.70
 -10  -2   3   98.59   13.20
 -10  -2   3   86.39   13.10
  10  -2  -3   96.69   10.70
 -10   2   3   65.19   11.00
  10   2  -3  100.29   14.50
  10   2  -3   91.59    5.60
  10   2  -3  109.89   14.50
  10   2  -3   73.69    5.70
 -10   2   3   87.59    9.50
  -9  -2   3  441.86   23.70
   9  -2  -3  450.35   25.50
  -9  -2   3  488.05   25.30
   9  -2  -3  427.46   22.80
   9  -2  -3  461.45   21.50
   9   2  -3  435.96   14.80
  -9   2   3  456.15   19.90
  -9   2   3  490.55   25.20
   9   2  -3  480.85   25.10
   9   2  -3  454.05   24.80
   9   2  -3  432.56   14.80
   8  -2  -3  432.96   19.80
   8  -2  -3  412.56   23.20
  -8  -2   3  433.96   22.60
  -8  -2   3  456.95   23.10
   8  -2  -3  422.06   21.20
   8   2  -3  432.36   22.50
  -8   2   3  415.36   22.40
   8   2  -3  427.56   22.40
   8   2  -3  397.56   13.20
   8   2  -3  394.16   13.20
  -7  -2   3   40.20    8.20
   7  -2  -3   62.89    8.50
   7  -2  -3   44.60    7.80
  -7  -2   3   48.20    9.90
   7  -2  -3   38.90    7.40
   7   2  -3   50.19    8.70
  -7   2   3   48.50    6.50
  -7   2   3   41.90    9.10
   7   2  -3   42.00    2.90
   7   2  -3   43.70    7.80
   7   2  -3   42.40    3.00
   6  -2  -3   73.69    8.10
   6  -2  -3   66.59    8.10
  -6  -2   3   91.79   11.00
   6  -2  -3   87.79   11.10
  -6   2   3   79.09    9.20
   6   2  -3   89.99    9.90
   6   2  -3   61.89    8.50
  -6   2   3   85.69   10.10
   6   2  -3   73.09    8.70
  -6   2   3   78.79    6.50
   5  -2  -3  221.88   11.90
   5  -2  -3  225.18   12.60
   5  -2  -3  233.58   14.00
  -5  -2   3  204.48   12.90
   5   2  -3  227.28   13.30
   5   2  -3  224.98   12.80
   5   2  -3  223.68   13.00
  -5   2   3  232.78   14.00
  -5   2   3  217.78    9.10
  -5   2   3  208.38   13.10
  -5   2   3  208.68    8.70
   4  -2  -3 1429.56   44.60
   4  -2  -3 1426.86   43.20
  -4  -2   3 1430.96   43.40
  -4   2   3 1442.96   38.20
  -4   2   3 1388.56   38.10
  -4   2   3 1419.56   44.60
  -4   2   3 1431.26   42.90
  -4   2   3 1308.97   44.00
   4   2  -3 1464.35   43.80
   4   2  -3 1388.16   43.60
   4   2  -3 1401.06   43.00
   3  -2  -3  155.18    9.30
   3  -2  -3  149.19    9.40
  -3  -2   3  155.98    9.50
  -3   2   3  165.08    9.30
  -3   2   3  161.88   10.20
  -3   2   3  169.28    9.60
   3   2  -3  162.88    9.00
   3   2  -3  149.39    9.40
   3   2  -3  149.49    9.00
   2  -2  -3  415.26   16.00
  -2  -2   3  421.56   12.60
  -2  -2   3  441.56   16.50
  -2  -2   3  411.66   12.60
   2  -2  -3  441.76   16.30
   2   2  -3  414.96   15.20
  -2   2   3  398.46   16.20
  -2   2   3  419.96   16.20
   2   2  -3  424.96   15.30
   1  -2  -3  467.35   17.10
   1  -2  -3  496.45   14.00
  -1  -2   3  506.35   17.90
   1  -2  -3  507.25   17.20
  -1  -2   3  483.05   15.70
  -1  -2   3  491.55   15.50
   1  -2  -3  479.35   17.50
   1   2  -3  497.85   15.90
   1   2  -3  489.25   15.50
  -1   2   3  489.15   17.10
  -1   2   3  491.75   17.00
   1   2  -3  485.85   17.80
  -1   2   3  482.55   14.00
  -1   2   3  487.65   17.80
   1   2  -3  508.45   16.80
   0  -2   3 1160.68   34.50
   0  -2   3 1193.28   32.40
   0  -2  -3 1207.98   34.90
   0  -2  -3 1174.38   34.20
   0  -2  -3 1206.68   33.50
   0  -2  -3 1266.97   35.90
   0   2   3 1227.28   36.20
   0   2  -3 1207.08   32.50
   0   2  -3 1157.68   34.40
   0   2  -3 1197.78   35.00
   0   2   3 1160.88   33.40
   0   2  -3 1223.48   36.10
   0   2   3 1214.68   34.90
   0   2   3 1172.28   33.90
   1  -2   3 1101.99   33.80
  -1  -2  -3 1155.18   33.30
  -1  -2  -3 1155.88   33.30
  -1  -2  -3 1121.89   31.20
  -1   2  -3 1094.49   33.90
   1   2   3 1129.29   34.50
  -1   2  -3 1175.08   33.90
   1   2   3 1051.59   32.80
   1   2   3 1138.69   33.10
   1   2   3 1098.59   30.80
   1   2   3 1152.68   34.30
  -1   2  -3 1129.29   34.20
   2  -2   3 1175.28   36.00
  -2  -2  -3 1148.59   34.60
  -2  -2  -3 1142.59   35.40
   2   2   3 1173.98   35.80
  -2   2  -3 1178.18   35.70
   2   2   3 1199.08   35.90
  -2   2  -3 1125.49   35.60
  -2   2  -3 1128.79   35.10
  -2   2  -3 1150.88   35.60
  -3  -2  -3 1240.98   37.50
   3  -2   3 1211.18   32.70
  -3  -2  -3 1212.58   38.60
   3  -2   3 1229.88   39.00
  -3   2  -3 1226.38   32.70
  -3   2  -3 1234.88   38.60
  -3   2  -3 1278.37   39.00
  -3   2  -3 1206.78   37.40
  -3   2  -3 1262.07   38.30
   3   2   3 1191.68   37.90
   3   2   3 1186.18   37.80
   4  -2   3  508.45   15.80
  -4  -2  -3  508.25   19.80
   4  -2   3  505.65   21.10
  -4  -2  -3  515.55   21.40
   4  -2   3  506.45   21.00
  -4   2  -3  488.75   15.60
   4   2   3  508.55   20.20
   4   2   3  496.65   20.00
  -4   2  -3  502.95   20.70
  -4   2  -3  494.25   20.00
  -4   2  -3  507.55   19.20
   5  -2   3  924.31   27.80
  -5  -2  -3  906.11   31.90
   5  -2   3  915.81   33.20
   5  -2   3  924.81   33.80
  -5  -2  -3  976.30   34.30
  -5   2  -3  896.51   30.70
   5   2   3  906.21   32.20
   5   2   3  910.81   31.50
  -5   2  -3  896.51   32.90
  -5   2  -3  923.11   31.80
  -5   2  -3  858.71   27.10
  -6  -2  -3   55.19    3.50
  -6  -2  -3   44.00    8.40
   6  -2   3   56.79    9.20
   6  -2   3   62.79   10.00
   6  -2   3   57.59    6.20
  -6   2  -3   59.79    7.60
  -6   2  -3   60.29    8.40
   6   2   3   63.89    8.90
  -6   2  -3   49.60    8.80
   6   2   3   44.80    7.30
   6   2   3   59.89    8.10
   7  -2   3  140.69    9.60
  -7  -2  -3  136.39    6.40
   7  -2   3  142.59   13.50
   7  -2   3  150.78   13.80
  -7  -2  -3  127.49   13.80
   7   2   3  145.49   12.90
  -7   2  -3  129.89   10.60
   7   2   3  142.19   12.50
  -7   2  -3  140.89   12.30
   7   2   3  131.89    6.20
   7   2   3  152.68   12.20
   8  -2   3   82.29    8.30
  -8  -2  -3   79.09   11.90
   8  -2   3   62.69   10.10
   8  -2   3   97.79   13.60
  -8  -2  -3   75.19    5.20
  -8   2  -3   83.69    9.20
  -8   2  -3  100.69   12.50
   8   2   3   74.69    5.20
   8   2   3   57.39    8.80
   8   2   3   71.79   10.10
   8   2   3   77.99   11.80
   9  -2   3   56.79   11.40
   9  -2   3   56.29    7.90
  -9  -2  -3   57.69   11.80
   9  -2   3   63.79   10.80
  -9  -2  -3   59.49    5.10
   9   2   3   51.09    9.00
  -9   2  -3   62.09   10.40
   9   2   3   54.29   10.60
   9   2   3   60.89    9.90
  -9   2  -3   71.09    9.50
  10  -2   3   85.79   13.60
 -10  -2  -3   61.29    5.50
  10  -2   3   78.29   12.30
  10  -2   3   57.39    8.80
 -10  -2  -3   68.09   12.80
  10   2   3   63.59   10.40
  10   2   3   52.99    9.30
  10   2   3   46.20    9.60
 -10   2  -3   68.99   10.10
 -10   2  -3   65.79   10.40
  11  -2   3   27.60    7.00
 -11  -2  -3   25.30   10.20
  11  -2   3   15.30    9.90
 -11  -2  -3   17.60    3.70
  11  -2   3   23.30    9.40
  11   2   3   18.30    8.50
 -11   2  -3   18.50    6.30
  11   2   3   26.20    8.70
  11   2   3   21.50    7.80
 -11   2  -3   25.80    8.40
  12  -2   3  215.38   16.40
  12  -2   3  225.88   20.50
  12  -2   3  236.08   21.80
 -12  -2  -3  247.28   22.20
  12   2   3  189.48   16.90
  12   2   3  209.98   20.80
  12   2   3  179.18   19.10
 -12   2  -3  227.78   16.70
 -12   2  -3  229.08   19.20
 -13  -2  -3  351.66   27.30
  13  -2   3  325.67   27.80
  13  -2   3  369.76   25.70
  13  -2   3  373.06   22.30
  13   2   3  387.96   23.50
  13   2   3  392.86   26.80
 -13   2  -3  353.56   24.60
 -13   2  -3  336.97   20.80
  13  -3  -3   53.99   11.50
 -13  -3   3   89.89   16.00
 -13  -3   3   69.89   12.20
  13  -3  -3   53.29   10.80
  13  -3  -3   55.49   13.50
 -13   3   3   65.59   13.40
  13   3  -3   92.79   16.20
  13   3  -3   71.09   13.50
 -13   3   3   70.39   10.10
  12  -3  -3   96.79   13.30
 -12  -3   3   93.99   13.40
 -12  -3   3  135.09   19.20
  12  -3  -3  107.89   14.50
  12  -3  -3   64.39   12.10
  12   3  -3  114.89   15.90
  12   3  -3  111.19   17.30
 -12   3   3  118.59   16.90
 -12   3   3   94.39   11.20
 -11  -3   3  221.28   18.10
  11  -3  -3  210.98   17.60
 -11  -3   3  237.78   21.30
  11  -3  -3  238.78   20.90
  11  -3  -3  198.88   16.70
  11   3  -3  256.97   20.90
  11   3  -3  225.88   19.10
 -11   3   3  205.38   13.60
 -11   3   3  221.88   19.60
  10  -3  -3  138.59   13.40
  10  -3  -3  159.88   14.60
 -10  -3   3  159.58   15.20
 -10  -3   3  150.68   16.80
  10  -3  -3  135.29   15.50
  10   3  -3  167.28   16.10
 -10   3   3  162.88   16.50
  10   3  -3  165.88   16.50
 -10   3   3  153.78   10.80
  -9  -3   3  226.08   17.40
  -9  -3   3  211.88   18.20
   9  -3  -3  220.98   17.90
   9  -3  -3  252.37   16.40
   9  -3  -3  228.78   16.20
   9   3  -3  232.58   17.30
  -9   3   3  208.68   11.90
  -9   3   3  237.48   18.10
   9   3  -3  219.18   17.80
  -8  -3   3  214.28   17.20
   8  -3  -3  220.98   14.90
   8  -3  -3  211.28   14.80
   8  -3  -3  200.68   16.40
  -8  -3   3  177.38   15.40
   8   3  -3  214.78   16.30
  -8   3   3  229.88   16.80
   8   3  -3  206.28   15.20
  -8   3   3  202.48   10.70
   7  -3  -3   11.50    5.20
  -7  -3   3    6.70    6.40
   7  -3  -3   11.80    5.30
   7  -3  -3    6.20    4.60
  -7   3   3    5.40    4.70
  -7   3   3   12.80    3.30
   7   3  -3    8.80    5.90
   7   3  -3    1.20    4.30
  -7   3   3   10.90    6.30
   6  -3  -3  101.59   10.90
   6  -3  -3   97.29   10.20
   6  -3  -3  107.39   12.60
  -6  -3   3  102.39   11.30
   6   3  -3  104.89   12.00
  -6   3   3   94.59    5.50
  -6   3   3   80.09   10.30
   6   3  -3  113.29   12.40
  -6   3   3  107.09   12.80
   6   3  -3   90.99    9.50
  -6   3   3   95.39    5.70
   5  -3  -3 1180.88   39.30
   5  -3  -3 1200.28   41.20
  -5  -3   3 1209.68   39.80
  -5   3   3 1141.79   32.80
  -5   3   3 1217.48   33.00
  -5   3   3 1260.57   41.80
  -5   3   3 1210.08   41.10
   5   3  -3 1195.58   40.30
   5   3  -3 1246.48   41.40
   5   3  -3 1229.98   39.10
   4  -3  -3  800.82   29.20
  -4  -3   3  893.41   28.90
  -4  -3   3  781.32   21.80
  -4  -3   3  776.52   21.80
   4  -3  -3  815.72   28.10
   4   3  -3  798.02   27.10
   4   3  -3  801.82   28.50
  -4   3   3  791.22   29.00
   4   3  -3  813.62   29.50
  -4   3   3  807.72   29.60
  -4   3   3  799.92   28.80
  -3  -3   3 1448.16   39.50
   3  -3  -3 1460.85   44.20
  -3  -3   3 1448.46   39.60
  -3  -3   3 1531.75   45.00
   3  -3  -3 1422.46   44.40
  -3   3   3 1429.46   44.30
  -3   3   3 1233.88   44.10
   3   3  -3 1482.35   44.10
   3   3  -3 1496.55   42.70
   3   3  -3 1470.75   45.50
  -3   3   3 1594.74   45.80
  -2  -3   3 1318.27   41.20
  -2  -3   3 1295.87   37.50
  -2  -3   3 1301.97   37.60
   2  -3  -3 1347.47   40.40
   2  -3  -3 1382.36   41.20
  -2   3   3 1355.26   41.80
   2   3  -3 1342.97   39.70
  -2   3   3 1388.86   40.40
   2   3  -3 1327.57   41.70
   2   3  -3 1363.66   38.80
  -2   3   3 1348.07   41.10
   1  -3  -3  112.09    7.90
   1  -3  -3  109.79    4.80
   1  -3  -3  117.19    7.00
  -1  -3   3  109.29    6.40
  -1  -3   3  105.89    6.10
  -1  -3   3  117.79    6.80
   1  -3  -3  107.59    5.10
   1   3  -3  121.49    6.50
  -1   3   3  115.49    6.90
   1   3  -3  115.39    8.30
   1   3  -3  107.69    8.30
  -1   3   3  107.19    7.50
  -1   3   3  110.79    8.50
   1   3  -3  100.49    6.10
   0  -3  -3  499.25   16.60
   0  -3   3  522.25   18.00
   0  -3  -3  454.75   17.50
   0  -3  -3  460.95   18.30
   0  -3   3  480.95   15.00
   0  -3  -3  477.35   16.10
   0  -3  -3  471.25   15.90
   0   3  -3  489.15   15.00
   0   3   3  482.65   16.80
   0   3  -3  501.35   16.80
   0   3  -3  467.85   18.50
   0   3   3  484.05   16.60
   0   3   3  488.15   19.00
   0   3  -3  489.95   18.70
  -1  -3  -3  325.27   12.10
  -1  -3  -3  324.67   13.20
   1  -3   3  316.67    9.30
   1  -3   3  326.67   14.30
  -1  -3  -3  301.27   11.50
   1   3   3  336.07   12.30
  -1   3  -3  315.07   12.90
   1   3   3  303.87   14.30
  -1   3  -3  311.17   14.20
   1   3   3  315.47   14.20
  -1   3  -3  301.97   13.80
  -1   3  -3  321.37   12.90
   1   3   3  303.07   11.40
  -2  -3  -3  155.08    9.90
  -2  -3  -3  167.28    8.20
  -2  -3  -3  149.39    6.50
   2  -3   3  173.58   10.70
   2   3   3  152.58   10.00
  -2   3  -3  148.99    9.00
   2   3   3  153.88    9.80
  -2   3  -3  163.38    9.70
  -2   3  -3  167.78   10.10
   2   3   3  151.68    6.40
  -2   3  -3  167.38    9.50
  -3  -3  -3  100.09    6.90
  -3  -3  -3  100.39    4.30
  -3  -3  -3  107.39    4.30
   3  -3   3   98.69    9.30
  -3  -3  -3  102.89    9.40
  -3   3  -3  104.39    8.40
  -3   3  -3  101.19    8.30
   3   3   3  104.89    8.70
  -3   3  -3   99.59    8.50
   3   3   3   96.29    8.70
  -4  -3  -3  470.95   18.50
  -4  -3  -3  470.25   21.30
   4  -3   3  461.45   13.90
   4  -3   3  490.05   21.20
   4  -3   3  458.85   20.20
   4   3   3  451.15   19.60
  -4   3  -3  466.55   13.80
  -4   3  -3  464.65   19.60
  -4   3  -3  453.05   19.70
  -4   3  -3  467.25   20.00
   5  -3   3  360.26   19.20
   5  -3   3  330.07   17.90
  -5  -3  -3  373.06   19.70
  -5  -3  -3  359.26   16.50
   5  -3   3  363.66   12.60
   5   3   3  366.26   17.30
  -5   3  -3  331.17   12.00
  -5   3  -3  369.96   17.60
  -5   3  -3  342.87   17.20
  -5   3  -3  335.97   17.50
   5   3   3  346.17   18.20
   6  -3   3  387.46   21.00
   6  -3   3  387.26   14.70
   6  -3   3  397.26   21.50
  -6  -3  -3  403.56   18.90
  -6  -3  -3  455.55   23.20
  -6   3  -3  333.67   19.10
   6   3   3  405.86   19.20
   6   3   3  373.26   20.20
  -6   3  -3  382.36   19.10
  -6   3  -3  426.66   19.90
   7  -3   3  107.39    7.70
   7  -3   3   90.79   11.80
   7  -3   3  128.39   13.20
  -7  -3  -3  105.69   14.00
  -7  -3  -3  126.89   10.60
   7   3   3  105.19   10.50
   7   3   3  109.09   11.90
  -7   3  -3  121.49   11.20
  -7   3  -3  104.19   10.60
  -7   3  -3  102.99   10.70
   8  -3   3  278.97   19.30
   8  -3   3  247.48   13.00
  -8  -3  -3  253.97   19.50
   8  -3   3  272.87   18.90
  -8  -3  -3  237.28   16.10
   8   3   3  266.87   18.40
  -8   3  -3  245.98   16.20
   8   3   3  261.77   16.30
  -8   3  -3  250.27   16.60
   9  -3   3   69.09    8.30
  -9  -3  -3   74.69   11.40
   9  -3   3   72.89   12.70
  -9  -3  -3   67.59   13.40
   9  -3   3   65.39   11.90
   9   3   3   40.70    8.30
   9   3   3   64.49   10.00
  -9   3  -3   61.99   10.40
   9   3   3   63.99   11.90
  -9   3  -3   57.19    9.60
  10  -3   3  170.38   12.30
  10  -3   3  200.28   17.90
 -10  -3  -3  186.28   18.70
 -10   3  -3  183.98   14.90
 -10   3  -3  173.28   15.30
  10   3   3  166.38   14.40
  10   3   3  148.39   17.30
  11  -3   3   84.19   14.10
  11  -3   3  118.29   11.40
 -11  -3  -3  128.59   19.10
  11  -3   3   92.59   15.30
  11   3   3   95.49   14.00
  11   3   3  117.89   13.10
 -11   3  -3  143.69   14.30
 -11   3  -3  152.28   17.40
  12  -3   3   70.59   10.10
  12  -3   3   58.29   13.20
  12  -3   3   68.09   13.40
 -12  -3  -3   84.59   16.40
 -12   3  -3   71.09   11.60
  12   3   3   76.29   13.20
  12   3   3   86.59   12.50
 -12   3  -3   84.39   13.20
  13  -3   3   17.70    6.90
 -13  -3  -3   31.10   11.30
  13  -3   3   18.40    8.60
  13  -3   3   20.60    9.80
  13   3   3   26.80    8.70
 -13   3  -3   22.80    7.70
 -13   3  -3   31.10    9.40
  13   3   3   20.40   10.80
  13  -4  -3   39.60    9.10
 -13  -4   3   33.70    9.20
  13  -4  -3   31.10    9.20
 -13  -4   3   39.20   11.80
 -13   4   3   50.39   12.00
  13   4  -3   43.00   12.00
  13   4  -3   34.50   10.80
  12  -4  -3   10.20    7.80
  12  -4  -3   20.10    7.60
 -12  -4   3   24.90   10.80
 -12  -4   3   19.90    8.80
  12  -4  -3   13.40    8.00
 -12   4   3   20.60    5.40
  12   4  -3    1.70    5.70
 -12   4   3   18.30    8.60
  12   4  -3   15.70    9.00
  11  -4  -3   19.20    8.60
 -11  -4   3   43.00   12.90
  11  -4  -3   21.60    7.80
 -11  -4   3   20.90    8.90
  11  -4  -3   43.40    9.60
  11   4  -3   49.30   11.80
  11   4  -3   50.99   10.70
 -11   4   3   37.60   10.40
 -11   4   3   47.50    6.80
 -10  -4   3   13.90    7.80
  10  -4  -3   25.30    7.20
 -10  -4   3   17.10    8.40
  10  -4  -3   21.70    8.20
  10  -4  -3   11.80    7.40
 -10   4   3   16.10    4.20
  10   4  -3   16.00    7.30
  10   4  -3   21.20    8.60
 -10   4   3   21.30    8.40
   9  -4  -3   51.49    9.40
  -9  -4   3   38.90    9.80
   9  -4  -3   43.50   10.20
   9  -4  -3   37.40    8.80
  -9  -4   3   55.89   10.40
   9   4  -3   46.20   10.40
  -9   4   3   45.10    5.70
   9   4  -3   40.90    9.00
  -9   4   3   34.90    9.30
   8  -4  -3   40.80    8.60
   8  -4  -3   29.00    7.60
   8  -4  -3   44.40    8.10
  -8  -4   3   47.60    9.50
  -8  -4   3   44.90   10.50
  -8   4   3   45.00    8.90
   8   4  -3   44.60    8.00
  -8   4   3   42.40    4.60
   8   4  -3   26.10    8.20
  -8   4   3   39.60    9.00
  -7  -4   3  259.87   16.70
   7  -4  -3  264.37   17.40
   7  -4  -3  249.38   16.70
   7  -4  -3  274.07   16.00
   7   4  -3  237.78   15.00
  -7   4   3  264.57   17.20
  -7   4   3  271.77   18.30
  -7   4   3  251.37    9.80
   7   4  -3  240.78   16.90
  -7   4   3  245.68    9.70
   6  -4  -3  194.38   13.20
  -6  -4   3  211.88   14.60
   6  -4  -3  188.58   14.00
   6  -4  -3  182.98   14.30
   6   4  -3  187.58   14.90
  -6   4   3  197.08    7.10
  -6   4   3  215.08   15.60
   6   4  -3  202.08   12.70
  -6   4   3  204.78   14.20
   6   4  -3  190.88   14.30
  -6   4   3  182.78    7.00
   5  -4  -3  289.07   16.70
  -5  -4   3  296.17   10.30
   5  -4  -3  285.47   15.80
  -5  -4   3  322.37   16.90
   5   4  -3  323.37   17.20
   5   4  -3  324.17   15.00
   5   4  -3  295.27   17.80
  -5   4   3  318.77   18.20
   4  -4  -3  131.59   10.20
   4  -4  -3  131.59   10.50
  -4  -4   3  143.09    7.00
  -4  -4   3  144.29   11.30
  -4  -4   3  123.99    6.40
   4   4  -3  143.59   10.70
  -4   4   3  130.49   11.50
   4   4  -3  128.39   11.60
  -4   4   3  134.29   11.60
  -4   4   3  140.49   10.20
   4   4  -3  145.19    8.90
  -3  -4   3  514.75   21.10
   3  -4  -3  488.45   19.90
  -3  -4   3  486.95   16.90
   3  -4  -3  497.35   20.20
  -3  -4   3  482.35   16.60
  -3   4   3  468.05   19.30
  -3   4   3  474.65   21.40
   3   4  -3  499.55   17.40
   3   4  -3  492.05   21.50
  -3   4   3  482.05   21.10
   3   4  -3  546.15   20.30
   2  -4  -3  726.13   20.50
  -2  -4   3  709.43   26.70
  -2  -4   3  742.93   23.90
   2  -4  -3  720.63   20.30
   2  -4  -3  698.93   24.70
   2  -4  -3  743.33   26.40
   2   4  -3  764.42   22.90
  -2   4   3  746.43   26.70
   2   4  -3  747.03   25.10
   2   4  -3  710.03   27.20
  -2   4   3  741.03   27.70
  -2   4   3  726.73   24.70
   1  -4  -3   41.60    3.50
  -1  -4   3   50.09    6.10
   1  -4  -3   40.00    4.10
   1  -4  -3   35.10    5.50
   1  -4  -3   42.80    4.70
   1   4  -3   62.99    8.00
  -1   4   3   41.10    4.60
   1   4  -3   46.90    4.90
   1   4  -3   30.50    5.60
   1   4  -3   47.60    4.40
  -1   4   3   49.70    7.60
  -1   4   3   36.80    5.30
   0  -4   3  168.88   10.20
   0  -4  -3  149.19    7.70
   0  -4  -3  174.18   10.80
   0  -4  -3  154.88    8.40
   0  -4   3  159.48    7.50
   0  -4  -3  146.79    8.00
   0   4  -3  168.78    8.10
   0   4   3  157.38    9.20
   0   4  -3  151.18   10.50
   0   4   3  163.08   11.20
   0   4  -3  163.68    8.20
   0   4  -3  162.48   10.90
   0   4  -3  157.88    7.50
   0   4   3  172.08    8.00
  -1  -4  -3  404.36   16.20
   1  -4   3  400.86   17.60
   1  -4   3  391.26   12.60
   1   4   3  401.16   17.70
  -1   4  -3  385.16   17.70
   1   4   3  385.56   13.90
   1   4   3  385.46   17.80
  -1   4  -3  398.96   15.30
   1   4   3  380.36   14.80
  -1   4  -3  410.16   15.30
  -1   4  -3  400.06   17.40
  -2  -4  -3   78.79    5.50
   2  -4   3   74.29    8.80
  -2  -4  -3   85.19    8.70
   2  -4   3   77.89    3.50
   2   4   3   76.09    8.30
  -2   4  -3   83.59    7.20
   2   4   3   86.79    5.80
   2   4   3   83.19    8.50
  -2   4  -3   79.29    6.90
  -2   4  -3   89.69    8.90
  -2   4  -3   75.39    7.80
   3  -4   3 1751.52   53.99
  -3  -4  -3 1777.52   53.39
  -3  -4  -3 1603.14   46.40
  -3   4  -3 1654.53   51.59
  -3   4  -3 1677.33   52.99
   3   4   3 1727.73   52.59
  -3   4  -3 1696.83   51.69
  -3   4  -3 1663.83   51.29
   3   4   3 1676.83   53.29
  -4  -4  -3  206.68    8.10
  -4  -4  -3  206.38    8.00
   4  -4   3  233.68   15.50
  -4  -4  -3  223.78   15.30
   4   4   3  227.58   14.70
  -4   4  -3  209.88   12.70
   4   4   3  202.78   13.40
  -4   4  -3  221.18   14.20
  -4   4  -3  221.48   13.00
  -4   4  -3  201.28   13.20
  -5  -4  -3 1122.79   31.50
   5  -4   3 1168.88   42.40
  -5  -4  -3 1173.98   37.80
  -5  -4  -3 1178.58   42.80
  -5  -4  -3 1131.89   31.80
   5  -4   3 1146.29   32.30
   5  -4   3 1099.29   40.50
   5   4   3 1190.18   39.70
   5   4   3 1184.58   41.80
  -5   4  -3 1174.18   41.00
  -5   4  -3 1210.78   39.90
  -6  -4  -3  343.97   20.70
   6  -4   3  312.87   18.60
  -6  -4  -3  327.17   16.30
   6  -4   3  323.27   12.10
   6  -4   3  334.47   20.20
   6   4   3  352.76   17.70
  -6   4  -3  364.26   18.10
  -6   4  -3  345.27   18.70
  -6   4  -3  297.97   17.70
   6   4   3  321.97   19.50
  -6   4  -3  287.27   11.40
   7  -4   3  183.08   14.90
  -7  -4  -3  163.58   16.00
   7  -4   3  168.58   15.90
   7  -4   3  162.08    8.70
  -7  -4  -3  142.09   11.30
  -7   4  -3  173.08   14.00
   7   4   3  165.08   12.80
  -7   4  -3  165.28   13.10
   7   4   3  175.28   15.40
  -7   4  -3  157.08   13.40
   8  -4   3   93.99   13.10
  -8  -4  -3  101.49   14.20
   8  -4   3   96.89    7.50
  -8  -4  -3  101.89   10.40
   8  -4   3   84.59   12.50
   8   4   3   83.79   11.60
  -8   4  -3   83.59   10.90
  -8   4  -3  110.99   13.60
   8   4   3  101.09   12.00
  -8   4  -3   97.69   13.20
   9  -4   3  147.59   15.20
   9  -4   3  141.49    9.70
   9  -4   3  108.99   15.30
  -9  -4  -3  165.68   18.00
   9   4   3  113.29   14.10
   9   4   3  112.79   12.20
  -9   4  -3  129.99   13.30
  -9   4  -3  164.78   14.50
  10  -4   3  192.78   18.80
  10  -4   3  172.38   11.80
  10  -4   3  180.68   18.90
 -10  -4  -3  187.08   20.00
  10   4   3  182.48   18.10
  10   4   3  196.18   15.30
 -10   4  -3  184.28   16.10
 -10   4  -3  209.18   16.40
 -11  -4  -3    6.50    9.00
  11  -4   3    9.50    6.90
  11  -4   3    4.10    8.00
  11  -4   3    3.70    4.40
  11   4   3    3.60    7.50
  11   4   3    8.80    6.30
 -11   4  -3    7.40    6.60
 -11   4  -3   12.90    6.80
  12  -4   3  259.07   23.10
  12  -4   3  258.97   15.80
 -12  -4  -3  236.68   23.80
 -12   4  -3  268.87   19.90
  12   4   3  240.18   22.20
 -12   4  -3  250.37   19.20
  12   4   3  224.68   17.20
  12  -5  -3   73.69   11.80
 -12  -5   3   66.89   11.60
 -12  -5   3   47.10   13.40
  12  -5  -3   78.89   13.60
 -12   5   3   86.59   16.20
  12   5  -3   70.89   13.90
  12   5  -3  100.99   14.20
  11  -5  -3  170.48   15.70
 -11  -5   3  167.58   20.80
  11  -5  -3  174.58   17.50
 -11  -5   3  188.08   17.00
 -11   5   3  192.18   19.30
  11   5  -3  183.28   19.30
  11   5  -3  192.98   17.10
  10  -5  -3    7.60    5.80
 -10  -5   3    6.70    9.00
  10  -5  -3    1.10    6.90
  10  -5  -3    3.50    7.20
 -10  -5   3    7.30    7.40
  10   5  -3    7.00    6.00
  10   5  -3   -4.10    5.60
 -10   5   3    9.80    7.50
 -10   5   3    4.20    2.80
  -9  -5   3  240.18   18.70
   9  -5  -3  289.17   20.20
  -9  -5   3  281.27   22.20
   9  -5  -3  251.37   19.60
   9  -5  -3  238.58   16.80
   9   5  -3  242.18   19.60
   9   5  -3  247.78   17.00
  -9   5   3  263.27   20.50
  -9   5   3  237.78    9.80
  -8  -5   3  181.58   15.70
  -8  -5   3  176.28   17.90
   8  -5  -3  219.18   17.30
   8  -5  -3  211.48   15.30
   8  -5  -3  230.08   17.70
   8   5  -3  203.48   14.30
  -8   5   3  212.68   17.90
   8   5  -3  197.28   17.00
  -8   5   3  201.68   16.30
   7  -5  -3  746.33   32.20
   7  -5  -3  660.03   28.30
   7  -5  -3  675.43   30.90
  -7  -5   3  684.83   29.40
   7   5  -3  683.83   31.00
  -7   5   3  680.03   31.70
   7   5  -3  704.23   27.40
  -6  -5   3   30.60    7.60
   6  -5  -3   28.10    6.50
  -6  -5   3   27.50    3.40
   6  -5  -3   27.50    6.80
   6  -5  -3   34.10    8.10
  -6   5   3   29.90    7.10
   6   5  -3   27.70    5.50
   6   5  -3   25.90    6.80
   6   5  -3   15.40    6.80
  -6   5   3   39.20    8.80
  -5  -5   3   97.59    6.50
   5  -5  -3  105.59   10.20
   5  -5  -3  114.69   10.60
  -5  -5   3  107.29   11.60
  -5  -5   3   98.59    7.00
  -5   5   3  120.29   12.20
   5   5  -3  116.29   12.40
   5   5  -3  109.49   10.90
  -5   5   3  122.59   10.20
   5   5  -3  112.79    8.20
   4  -5  -3  280.07   15.50
  -4  -5   3  300.47   12.90
  -4  -5   3  314.07   17.50
   4  -5  -3  318.77   16.60
  -4   5   3  304.27   17.80
   4   5  -3  302.77   18.10
   4   5  -3  295.87   16.50
   4   5  -3  307.47   12.70
  -4   5   3  298.77   18.20
  -4   5   3  289.37   15.50
  -3  -5   3  167.58    9.90
  -3  -5   3  154.78   12.40
   3  -5  -3  159.08   11.80
   3  -5  -3  169.48   10.60
  -3   5   3  157.38   10.30
   3   5  -3  155.98    7.70
   3   5  -3  154.18   13.00
  -3   5   3  141.59   12.80
   3   5  -3  150.38   11.10
  -3   5   3  158.08   12.50
   2  -5  -3  663.43   25.50
   2  -5  -3  539.95   18.90
   2  -5  -3  661.53   19.80
  -2  -5   3  655.63   23.60
   2   5  -3  658.93   26.90
   2   5  -3  529.35   22.60
  -2   5   3  695.73   27.80
  -2   5   3  700.93   26.20
  -2   5   3  674.83   22.90
   2   5  -3  688.53   19.70
  -1  -5   3  100.29    9.00
   1  -5  -3   98.39    9.60
   1  -5  -3   92.39    6.00
   1  -5  -3   97.89    6.80
   1   5  -3   98.69    9.90
  -1   5   3   99.69    6.80
   1   5  -3   95.49    5.40
   1   5  -3  110.69   10.60
   1   5  -3  111.59    5.80
   1   5  -3  104.29    7.60
  -1   5   3  102.39   10.70
  -1   5   3  108.59    9.50
   0  -5  -3  280.77   15.30
   0  -5  -3  291.17   13.10
   0  -5   3  281.17   15.10
   0   5  -3  272.77   11.60
   0   5  -3  290.17   16.00
   0   5   3  294.07   16.40
   0   5  -3  278.47   11.10
   0   5   3  289.77   14.10
   0   5   3  263.17   10.80
   0   5  -3  273.27   11.10
   0   5  -3  275.07   15.40
   1  -5   3    8.80    4.90
   1  -5   3   21.80    3.30
   1  -5   3   16.40    3.10
  -1  -5  -3   22.00    5.40
   1   5   3   17.20    6.10
   1   5   3   13.60    6.00
   1   5   3   12.90    4.20
  -1   5  -3   17.60    3.80
  -1   5  -3   19.10    6.20
  -1   5  -3   22.50    4.20
  -1   5  -3   13.50    5.20
   2  -5   3   90.89    5.00
   2  -5   3  103.19   10.90
  -2  -5  -3   83.89    9.80
   2  -5   3   78.69    4.70
  -2   5  -3   89.49    7.70
   2   5   3   88.49    7.30
   2   5   3   86.99   10.30
  -2   5  -3   77.89    7.20
   2   5   3   90.39   10.00
  -2   5  -3   75.29    9.00
  -2   5  -3   95.29   10.50
  -3  -5  -3  101.69   11.40
   3  -5   3  124.59   12.40
   3  -5   3  106.29    4.70
  -3   5  -3  113.89    9.10
   3   5   3  108.39   10.80
   3   5   3  117.49    7.60
  -3   5  -3  114.69   10.10
  -3   5  -3  124.39    9.80
  -3   5  -3  117.19   11.60
   3   5   3  113.49   11.40
  -4  -5  -3  117.99   12.60
   4  -5   3  102.39   12.10
  -4  -5  -3  108.49    6.80
  -4   5  -3  109.09   11.50
   4   5   3  101.59   10.60
  -4   5  -3  116.39   10.10
  -4   5  -3  117.89   10.50
   4   5   3  105.39   11.40
  -4   5  -3  122.69    9.90
   5  -5   3  726.13   31.60
  -5  -5  -3  680.13   21.50
  -5  -5  -3  676.53   21.50
  -5  -5  -3  724.23   31.50
  -5   5  -3  719.13   29.40
   5   5   3  699.73   28.60
  -5   5  -3  691.23   28.50
   5   5   3  760.92   31.50
  -5   5  -3  715.23   30.40
  -5   5  -3  699.33   27.90
   6  -5   3  323.17   11.10
   6  -5   3  313.87   18.70
  -6  -5  -3  313.07   11.10
  -6  -5  -3  323.07   10.80
   6  -5   3  349.37   21.60
   6  -5   3  301.47   10.80
  -6  -5  -3  337.47   21.70
  -6   5  -3  288.87   17.30
  -6   5  -3  332.07   19.80
   6   5   3  340.47   18.40
  -6   5  -3  328.47   17.70
   6   5   3  317.77   20.30
  -7  -5  -3   82.59   12.50
   7  -5   3  104.89   14.60
   7  -5   3  109.29    6.40
   7  -5   3  102.49   13.10
  -7   5  -3  119.19   14.50
   7   5   3  115.99   11.50
  -7   5  -3  115.79   11.60
   7   5   3   86.79   12.90
  -7   5  -3  119.29   11.50
   8  -5   3  132.89   14.50
  -8  -5  -3  134.89   16.60
   8  -5   3  134.99   17.00
   8  -5   3  161.08    8.40
  -8   5  -3  173.88   15.50
   8   5   3  132.09   16.30
  -8   5  -3  141.79   13.00
   8   5   3  151.88   13.10
  -8   5  -3  142.39   14.00
   9  -5   3   18.30    4.40
   9  -5   3   14.40    7.40
  -9  -5  -3   17.50    9.20
   9  -5   3    5.50    7.90
   9   5   3    8.30    6.50
  -9   5  -3    9.30    5.80
   9   5   3    0.80    6.20
  -9   5  -3   15.90    7.20
  10  -5   3   47.60   12.20
 -10  -5  -3   66.29   14.10
  10  -5   3   77.29    7.60
  10   5   3   85.09   14.90
 -10   5  -3   83.59   13.90
 -10   5  -3   69.09   11.10
  10   5   3   82.69   11.70
  11  -5   3   19.60   10.10
 -11  -5  -3   36.90   12.60
 -11   5  -3   25.00    8.70
 -11   5  -3   38.70    9.50
  11   5   3   24.80    7.80
  11   5   3   28.30   10.70
 -12  -5  -3  152.68   21.00
  12  -5   3  208.68   21.20
  12   5   3  174.68   14.70
 -12   5  -3  170.18   20.00
 -12   5  -3  191.28   18.10
  12   5   3  152.78   20.40
 -12   5  -3  184.18   16.90
 -11  -6   3   38.30   13.60
  11  -6  -3   18.30    9.60
 -11  -6   3   24.70    9.60
  11  -6  -3   19.50    7.70
  11   6  -3   11.80    6.60
  11   6  -3    5.20    8.50
 -11   6   3   23.90   10.60
  10  -6  -3   57.89   10.40
  10  -6  -3   40.40   10.60
 -10  -6   3   51.19   11.30
 -10  -6   3   64.69   15.10
  10   6  -3   30.00   10.00
  10   6  -3   51.69    9.10
 -10   6   3   56.79   12.90
  -9  -6   3  581.84   34.30
  -9  -6   3  612.14   29.80
   9  -6  -3  558.44   31.20
   9  -6  -3  602.64   28.20
   9   6  -3  596.54   32.20
  -9   6   3  647.04   33.60
   9   6  -3  594.54   26.30
   8  -6  -3  266.87   17.20
  -8  -6   3  288.77   22.60
   8  -6  -3  254.37   20.30
  -8  -6   3  242.08   18.30
  -8   6   3  258.17   20.50
   8   6  -3  263.67   20.20
   8   6  -3  294.87   15.90
  -8   6   3  244.78   18.10
  -7  -6   3   35.40    3.90
   7  -6  -3   16.50    6.10
  -7  -6   3   28.00    8.20
   7  -6  -3   31.90    8.50
   7  -6  -3   55.19   11.20
  -7   6   3   13.30    7.90
   7   6  -3   40.60    9.40
  -7   6   3   29.00    6.60
   7   6  -3   27.00    5.40
   6  -6  -3  399.06   21.40
   6  -6  -3  423.36   21.20
  -6  -6   3  442.86   22.30
  -6  -6   3  416.96   15.90
   6  -6  -3  424.16   24.90
   6   6  -3  401.36   22.60
   6   6  -3  416.16   24.20
   6   6  -3  456.65   17.20
  -6   6   3  442.86   24.70
  -6   6   3  406.86   21.50
  -5  -6   3  120.29   13.30
   5  -6  -3  117.59   10.80
  -5  -6   3  115.99    8.20
   5  -6  -3  130.69   11.70
   5   6  -3  101.99   13.00
  -5   6   3  113.09   10.40
  -5   6   3  123.19   13.20
   5   6  -3  110.09   13.10
   5   6  -3  117.69    7.00
   4  -6  -3  624.14   25.40
  -4  -6   3  564.74   26.00
  -4  -6   3  587.64   22.00
  -4   6   3  544.55   23.30
  -4   6   3  619.04   27.70
   4   6  -3  572.74   25.20
  -4   6   3  557.14   27.40
   4   6  -3  567.74   27.40
   3  -6  -3   17.50    2.50
  -3  -6   3   24.50    7.10
   3  -6  -3   20.90    6.30
  -3  -6   3   21.50    5.40
   3  -6  -3   16.20    2.60
  -3   6   3   26.10    6.80
  -3   6   3   22.70    4.80
  -3   6   3    9.00    6.10
   3   6  -3   19.90    7.10
   3   6  -3   14.60    5.20
   2  -6  -3   54.29    4.60
   2  -6  -3   60.79    5.40
   2  -6  -3   55.99    8.80
  -2  -6   3   59.39    7.90
  -2   6   3   57.69    9.60
   2   6  -3   62.39    9.80
   2   6  -3   76.19    8.00
  -2   6   3   71.59    9.70
  -2   6   3   65.29    6.20
  -1  -6   3  349.27   17.70
   1  -6  -3  325.07   17.80
   1  -6  -3  319.47   14.20
  -1   6   3  331.67   17.50
  -1   6   3  343.67   13.00
   1   6  -3  326.67   18.40
  -1   6   3  326.27   19.30
   1   6  -3  341.37   15.30
   1   6  -3  341.27   19.00
   0  -6   3   32.60    7.20
   0  -6  -3   41.60    7.90
   0  -6  -3   31.00    5.90
   0   6  -3   32.70    5.00
   0   6   3   34.90    6.70
   0   6  -3   27.10    6.30
   0   6   3   31.30    7.50
   0   6  -3   28.80    7.10
   0   6  -3   30.50    3.50
   0   6  -3   37.20    3.80
   1  -6   3  742.93   30.20
   1  -6   3  742.63   24.10
  -1  -6  -3  726.73   27.60
  -1   6  -3  737.83   29.30
  -1   6  -3  762.52   24.20
  -1   6  -3  774.42   31.10
  -1   6  -3  727.13   23.90
   1   6   3  716.03   30.40
   1   6   3  739.93   27.30
   2  -6   3  168.38    7.90
  -2  -6  -3  189.98   13.10
   2  -6   3  161.38    7.80
   2  -6   3  180.98   14.40
   2   6   3  166.38   10.60
   2   6   3  147.49   13.10
  -2   6  -3  178.38   10.20
   2   6   3  167.58   13.40
  -2   6  -3  160.88    9.80
  -2   6  -3  138.99   13.10
  -2   6  -3  147.89   12.00
   3  -6   3  441.56   14.20
  -3  -6  -3  442.16   22.10
   3  -6   3  429.06   14.20
   3  -6   3  466.45   24.00
   3   6   3  439.46   17.70
  -3   6  -3  463.85   23.60
  -3   6  -3  449.76   19.40
   3   6   3  472.65   23.40
  -3   6  -3  436.96   18.90
  -3   6  -3  439.06   20.90
   3   6   3  462.55   22.60
  -4  -6  -3   56.39   10.10
  -4  -6  -3   62.39    6.20
   4  -6   3   38.40    9.50
   4   6   3   50.89    9.40
  -4   6  -3   62.29   10.80
  -4   6  -3   59.19    8.30
  -4   6  -3   63.69    9.20
   4   6   3   60.69    9.50
  -4   6  -3   66.29    9.10
   5  -6   3  569.34   28.60
  -5  -6  -3  529.65   18.80
  -5  -6  -3  573.44   28.40
  -5   6  -3  530.95   24.20
   5   6   3  533.85   25.10
  -5   6  -3  555.14   24.70
   5   6   3  543.85   27.70
  -5   6  -3  547.05   27.50
  -5   6  -3  574.54   25.60
  -6  -6  -3  128.09   15.50
   6  -6   3  102.09   13.60
  -6  -6  -3  104.39    6.60
  -6   6  -3   94.19   10.30
  -6   6  -3   97.29   12.50
  -6   6  -3  106.39   12.00
   6   6   3  123.69   12.20
  -6   6  -3  110.09   11.00
   6   6   3   95.99   12.70
  -7  -6  -3   57.39   12.70
   7  -6   3   69.29   13.10
  -7   6  -3   38.60    8.90
   7   6   3   36.00    8.30
   7   6   3   36.80    9.30
  -7   6  -3   29.90    6.60
  -7   6  -3   52.29    8.90
  -7   6  -3   61.69   11.80
   8  -6   3   69.59   13.80
  -8  -6  -3   94.39   16.00
  -8   6  -3   80.49   11.00
  -8   6  -3  101.79   14.30
  -8   6  -3   80.19   12.40
   8   6   3   82.99   11.50
   8   6   3   87.59   13.90
   9  -6   3    6.30    8.60
  -9  -6  -3   13.40    9.70
   9   6   3   -0.80    7.10
  -9   6  -3    0.70    4.40
  -9   6  -3   -5.10    5.20
   9   6   3    5.50    5.50
  -9   6  -3    6.30    7.00
 -10  -6  -3  270.07   24.90
  10  -6   3  240.88   23.20
 -10   6  -3  262.87   18.50
 -10   6  -3  271.07   22.50
 -10   6  -3  237.28   20.70
  10   6   3  265.47   23.30
  10   6   3  266.07   18.00
 -11  -6  -3    1.50    9.30
  11  -6   3   -4.60    7.90
 -11   6  -3    3.70    7.10
 -11   6  -3   -6.30    5.20
  11   6   3   -7.30    6.70
  11   6   3  -13.00    5.10
 -11   6  -3    3.20    6.20
 -10  -7   3    0.00    8.00
 -10  -7   3    2.70    9.00
  10  -7  -3    9.70    7.70
  10  -7  -3    8.30    5.90
  10   7  -3    3.90    7.60
  10   7  -3   10.70    5.20
 -10   7   3   13.10    8.50
   9  -7  -3  145.19   14.40
  -9  -7   3  200.78   21.90
  -9  -7   3  199.48   18.10
   9  -7  -3  177.18   18.70
   9   7  -3  150.88   11.10
  -9   7   3  171.28   19.00
   9   7  -3  151.58   19.10
   8  -7  -3   56.69   12.90
   8  -7  -3   47.90    9.20
  -8  -7   3   49.60   12.60
  -8  -7   3   49.99   10.50
   8   7  -3   34.50   10.10
  -8   7   3   48.10   12.00
   8   7  -3   49.30    6.30
  -7  -7   3  208.38   10.40
  -7  -7   3  258.17   18.30
   7  -7  -3  240.18   20.70
   7  -7  -3  276.47   17.20
  -7   7   3  246.18   17.30
   7   7  -3  253.37   19.40
  -7   7   3  246.48   20.60
  -6  -7   3  470.85   18.80
   6  -7  -3  481.25   23.70
   6  -7  -3  481.55   28.30
  -6  -7   3  503.35   25.30
  -6   7   3  482.05   23.50
   6   7  -3  471.45   25.60
  -6   7   3  558.64   29.00
   6   7  -3  468.25   27.40
   5  -7  -3   70.39   11.70
   5  -7  -3   95.39   11.70
  -5  -7   3   78.99   11.40
  -5  -7   3   70.99    7.80
  -5   7   3   56.29   10.50
   5   7  -3   79.89   11.30
  -5   7   3   72.89    9.60
   5   7  -3   66.59   11.80
  -4  -7   3  353.66   17.40
   4  -7  -3  397.76   20.30
  -4  -7   3  359.96   21.20
  -4   7   3  350.36   17.30
  -4   7   3  349.67   21.60
   4   7  -3  381.46   20.50
   4   7  -3  353.66   22.30
   3  -7  -3  111.09    6.20
   3  -7  -3   92.49    5.50
   3  -7  -3  110.69   11.40
  -3  -7   3  114.19   10.50
  -3  -7   3  122.79   14.00
   3   7  -3  103.49   13.80
  -3   7   3  104.29    8.10
   3   7  -3  102.09   10.90
  -3   7   3   98.29   12.40
  -3   7   3   99.39   13.60
   2  -7  -3  219.88   10.70
   2  -7  -3  237.18   15.70
  -2  -7   3  219.18   14.30
  -2   7   3  206.68   10.30
   2   7  -3  247.78   17.40
  -2   7   3  241.68   16.30
  -2   7   3  214.28   17.20
   2   7  -3  207.48   13.40
   1  -7  -3  139.79   12.80
  -1  -7   3  158.18   13.20
   1  -7  -3  131.49    9.50
   1   7  -3  142.49   10.20
  -1   7   3  156.08   12.90
  -1   7   3  134.99   14.20
   1   7  -3  145.19   13.50
   1   7  -3  123.89   12.80
   0  -7  -3   19.60    6.70
   0  -7   3   12.90    6.30
   0  -7  -3   19.20    5.30
   0   7  -3    7.80    5.80
   0   7   3   10.20    6.40
   0   7   3   13.60    5.50
   0   7  -3   24.00    6.70
  -1  -7  -3  144.79   13.70
  -1  -7  -3  179.58   12.60
   1  -7   3  151.18    9.30
   1  -7   3  163.68   14.50
  -1   7  -3  165.28    7.70
  -1   7  -3  160.08    7.60
   1   7   3  144.09   14.20
   1   7   3  155.38   11.90
  -1   7  -3  189.58   15.40
  -1   7  -3  154.78   13.40
   2  -7   3   58.89   10.30
  -2  -7  -3   90.89   11.30
   2  -7   3   78.39    6.20
  -2   7  -3   84.29    6.90
   2   7   3   90.89   12.00
  -2   7  -3   78.89   11.20
   2   7   3   70.39    8.70
  -2   7  -3   76.89   10.30
  -2   7  -3   86.59    7.20
   3  -7   3   39.50    9.10
   3  -7   3   38.90    4.10
  -3  -7  -3   41.10    9.00
   3  -7   3   38.50    4.10
  -3   7  -3   41.80    8.00
   3   7   3   43.50    8.90
   3   7   3   41.50   10.00
  -3   7  -3   49.10    7.00
   3   7   3   35.10    6.00
  -3   7  -3   35.20    5.70
  -3   7  -3   43.90    9.90
  -4  -7  -3  151.88   10.00
   4  -7   3  161.68   16.20
  -4  -7  -3  134.39   14.80
   4   7   3  110.59   14.30
  -4   7  -3  145.89   12.50
  -4   7  -3  128.79   15.40
   4   7   3  152.48   14.20
  -4   7  -3  137.99   11.20
  -4   7  -3  123.29   10.40
  -5  -7  -3  115.29    8.40
  -5  -7  -3  137.79   17.20
   5  -7   3  127.69   16.80
   5   7   3  106.69   14.50
  -5   7  -3  118.89   10.80
  -5   7  -3  126.19   16.00
  -5   7  -3   97.99   11.10
  -5   7  -3  144.19   12.10
   5   7   3  112.89   12.60
   6  -7   3   -5.10    6.80
  -6  -7  -3    3.70    3.30
  -6  -7  -3    5.30    7.40
  -6   7  -3   17.10    7.60
  -6   7  -3    6.30    5.20
   6   7   3    4.80    5.60
  -6   7  -3    4.40    5.10
  -6   7  -3    1.10    3.90
   6   7   3    5.80    7.50
   7  -7   3  378.96   26.10
  -7  -7  -3  348.97   26.00
   7   7   3  372.76   21.60
  -7   7  -3  362.16   22.70
  -7   7  -3  376.66   21.90
   7   7   3  374.66   25.70
  -7   7  -3  352.06   20.30
  -7   7  -3  369.26   24.70
   8  -7   3  119.09   18.10
  -8  -7  -3  124.49   17.30
  -8   7  -3  114.29   12.30
  -8   7  -3  102.09   14.30
  -8   7  -3   86.89   13.70
   8   7   3   82.49   13.50
   8   7   3   95.69   12.80
  -9  -7  -3   28.80   11.70
   9  -7   3   15.20   10.30
   9   7   3   25.80    8.20
  -9   7  -3   30.30    9.80
  -9   7  -3   36.40    9.30
   9   7   3   34.20   11.70
  -9   7  -3   22.90    7.70
  10  -7   3   91.59   16.40
 -10  -7  -3   76.39   15.20
  10   7   3   68.49   14.00
 -10   7  -3   80.19   11.50
  10   7   3   88.29   12.20
 -10   7  -3  100.89   16.00
 -10   7  -3   70.49   13.40
   9  -8  -3   91.99   16.00
   9  -8  -3  146.59   14.60
  -9  -8   3  129.49   16.10
  -9  -8   3  221.28   23.70
   9   8  -3  143.09   18.60
  -9   8   3  172.58   21.70
  -8  -8   3   44.20   10.90
   8  -8  -3   90.39   16.70
  -8  -8   3   41.90   13.50
   8  -8  -3   59.49    9.70
   8   8  -3   56.49   10.90
  -8   8   3   37.60   11.40
  -7  -8   3   83.69   11.70
   7  -8  -3   84.79   15.20
   7  -8  -3   43.30    9.30
  -7  -8   3   70.09   12.00
   7   8  -3   75.19   13.60
  -7   8   3   83.99   14.30
  -7   8   3   62.39   10.20
  -6  -8   3   42.50    6.60
   6  -8  -3   44.70   11.80
   6  -8  -3   44.70    8.70
  -6  -8   3   36.50    9.50
   6   8  -3   31.40   11.30
  -6   8   3   28.20    6.70
   6   8  -3   18.50    7.60
  -6   8   3   41.60   10.60
  -5  -8   3   26.30    5.90
   5  -8  -3   11.60    9.30
  -5  -8   3   27.00    7.90
   5  -8  -3   27.80    7.20
   5   8  -3   41.60   11.00
  -5   8   3   27.60    6.10
  -5   8   3   46.20   11.20
   5   8  -3   30.80    8.30
  -4  -8   3   10.00    6.90
  -4  -8   3   23.90    6.30
   4  -8  -3   23.70    7.40
  -4   8   3   29.10    5.50
   4   8  -3   30.00    7.60
   4   8  -3   31.10    9.70
  -4   8   3   14.00    7.70
   3  -8  -3   74.59   10.90
  -3  -8   3   83.09   10.90
  -3  -8   3   80.29   12.80
   3  -8  -3   72.59    5.60
  -3   8   3   69.99   11.30
   3   8  -3   81.19   12.40
  -3   8   3   78.09   13.40
  -3   8   3   64.29    6.50
   3   8  -3   88.99   11.60
  -2  -8   3   38.50    8.30
   2  -8  -3   59.89    9.40
   2  -8  -3   48.20    6.00
   2   8  -3   30.20    8.40
  -2   8   3   53.59   12.00
  -2   8   3   32.60    8.20
   2   8  -3   44.70    7.80
   1  -8  -3   22.80    7.30
   1  -8  -3   25.90    5.50
  -1  -8   3   15.60    7.30
  -1   8   3   25.30    7.30
  -1   8   3   25.00    9.20
   1   8  -3   17.30    7.00
   1   8  -3   22.60    7.70
   0  -8  -3  158.68   11.80
   0  -8   3  168.98   15.30
   0  -8   3  152.88   10.70
   0  -8  -3  191.78   15.50
   0   8  -3  141.49   14.90
   0   8   3  140.09   13.30
   0   8   3  149.88   15.90
   0   8  -3  178.28   15.00
   1  -8   3   65.19    7.40
  -1  -8  -3   48.40    8.90
   1  -8   3   58.99   10.90
  -1  -8  -3   93.29   12.50
  -1   8  -3   62.09   10.50
   1   8   3   65.79    9.60
   1   8   3   87.79   13.00
  -1   8  -3   76.49   11.20
   2  -8   3  104.79    7.50
   2  -8   3  107.79   14.50
  -2  -8  -3  113.99   12.60
  -2  -8  -3  102.79   14.20
  -2   8  -3  105.09   11.80
   2   8   3  112.39   10.80
   2   8   3  127.29   15.20
  -2   8  -3  104.89   14.50
   3  -8   3  241.98   20.20
  -3  -8  -3  292.17   19.70
   3  -8   3  250.07   10.50
  -3   8  -3  248.68   13.00
  -3   8  -3  280.57   17.70
  -3   8  -3  244.38   12.60
  -3   8  -3  254.67   20.00
   3   8   3  262.17   19.90
   3   8   3  281.17   19.60
  -4  -8  -3  141.09   10.60
   4  -8   3  120.79   16.40
  -4  -8  -3  134.29   16.00
   4   8   3  121.89   14.60
  -4   8  -3  113.49   16.10
  -4   8  -3  123.89   12.60
   4   8   3  122.29   15.30
  -4   8  -3  119.09   10.30
  -4   8  -3  118.99   10.10
  -5  -8  -3   18.70    4.90
  -5  -8  -3   27.70    9.70
   5  -8   3   33.00   11.20
  -5   8  -3   33.30    7.70
   5   8   3   18.30    7.60
   5   8   3   17.80    8.20
  -5   8  -3   36.60    6.90
  -5   8  -3   45.40   10.50
  -5   8  -3   38.80    7.50
  -6  -8  -3    7.70    8.60
   6  -8   3   20.60    9.90
  -6  -8  -3   17.80    4.50
   6   8   3   23.60    9.50
  -6   8  -3   16.00    7.50
   6   8   3   23.60    8.10
  -6   8  -3    2.40    5.20
  -6   8  -3   25.60    6.30
  -6   8  -3   14.50    6.10
  -7  -8  -3   16.30    9.60
   7  -8   3    7.00    8.80
   7   8   3    4.50    6.40
   7   8   3    2.20    7.60
  -7   8  -3    2.40    6.70
  -7   8  -3    1.50    5.30
  -7   8  -3    9.20    5.80
  -7   8  -3    4.00    5.10
   8  -8   3   62.19   15.00
  -8  -8  -3   72.29   15.60
   8   8   3   36.30   11.20
  -8   8  -3   73.49   11.80
  -8   8  -3   59.69   12.50
  -8   8  -3   42.40    8.70
   8   8   3   60.39   10.70
  -9  -8  -3   45.00   14.30
   9  -8   3   64.19   15.10
  -9   8  -3   33.70   11.60
   9   8   3   53.09   10.40
  -9   8  -3   64.69   12.40
  -9   8  -3   51.39    9.70
   9   8   3   44.50   11.60
  -8  -9   3   -5.10    7.00
  -8  -9   3   35.80   12.40
   8  -9  -3    4.70    8.20
   8  -9  -3   -0.40    5.30
   8   9  -3    9.70    7.20
  -8   9   3   -2.20    6.70
   7  -9  -3    4.50    6.00
  -7  -9   3   22.10    8.50
   7  -9  -3   32.00   11.10
  -7  -9   3   15.00    9.70
  -7   9   3   27.50   11.10
  -7   9   3   23.00    7.50
   7   9  -3   16.40    8.60
  -6  -9   3  100.49    9.70
   6  -9  -3  120.09   18.30
  -6  -9   3  115.39   14.70
   6  -9  -3  104.69   13.40
  -6   9   3  111.69   17.10
  -6   9   3   84.99   10.70
   6   9  -3   89.49   13.70
   5  -9  -3   87.49   15.50
  -5  -9   3  104.19   14.00
  -5  -9   3   96.99   11.10
   5  -9  -3   91.99   12.40
  -5   9   3   86.69    8.80
   5   9  -3   79.59   12.30
   5   9  -3   81.39   14.50
  -5   9   3   64.09   13.20
   4  -9  -3  100.19   16.10
  -4  -9   3  139.79   13.20
  -4  -9   3  113.99   15.50
   4  -9  -3  147.49   14.40
   4   9  -3  123.89   13.70
  -4   9   3  126.99    8.50
  -4   9   3  119.79   15.80
   4   9  -3  118.59   16.30
   3  -9  -3   22.40    7.40
  -3  -9   3   37.70    8.70
  -3  -9   3   15.60    7.80
   3   9  -3   14.60    8.90
   3   9  -3   12.80    6.20
  -3   9   3    8.40    7.20
  -2  -9   3  223.18   19.50
   2  -9  -3  236.88   12.70
   2  -9  -3  269.07   19.10
  -2  -9   3  261.67   18.70
  -2   9   3  252.07   21.60
  -2   9   3  246.28   19.50
   2   9  -3  256.57   20.10
   2   9  -3  249.68   16.40
  -1  -9   3   95.39   13.50
   1  -9  -3  101.49    9.90
   1  -9  -3   89.59   12.30
  -1  -9   3  100.19   10.50
   1   9  -3   84.49   12.40
   1   9  -3  121.19   15.00
  -1   9   3   94.79   13.50
  -1   9   3  122.69   16.40
   0  -9  -3   34.60    9.50
   0  -9   3   39.40   10.10
   0  -9  -3   48.60    8.10
   0  -9   3   26.70    5.80
   0   9  -3   51.99   11.60
   0   9   3   43.80   10.40
   0   9   3   17.60    7.30
   0   9  -3   37.00    9.30
  -1  -9  -3   13.30    6.60
   1  -9   3   16.50    4.80
   1  -9   3   16.20    8.90
  -1  -9  -3   11.30    7.70
  -1   9  -3   13.50    7.00
  -1   9  -3   26.90    9.70
   1   9   3    8.80    6.10
   1   9   3   10.70    8.10
   2  -9   3    6.00    3.80
  -2  -9  -3   15.30    8.00
  -2  -9  -3    5.90    6.80
   2  -9   3   13.80    8.40
   2   9   3   18.30    6.60
  -2   9  -3   16.70    8.00
  -2   9  -3    1.30    6.40
   2   9   3   11.20    8.20
   3  -9   3   10.70    9.40
  -3  -9  -3   30.30    9.30
  -3  -9  -3   34.00    9.50
  -3   9  -3   21.60    8.40
  -3   9  -3   11.60    6.80
   3   9   3   31.40   10.20
   4  -9   3   86.39   14.40
  -4  -9  -3   54.89    8.70
  -4  -9  -3   60.59   12.50
   4   9   3   51.99   11.50
  -4   9  -3   66.99    7.40
  -4   9  -3   54.29    7.20
  -4   9  -3   66.99   10.40
  -4   9  -3   67.69   12.60
  -5  -9  -3   88.99    9.20
  -5  -9  -3   75.89   14.10
   5  -9   3   74.79   14.10
  -5   9  -3   92.79    9.70
  -5   9  -3   93.59   12.20
  -5   9  -3   68.79    8.70
  -5   9  -3   58.39   12.20
   5   9   3   72.39   12.30
   5   9   3  109.99   15.70
  -6  -9  -3   19.10   10.40
   6  -9   3   36.90   11.60
  -6   9  -3   49.80    8.70
  -6   9  -3   36.20    8.30
   6   9   3   48.60   12.00
  -6   9  -3   28.90    7.60
   6   9   3   43.30    9.90
  -6   9  -3   26.60    9.80
   7  -9   3  154.18   22.30
  -7  -9  -3  147.69   19.40
  -7   9  -3  137.99   19.00
   7   9   3  130.39   18.80
  -7   9  -3  130.69   13.60
   7   9   3  145.59   15.50
  -7   9  -3  158.28   14.10
   5 -10  -3   28.10    8.40
  -5 -10   3   17.40    7.30
   5 -10  -3   21.00   12.60
  -5 -10   3   35.20    9.70
  -5  10   3   22.40   10.30
   5  10  -3   40.20    9.30
   4 -10  -3   20.80    7.90
  -4 -10   3    8.70    6.90
  -4 -10   3   16.70    9.10
   4 -10  -3   11.30    9.50
   4  10  -3   16.30    9.90
   4  10  -3   31.90    8.40
  -4  10   3   31.20    9.30
   3 -10  -3    8.70    6.50
  -3 -10   3    3.80    7.40
  -3 -10   3   43.50    9.50
   3 -10  -3    9.10    9.10
  -3  10   3   -1.50    6.30
   3  10  -3    0.30    7.00
  -2 -10   3    5.20    6.80
  -2 -10   3   -3.60    4.90
   2 -10  -3    3.20    5.90
  -2 -10   3    9.00    7.40
   2  10  -3   12.20    7.80
  -2  10   3    8.20    6.70
  -1 -10   3   -6.10    6.00
   1 -10  -3   12.90    5.90
  -1 -10   3   -2.50    5.30
   1 -10  -3   10.00    6.30
   1  10  -3    4.50    7.60
  -1  10   3    7.10    6.70
   0 -10  -3  127.59   12.50
   0 -10   3  108.19   10.60
   0 -10  -3  124.49   16.90
   0 -10   3   92.49   14.80
   0  10   3   71.99   11.70
   0  10  -3   93.99   13.90
   0  10   3  140.89   18.10
   0  10  -3  110.99   15.10
  -1 -10  -3   87.99   12.20
  -1 -10  -3   88.19   14.70
   1 -10   3   54.49    7.80
   1 -10   3   70.69   13.80
   1  10   3   56.19   10.50
  -1  10  -3   71.59   14.20
   1  10   3   67.09   13.60
  -1  10  -3   47.30   10.80
   2 -10   3  107.09   16.70
  -2 -10  -3  144.19   18.50
  -2 -10  -3  149.59   16.80
  -2  10  -3  119.99   14.90
   2  10   3  106.89   13.40
  -2  10  -3  135.49   17.50
   2  10   3  159.88   19.20
  -3 -10  -3  187.68   15.40
  -3 -10  -3  180.58   17.80
   3 -10   3  148.59   20.10
  -3 -10  -3  197.88   19.60
   3  10   3  186.38   17.90
  -3  10  -3  145.79   19.30
  -3  10  -3  188.58   16.10
   4 -10   3   62.39   13.40
  -4 -10  -3   40.50   10.90
  -4 -10  -3   84.29   14.10
  -4 -10  -3   49.70    8.60
  -4  10  -3   41.70   10.70
  -4  10  -3   60.79   10.60
   4  10   3   58.29   11.70
   5 -10   3   80.19   16.50
  -5 -10  -3   43.10   11.60
  -5  10  -3   63.19   14.00
  -5  10  -3   46.60    9.70
   5  10   3   72.99   12.50
  -5  10  -3   58.59    6.30
  14   0  -4    3.00    6.70
 -14   0   4    2.90    5.80
  14   0  -4   -7.30    7.00
 -14   0   4    2.20    6.20
  13   0  -4   16.00    5.10
 -13   0   4   17.10    7.50
  13   0  -4   21.00    9.30
 -13   0   4   10.10    8.60
  13   0  -4   -1.00    7.00
  12   0  -4  282.67   22.10
  12   0  -4  297.77   14.80
  12   0  -4  310.77   24.20
 -12   0   4  276.27   20.20
 -12   0   4  285.97   21.90
 -11   0   4   46.80    9.90
  11   0  -4   65.29   12.20
 -11   0   4   58.39   11.40
  11   0  -4   58.69    7.40
  11   0  -4   45.60   10.50
  10   0  -4  144.09   15.80
 -10   0   4  153.28   14.00
  10   0  -4  151.68   15.20
  10   0  -4  169.98   10.40
 -10   0   4  141.99   15.60
  -9   0   4  165.28   13.90
   9   0  -4  179.48   16.00
  -9   0   4  177.08   16.30
   9   0  -4  183.58   10.30
   9   0  -4  188.68   15.50
  -8   0   4  762.92   32.30
  -8   0   4  707.33   28.80
   8   0  -4  753.22   24.80
   8   0  -4  749.73   31.20
   8   0  -4  733.53   32.30
  -7   0   4  148.19   14.50
   7   0  -4  113.19   11.50
   7   0  -4  100.49    7.00
  -7   0   4  103.39   10.20
   7   0  -4  110.99   12.00
   6   0  -4  159.38    8.00
   6   0  -4  174.58   13.00
   6   0  -4  161.68   12.10
   6   0  -4  149.79    7.40
  -6   0   4  157.38   13.80
  -6   0   4  162.38   10.80
   5   0  -4  337.57   16.20
   5   0  -4  347.67   14.50
   5   0  -4  328.07   11.80
   5   0  -4  331.67   12.10
  -5   0   4  349.77   18.00
   5   0  -4  337.87   16.90
   4   0  -4 1057.49   32.00
  -4   0   4 1075.69   30.10
   4   0  -4 1041.40   34.00
   4   0  -4 1064.29   35.00
   4   0  -4 1007.10   29.70
  -4   0   4 1035.40   35.20
   3   0  -4 4671.33  123.59
   3   0  -4 4824.42  125.69
  -3   0   4 4534.05  126.29
   3   0  -4 4638.84  121.99
  -3   0   4 4625.84  123.59
   3   0  -4 4758.92  126.99
  -3   0   4 4664.33  126.49
  -3   0   4 4715.93  122.29
   2   0  -4   73.59    6.10
   2   0  -4   59.19    4.20
  -2   0   4   77.69    5.00
  -2   0   4   72.99    5.00
   2   0  -4   82.59    6.70
   2   0  -4   78.99    5.20
  -2   0   4   76.29    7.00
  -1   0   4 1178.58   35.20
   1   0  -4 1269.87   37.20
   1   0  -4 1230.88   35.10
   1   0  -4 1278.67   35.60
  -1   0   4 1250.57   35.00
   1   0  -4 1193.78   34.70
  -1   0   4 1166.38   36.60
  -1   0   4 1251.47   36.00
   1   0  -4 1201.08   35.40
  -1   0   4 1198.98   34.90
   0   0   4  136.29    7.20
   0   0  -4  151.88    7.40
   0   0   4  139.49    7.00
   0   0  -4  154.88    8.70
   0   0  -4  150.58    7.50
   0   0   4  154.38    8.00
   0   0  -4  150.58    7.70
   0   0   4  156.48    8.60
   0   0   4  168.78    7.80
   0   0  -4  145.59    7.00
   1   0   4 1507.85   42.40
  -1   0  -4 1524.55   42.80
  -1   0  -4 1474.35   44.10
  -1   0  -4 1539.25   42.80
   1   0   4 1617.84   42.60
  -1   0  -4 1547.25   45.20
   1   0   4 1551.54   44.60
  -2   0  -4  340.57   12.40
   2   0   4  340.67   11.70
  -2   0  -4  346.17   14.90
   2   0   4  360.86   12.80
   2   0   4  362.36   14.80
  -2   0  -4  352.76   14.50
  -3   0  -4   43.90    3.80
  -3   0  -4   32.80    5.20
  -3   0  -4   39.80    4.40
  -3   0  -4   55.49    6.40
   3   0   4   42.10    3.60
   3   0   4   44.60    6.00
   3   0   4   51.89    4.90
  -4   0  -4   27.10    5.50
  -4   0  -4   28.60    5.00
   4   0   4   27.90    3.40
  -4   0  -4   33.00    3.60
   4   0   4   22.90    5.10
   4   0   4   29.30    4.50
   5   0   4 1603.24   48.60
  -5   0  -4 1677.63   52.79
  -5   0  -4 1687.53   52.09
   5   0   4 1584.14   46.20
   5   0   4 1584.74   51.29
  -5   0  -4 1722.83   46.40
  -6   0  -4    7.30    5.40
  -6   0  -4    1.10    3.70
  -6   0  -4    4.90    2.70
   6   0   4   -5.20    4.50
   6   0   4    3.90    3.80
   6   0   4    3.30    3.80
   7   0   4   37.40    6.70
  -7   0  -4   33.20    7.30
  -7   0  -4   36.50    5.20
   7   0   4   45.50    9.20
   7   0   4   36.30    8.80
  -8   0  -4   21.10    7.10
   8   0   4    8.40    5.90
   8   0   4   12.90    5.30
   8   0   4   22.60    7.30
  -8   0  -4   18.00    4.30
  -9   0  -4   31.30    5.40
   9   0   4   26.40    8.00
  -9   0  -4   20.90    8.30
   9   0   4   19.60    7.70
   9   0   4   18.30    6.30
  10   0   4   54.59   10.80
  10   0   4   49.99    9.20
  10   0   4   54.39   11.20
 -10   0  -4   69.89    8.10
 -10   0  -4   62.79   12.00
 -11   0  -4  177.78   11.40
  11   0   4  184.48   17.60
 -11   0  -4  162.78   17.70
  11   0   4  198.08   16.40
 -11   0  -4  176.68   18.00
  12   0   4   72.79   12.80
 -12   0  -4   96.79   15.10
  12   0   4   93.49   13.00
 -12   0  -4   89.69   14.90
  12   0   4   88.69   14.00
 -12   0  -4   83.59    8.60
  13   0   4   59.89   12.40
  13   0   4   52.59   11.10
 -13   0  -4   61.79   14.10
 -14  -1   4   55.09   12.20
  14  -1  -4   50.79    8.80
 -14  -1   4   59.59   11.50
  14  -1  -4   54.39   13.20
  14  -1  -4   72.09   14.10
  14   1  -4   50.69   12.60
 -14   1   4   60.19   12.80
  14   1  -4   52.79   14.60
 -14   1   4   49.30   10.50
  13  -1  -4   36.20    7.80
  13  -1  -4   44.40   11.70
 -13  -1   4   50.49   11.00
 -13  -1   4   25.60    9.20
  13  -1  -4   41.50   12.60
  13   1  -4   38.40   11.40
  13   1  -4   27.60    9.90
 -13   1   4   36.40    9.20
 -13   1   4   41.70   11.50
  12  -1  -4   42.10    7.90
 -12  -1   4   43.90   11.30
 -12  -1   4   40.70   10.70
  12  -1  -4   62.79   13.30
  12  -1  -4   52.29   10.70
  12   1  -4   47.80    5.50
 -12   1   4   69.39   13.20
 -12   1   4   43.50    9.00
  12   1  -4   27.80   10.00
  12   1  -4   41.20   10.60
 -11  -1   4   32.00    9.70
  11  -1  -4   44.40   10.40
  11  -1  -4   55.79    8.20
 -11  -1   4   72.29   12.60
  11  -1  -4   41.00    9.80
 -11   1   4   35.70   10.00
 -11   1   4   48.50    8.80
  11   1  -4   72.79   12.40
  11   1  -4   48.00    5.20
  11   1  -4   53.59   10.70
  10  -1  -4   78.19   12.40
  10  -1  -4   70.49   11.50
  10  -1  -4   82.89    8.40
 -10  -1   4   76.39   12.10
 -10  -1   4   89.69   12.90
 -10   1   4   98.39   14.30
  10   1  -4  104.19   14.30
  10   1  -4   75.89    5.80
 -10   1   4   88.09   11.00
  10   1  -4   74.29   11.40
   9  -1  -4  236.58   16.70
   9  -1  -4  202.98   12.40
  -9  -1   4  223.38   17.80
   9  -1  -4  221.28   17.80
  -9  -1   4  243.38   16.90
  -9   1   4  205.98   17.00
   9   1  -4  204.38    9.10
   9   1  -4  211.38   16.90
   9   1  -4  218.78    9.50
  -9   1   4  246.38   14.60
   9   1  -4  236.98   17.90
   8  -1  -4  309.67   14.80
   8  -1  -4  312.37   19.80
   8  -1  -4  326.67   18.60
  -8  -1   4  309.67   18.20
  -8  -1   4  308.07   20.10
   8   1  -4  304.07   18.80
  -8   1   4  284.87   19.00
  -8   1   4  307.67   16.00
   8   1  -4  291.97   10.90
   8   1  -4  321.77   19.40
   8   1  -4  310.17   11.20
  -7  -1   4  660.83   29.70
   7  -1  -4  695.73   28.20
   7  -1  -4  690.73   24.30
  -7  -1   4  677.83   27.60
   7  -1  -4  680.43   29.70
   7   1  -4  646.04   19.80
   7   1  -4  693.43   28.60
   7   1  -4  673.93   20.00
   7   1  -4  698.43   29.30
  -7   1   4  692.03   29.70
  -7   1   4  677.13   25.00
   6  -1  -4  246.58   12.00
   6  -1  -4  250.57   14.60
   6  -1  -4  262.57   16.00
  -6  -1   4  233.38   16.10
   6   1  -4  246.88    8.20
   6   1  -4  224.78    7.90
  -6   1   4  243.58   16.40
  -6   1   4  259.87   12.30
   6   1  -4  245.28   14.10
   6   1  -4  270.07   15.40
   6   1  -4  245.38   15.20
   5  -1  -4  482.65   21.30
  -5  -1   4  522.75   22.00
   5  -1  -4  482.95   20.30
   5   1  -4  466.05   20.20
  -5   1   4  495.85   17.50
  -5   1   4  459.15   16.70
   5   1  -4  482.95   19.60
   5   1  -4  477.65   20.80
  -5   1   4  511.35   22.20
   4  -1  -4 1871.91   55.59
   4  -1  -4 1993.60   57.39
   4  -1  -4 1893.91   51.79
  -4  -1   4 1861.01   56.09
  -4   1   4 1879.01   57.19
  -4   1   4 1850.91   56.69
   4   1  -4 1881.31   54.79
  -4   1   4 1919.11   53.39
   4   1  -4 1853.31   56.19
  -4   1   4 1811.32   51.59
   4   1  -4 1912.51   55.79
   3  -1  -4  511.75   15.90
   3  -1  -4  493.35   19.80
  -3  -1   4  496.75   19.50
  -3  -1   4  490.45   14.40
   3  -1  -4  492.25   18.40
   3  -1  -4  518.15   19.20
  -3   1   4  525.45   20.70
   3   1  -4  525.55   19.70
  -3   1   4  503.85   19.80
  -3   1   4  515.65   17.70
   3   1  -4  532.55   18.80
   3   1  -4  520.85   14.40
   3   1  -4  529.05   19.00
  -3   1   4  501.75   15.80
   2  -1  -4 2709.03   73.29
  -2  -1   4 2679.43   72.49
   2  -1  -4 2587.64   72.19
  -2  -1   4 2604.24   68.49
   2  -1  -4 2460.15   70.59
   2  -1  -4 2632.44   68.89
  -2   1   4 2561.04   68.79
   2   1  -4 2555.44   71.69
  -2   1   4 2631.14   71.19
   2   1  -4 2678.53   72.79
  -2   1   4 2618.64   72.99
   2   1  -4 2529.05   68.39
   2   1  -4 2599.74   71.39
  -1  -1   4  138.39    8.30
   1  -1  -4  137.19    6.30
   1  -1  -4  129.09    7.90
   1  -1  -4  125.19    7.20
  -1  -1   4  136.99    6.90
  -1  -1   4  141.89    6.70
   1  -1  -4  133.69    8.30
   1  -1  -4  143.29    8.10
  -1   1   4  149.39    8.00
  -1   1   4  143.49    6.20
   1   1  -4  126.99    6.30
   1   1  -4  138.89    7.00
   1   1  -4  147.89    8.40
  -1   1   4  124.39    8.30
  -1   1   4  128.09    7.90
   0  -1  -4 1089.89   33.10
   0  -1   4 1116.09   33.20
   0  -1   4 1057.09   33.60
   0  -1  -4 1154.78   34.20
   0  -1  -4 1125.39   32.10
   0  -1   4 1095.79   31.00
   0  -1  -4 1089.09   31.50
   0  -1   4 1121.29   32.70
   0   1   4 1138.59   32.50
   0   1  -4 1114.19   31.10
   0   1   4 1090.69   31.90
   0   1   4 1116.79   33.90
   0   1  -4 1144.69   34.20
   0   1  -4 1090.39   32.30
   0   1   4 1113.09   33.50
   1  -1   4  108.09    6.70
  -1  -1  -4  123.69    7.20
  -1  -1  -4  112.09    5.00
  -1  -1  -4  118.59    7.60
  -1  -1  -4  109.09    6.90
   1  -1   4  110.39    7.30
   1   1   4  110.69    7.40
  -1   1  -4  112.99    7.50
  -1   1  -4  117.79    5.10
  -1   1  -4  110.09    7.70
  -1   1  -4  118.19    7.00
  -1   1  -4  112.89    5.10
   1   1   4  118.19    7.80
   1   1   4  125.59    7.70
   1   1   4  110.09    5.70
  -2  -1  -4  644.44   22.40
  -2  -1  -4  639.64   22.80
   2  -1   4  643.94   22.20
   2  -1   4  654.63   23.00
   2   1   4  634.24   18.30
  -2   1  -4  663.53   23.00
  -2   1  -4  646.24   19.00
   2   1   4  657.23   18.20
  -2   1  -4  640.74   23.10
   2   1   4  658.63   22.90
  -2   1  -4  678.73   19.10
   2   1   4  651.83   22.90
  -2   1  -4  639.04   23.10
  -2   1  -4  693.03   21.50
   2   1   4  675.83   22.20
  -3  -1  -4  106.69    8.40
   3  -1   4   96.69    8.30
   3  -1   4   98.49    5.30
  -3  -1  -4   94.59    7.70
  -3   1  -4   81.89    7.30
  -3   1  -4   99.99    8.20
  -3   1  -4  101.19    6.60
  -3   1  -4  101.89    8.00
   3   1   4   99.09    7.20
   3   1   4   92.99    8.10
  -3   1  -4   89.59    5.00
  -4  -1  -4  722.93   26.70
   4  -1   4  740.03   22.60
   4  -1   4  718.93   26.80
  -4  -1  -4  744.33   26.90
  -4   1  -4  720.43   23.60
   4   1   4  699.13   24.90
   4   1   4  742.33   26.70
  -4   1  -4  717.73   26.50
  -4   1  -4  693.63   26.60
  -4   1  -4  710.33   27.10
  -4   1  -4  686.63   22.10
   5  -1   4  406.36   15.80
  -5  -1  -4  413.26   19.50
  -5  -1  -4  425.46   12.80
  -5  -1  -4  403.36   19.80
   5  -1   4  399.46   19.60
   5   1   4  437.56   19.70
  -5   1  -4  403.86   20.00
   5   1   4  420.86   18.10
  -5   1  -4  446.96   19.80
  -5   1  -4  443.26   16.60
   5   1   4  406.96   13.00
  -6  -1  -4   86.99   11.40
  -6  -1  -4   80.39    4.70
  -6  -1  -4   91.99    9.70
   6  -1   4   99.39   12.10
   6  -1   4   53.49    7.80
   6  -1   4   90.99    7.60
   6   1   4   73.99    4.90
  -6   1  -4   76.69    7.20
  -6   1  -4   73.69    9.70
   6   1   4   56.99    7.90
   6   1   4   81.29   10.30
  -7  -1  -4  416.76   21.70
   7  -1   4  387.56   21.20
  -7  -1  -4  417.46   14.10
   7  -1   4  439.06   18.20
   7  -1   4  375.76   22.00
  -7  -1  -4  399.16   22.00
   7   1   4  387.56   21.90
   7   1   4  408.16   20.80
  -7   1  -4  401.96   17.20
  -7   1  -4  402.36   21.20
   7   1   4  403.96   19.80
   7   1   4  377.26   14.00
  -8  -1  -4   46.40    9.80
   8  -1   4   35.60    6.60
   8  -1   4   23.90    7.80
   8  -1   4   43.40    9.50
  -8  -1  -4   37.90    4.40
  -8  -1  -4   31.20    7.50
   8   1   4   20.20    6.80
   8   1   4   28.30    6.90
  -8   1  -4   24.40    7.10
   8   1   4   38.60    8.80
  -8   1  -4   36.40    6.40
   9  -1   4  393.26   19.80
  -9  -1  -4  401.96   15.20
   9  -1   4  396.96   23.40
   9  -1   4  373.66   24.50
  -9  -1  -4  414.66   24.00
  -9  -1  -4  397.26   24.10
  -9   1  -4  393.66   23.10
   9   1   4  412.26   22.30
   9   1   4  401.06   24.60
   9   1   4  416.36   23.00
  -9   1  -4  413.96   18.70
  10  -1   4   65.29    9.40
 -10  -1  -4   68.59    6.00
  10  -1   4   58.49   11.70
 -10  -1  -4   73.39   12.60
  10  -1   4   54.29   10.40
 -10  -1  -4   71.49   11.90
  10   1   4   75.69   11.70
 -10   1  -4   51.19   10.70
  10   1   4   66.49   12.50
  10   1   4   81.29   12.50
 -10   1  -4   64.29    8.60
 -11  -1  -4  169.28    9.80
  11  -1   4  184.18   18.20
  11  -1   4  166.28   21.00
 -11  -1  -4  177.38   18.60
  11  -1   4  201.18   15.40
 -11  -1  -4  152.58   17.10
  11   1   4  184.38   17.00
 -11   1  -4  194.08   18.10
  11   1   4  181.78   17.30
 -11   1  -4  171.78   12.60
  12  -1   4   54.39   11.60
  12  -1   4   45.70   11.80
 -12  -1  -4   76.69   16.10
  12  -1   4   76.19   11.70
  12   1   4   60.79   12.40
 -12   1  -4   68.59   13.90
 -12   1  -4   53.59    8.80
  12   1   4   69.29   12.60
 -12   1  -4   72.69   13.40
 -13  -1  -4  176.28   22.10
  13  -1   4  170.78   16.60
  13  -1   4  172.68   18.50
 -13   1  -4  193.48   19.90
 -13   1  -4  153.78   12.80
  13   1   4  174.88   17.30
  13   1   4  181.68   18.10
 -13   1  -4  167.28   22.40
  13  -2  -4   -0.70    8.50
 -13  -2   4    8.30    8.90
  13  -2  -4   11.80    7.80
  13  -2  -4   10.80    6.40
 -13  -2   4    7.60    7.60
 -13   2   4   -9.20    6.20
  13   2  -4    8.10    8.10
 -13   2   4   -3.60    5.10
  13   2  -4    4.40    8.40
 -12  -2   4   17.80    9.90
  12  -2  -4    6.80    7.00
  12  -2  -4   24.40    7.30
  12  -2  -4   15.90    9.60
 -12  -2   4   19.20    9.00
  12   2  -4   30.00    9.60
 -12   2   4   30.40    7.30
 -12   2   4   20.10    9.70
  12   2  -4   33.60   10.30
  11  -2  -4   36.10   10.50
  11  -2  -4   39.60    8.30
  11  -2  -4   46.00   10.80
 -11  -2   4   55.09   11.80
 -11  -2   4   48.20   11.00
  11   2  -4   37.00   10.90
 -11   2   4   49.00    8.10
  11   2  -4   50.19   10.60
 -11   2   4   50.99   11.30
  10  -2  -4  664.43   33.30
 -10  -2   4  675.63   31.70
  10  -2  -4  627.64   26.80
 -10  -2   4  670.73   32.00
  10  -2  -4  659.33   30.70
 -10   2   4  617.84   25.30
  10   2  -4  621.44   31.70
 -10   2   4  626.54   31.40
  10   2  -4  656.33   32.10
   9  -2  -4  189.38   16.80
   9  -2  -4  194.08   15.40
  -9  -2   4  189.28   17.20
   9  -2  -4  206.68   13.50
  -9  -2   4  182.38   16.20
  -9   2   4  216.68   17.40
   9   2  -4  180.28   16.00
  -9   2   4  180.08   11.70
   9   2  -4  212.98   16.80
  -8  -2   4  156.98   15.10
   8  -2  -4  157.18   13.20
   8  -2  -4  139.49   10.90
   8  -2  -4  155.58   14.30
  -8  -2   4  145.59   13.80
  -8   2   4  152.18   14.50
   8   2  -4  150.28   13.80
  -8   2   4  144.09    9.70
   8   2  -4  165.78   14.20
   7  -2  -4  663.73   28.90
   7  -2  -4  610.24   26.50
  -7  -2   4  630.64   28.50
   7  -2  -4  604.84   24.40
   7   2  -4  653.83   27.80
  -7   2   4  639.94   28.60
   7   2  -4  598.94   27.00
  -7   2   4  613.04   21.90
   6  -2  -4  191.38   12.00
   6  -2  -4  196.48   13.10
   6  -2  -4  200.18   14.40
  -6  -2   4  198.58   14.90
  -6   2   4  194.78    9.30
   6   2  -4  202.28   13.90
  -6   2   4  184.48    8.70
   6   2  -4  206.38   13.70
  -6   2   4  183.38   14.70
  -6   2   4  206.28   14.00
   6   2  -4  160.98   12.60
   5  -2  -4   89.29    9.30
   5  -2  -4   80.39    8.70
  -5  -2   4   81.49    9.70
   5   2  -4   83.39    8.60
  -5   2   4   86.39    8.70
   5   2  -4   77.69    8.60
  -5   2   4   87.89    5.40
  -5   2   4   88.49   10.50
   5   2  -4   97.09    9.20
  -5   2   4   83.29    8.00
  -5   2   4   81.19    4.70
  -4  -2   4  683.53   24.70
   4  -2  -4  629.44   24.60
   4  -2  -4  659.83   24.00
  -4   2   4  641.04   18.10
   4   2  -4  662.63   23.90
  -4   2   4  634.64   24.60
  -4   2   4  642.34   18.20
  -4   2   4  603.14   24.70
   4   2  -4  535.85   22.70
  -4   2   4  681.63   23.40
   4   2  -4  642.04   24.00
  -3  -2   4  667.63   23.60
   3  -2  -4  554.34   22.90
   3  -2  -4  673.63   23.40
  -3   2   4  644.34   23.90
   3   2  -4  665.43   22.50
  -3   2   4  657.43   22.80
   3   2  -4  638.24   22.80
   3   2  -4  629.14   23.20
  -3   2   4  606.34   23.20
  -2  -2   4  139.99    5.90
   2  -2  -4  143.39    4.80
   2  -2  -4  151.18    9.10
   2  -2  -4  150.08    9.20
  -2  -2   4  146.09    9.40
   2   2  -4  154.88    8.20
   2   2  -4  139.79    5.90
   2   2  -4  141.39    8.50
  -2   2   4  149.79    9.20
  -2   2   4  148.39    9.30
   2   2  -4  142.39    9.20
  -2   2   4  130.09    8.50
  -2   2   4  138.09    4.90
   1  -2  -4  210.88   10.30
  -1  -2   4  190.78    8.50
  -1  -2   4  204.48    8.50
   1  -2  -4  207.98    7.50
   1  -2  -4  206.28   10.50
   1   2  -4  191.08    8.40
   1   2  -4  193.88    8.20
   1   2  -4  214.88   10.20
  -1   2   4  194.98    7.50
  -1   2   4  191.08    9.90
  -1   2   4  216.18   10.80
   0  -2  -4  770.22   23.20
   0  -2  -4  774.22   25.10
   0  -2   4  759.62   22.00
   0  -2  -4  752.52   23.80
   0  -2  -4  713.73   25.30
   0  -2   4  781.22   24.50
   0   2  -4  785.02   25.40
   0   2   4  800.32   26.20
   0   2  -4  807.22   25.50
   0   2  -4  772.22   22.10
   0   2   4  745.73   23.30
   0   2   4  781.02   23.70
  -1  -2  -4  223.18    8.50
  -1  -2  -4  221.98   10.30
   1  -2   4  231.78   11.10
  -1  -2  -4  237.58   11.00
   1   2   4  214.18    8.30
  -1   2  -4  242.68   11.50
  -1   2  -4  242.78   11.30
  -1   2  -4  223.28    6.80
   1   2   4  238.98   11.90
   1   2   4  227.28   10.60
  -2  -2  -4  904.91   29.40
  -2  -2  -4  891.91   24.00
  -2  -2  -4  918.51   29.50
   2  -2   4  898.91   30.10
  -2   2  -4  934.61   30.30
   2   2   4  783.02   28.40
  -2   2  -4  929.41   30.30
  -2   2  -4  937.31   29.40
   2   2   4  935.81   30.40
  -2   2  -4  933.41   30.40
   3  -2   4  463.75   19.80
  -3  -2  -4  476.75   19.60
  -3  -2  -4  484.05   18.90
  -3   2  -4  491.25   20.00
  -3   2  -4  468.35   19.40
   3   2   4  509.45   19.90
   3   2   4  467.75   19.00
  -3   2  -4  482.55   13.50
  -3   2  -4  494.25   18.60
  -3   2  -4  444.26   19.20
  -4  -2  -4  876.11   30.90
  -4  -2  -4  921.11   32.30
   4  -2   4  873.01   25.40
   4  -2   4  873.51   32.10
  -4   2  -4  873.71   31.60
  -4   2  -4  924.31   31.80
   4   2   4  856.21   30.80
   4   2   4  946.51   32.00
  -4   2  -4  940.21   30.20
  -4   2  -4  865.51   25.30
  -4   2  -4  900.01   32.40
   5  -2   4  123.89    6.80
   5  -2   4  115.29   11.70
  -5  -2  -4  114.79    9.70
  -5  -2  -4  135.39   12.30
  -5   2  -4  129.69   11.10
  -5   2  -4  103.19    9.80
  -5   2  -4  125.29    9.20
  -5   2  -4  123.89   11.20
   5   2   4  124.99   10.70
  -5   2  -4  113.99    6.20
   5   2   4  113.89   10.20
   6  -2   4  137.69   13.30
   6  -2   4  120.99    7.90
  -6  -2  -4  120.49   10.70
  -6  -2  -4  125.69   13.50
  -6   2  -4  126.69   10.10
   6   2   4  137.39   12.00
   6   2   4  123.59   11.60
  -6   2  -4  120.19   11.40
   7  -2   4  520.75   19.80
  -7  -2  -4  564.64   25.20
   7  -2   4  464.05   24.50
  -7  -2  -4  525.45   26.10
   7  -2   4  505.75   26.00
  -7   2  -4  511.05   24.10
  -7   2  -4  512.45   21.80
   7   2   4  514.55   24.10
   7   2   4  523.15   24.00
   8  -2   4   71.59   11.20
  -8  -2  -4   94.99   13.50
   8  -2   4   86.69    8.40
   8  -2   4   60.59   10.90
  -8  -2  -4   74.19   10.40
   8   2   4   85.69   11.30
  -8   2  -4  109.99   13.70
   8   2   4   95.49   12.50
  -8   2  -4   86.89    9.20
   9  -2   4   41.80    9.90
  -9  -2  -4   56.59   11.10
   9  -2   4   79.59    8.80
  -9  -2  -4   66.59   11.30
  -9   2  -4   86.19   10.50
   9   2   4  108.09   13.40
   9   2   4   63.89   10.90
  -9   2  -4   56.19    9.60
 -10  -2  -4   -3.20    4.20
 -10  -2  -4   -0.40    7.80
  10  -2   4   -1.20    4.50
  10  -2   4    1.70    4.60
  10  -2   4   -2.20    6.60
 -10   2  -4   -1.40    3.60
  10   2   4    1.50    5.60
  10   2   4    3.00    6.00
 -10   2  -4   -1.80    5.10
  11  -2   4   20.80    6.80
  11  -2   4   10.00    8.70
  11  -2   4   20.10    9.20
 -11  -2  -4   16.30   10.40
 -11   2  -4   26.60    7.00
  11   2   4   25.20    9.10
  11   2   4   25.70    8.40
 -11   2  -4   29.20    8.90
  12  -2   4  325.17   26.10
 -12  -2  -4  253.77   23.90
  12  -2   4  309.97   19.10
  12  -2   4  291.07   23.00
 -12   2  -4  270.77   18.10
  12   2   4  310.77   23.10
  12   2   4  272.07   20.90
 -12   2  -4  308.67   25.10
 -12   2  -4  283.57   21.70
 -13  -2  -4   68.39   15.20
  13  -2   4   52.79   10.40
  13  -2   4   39.10   12.10
 -13   2  -4   55.49    9.90
  13   2   4   40.80   11.60
 -13   2  -4   45.70   11.40
 -13   2  -4   31.00   11.40
  13   2   4   53.39   11.60
  13  -3  -4    6.90    6.80
  13  -3  -4   23.70    8.10
 -13  -3   4   12.60    9.40
  13  -3  -4   14.30    7.00
 -13  -3   4   11.00    8.00
  13   3  -4   -0.10    6.70
 -13   3   4   16.10    9.30
  13   3  -4   18.60    9.10
 -13   3   4   14.50    6.00
  12  -3  -4  352.66   21.10
  12  -3  -4  353.76   26.70
  12  -3  -4  323.47   22.60
 -12  -3   4  320.87   25.40
 -12  -3   4  349.67   23.80
  12   3  -4  336.27   25.50
 -12   3   4  357.26   25.70
 -12   3   4  321.27   17.20
  12   3  -4  294.17   23.40
  11  -3  -4  131.69   15.90
  11  -3  -4  141.09   18.40
 -11  -3   4  135.19   17.00
 -11  -3   4  150.78   17.70
  11  -3  -4  159.58   14.20
  11   3  -4  106.59   14.20
 -11   3   4  122.39   16.50
  11   3  -4  102.49   15.50
 -11   3   4  131.69   10.20
 -10  -3   4   33.80   10.40
 -10  -3   4   65.79   11.70
  10  -3  -4   50.99   11.10
  10  -3  -4   39.80    9.10
  10  -3  -4   38.70    8.50
 -10   3   4   49.10    6.70
 -10   3   4   58.69   11.70
  10   3  -4   47.50    9.40
  10   3  -4   70.29   12.90
   9  -3  -4  101.19   12.10
   9  -3  -4   80.09   13.00
  -9  -3   4   64.79   11.90
  -9  -3   4   85.29   12.70
   9  -3  -4   92.29   11.90
  -9   3   4   80.89   13.50
   9   3  -4   83.99   13.00
   9   3  -4   91.19   12.70
  -9   3   4   78.39    7.00
  -8  -3   4   95.99   13.10
  -8  -3   4   66.49   10.60
   8  -3  -4  117.39   12.70
   8  -3  -4   83.69   10.70
   8  -3  -4   87.29   11.90
  -8   3   4   58.19   10.20
  -8   3   4   87.69    6.40
   8   3  -4   75.39   10.20
   8   3  -4   72.29   10.60
   7  -3  -4  444.16   23.50
   7  -3  -4  477.45   21.50
   7  -3  -4  500.45   22.60
  -7  -3   4  480.05   23.20
  -7   3   4  412.66   22.50
   7   3  -4  471.95   23.40
  -7   3   4  455.25   23.80
  -7   3   4  463.95   15.60
   7   3  -4  476.75   23.40
  -7   3   4  422.66   15.20
   7   3  -4  440.26   22.00
   6  -3  -4  272.97   17.10
   6  -3  -4  271.27   16.10
   6  -3  -4  291.97   16.10
  -6  -3   4  310.27   17.80
  -6   3   4  278.17    9.60
  -6   3   4  270.87    9.50
  -6   3   4  285.97   17.90
   6   3  -4  294.47   17.00
   6   3  -4  299.67   16.40
   6   3  -4  290.07   17.60
  -6   3   4  292.57   17.10
   5  -3  -4  357.26   17.70
  -5  -3   4  373.96   18.80
   5  -3  -4  349.17   18.50
  -5   3   4  367.96   19.20
  -5   3   4  379.76   18.00
   5   3  -4  360.06   17.20
   5   3  -4  368.16   18.10
  -5   3   4  367.26   18.30
   5   3  -4  363.86   18.60
  -4  -3   4   55.89    8.50
   4  -3  -4   42.30    6.60
   4  -3  -4   41.50    6.40
  -4   3   4   36.90    6.80
   4   3  -4   47.00    7.10
  -4   3   4   46.00    7.20
   4   3  -4   29.30    6.20
  -4   3   4   53.99    7.80
   4   3  -4   48.40    6.60
   3  -3  -4 2850.61   80.09
  -3  -3   4 2757.12   73.49
  -3  -3   4 2776.12   73.59
   3  -3  -4 2799.52   79.69
  -3  -3   4 2788.22   79.99
  -3   3   4 2792.82   80.19
  -3   3   4 2812.02   80.29
   3   3  -4 2834.92   78.69
   3   3  -4 2819.22   78.19
   3   3  -4 2803.22   80.69
  -2  -3   4 1904.91   51.79
  -2  -3   4 1976.70   56.59
   2  -3  -4 2008.10   55.89
  -2  -3   4 1850.81   51.69
   2  -3  -4 1684.03   55.29
  -2   3   4 1692.13   55.79
   2   3  -4 1915.01   53.89
   2   3  -4 1995.00   57.19
  -2   3   4 1946.41   55.89
   2   3  -4 1969.70   54.29
  -2   3   4 1860.71   55.19
   1  -3  -4  592.74   18.10
  -1  -3   4  650.03   23.40
  -1  -3   4  600.74   20.30
  -1  -3   4  601.44   19.80
   1  -3  -4  630.44   21.80
   1  -3  -4  664.03   23.30
   1  -3  -4  598.34   18.20
  -1   3   4  666.73   23.60
  -1   3   4  618.34   21.70
  -1   3   4  582.54   21.40
   1   3  -4  630.04   21.40
   1   3  -4  617.34   19.80
   0  -3  -4  691.33   21.80
   0  -3   4  677.33   20.30
   0  -3  -4  626.54   21.40
   0  -3  -4  693.73   23.30
   0  -3  -4  694.03   24.90
   0  -3   4  673.73   23.40
   0   3   4  723.53   25.50
   0   3  -4  712.83   20.40
   0   3  -4  710.83   23.60
   0   3  -4  728.13   25.50
   0   3  -4  724.63   25.40
   0   3   4  703.03   23.30
   0   3   4  708.53   22.70
  -1  -3  -4 1417.36   41.90
  -1  -3  -4 1399.36   40.30
   1  -3   4 1466.85   43.60
  -1  -3  -4 1515.35   42.40
   1   3   4 1439.96   42.00
  -1   3  -4 1275.17   42.40
   1   3   4 1421.06   44.40
  -1   3  -4 1464.85   44.30
   1   3   4 1434.96   39.90
  -1   3  -4 1496.75   43.10
  -1   3  -4 1307.47   43.40
  -2  -3  -4 1024.60   29.40
  -2  -3  -4 1037.20   33.90
  -2  -3  -4 1070.39   33.20
   2  -3   4 1121.89   35.40
   2   3   4  998.10   32.60
  -2   3  -4 1047.60   34.10
   2   3   4 1073.49   35.20
   2   3   4 1061.29   35.00
  -2   3  -4 1055.79   34.60
   2   3   4 1013.70   29.00
  -2   3  -4 1069.79   34.40
  -3  -3  -4   49.10    7.10
  -3  -3  -4   50.99    5.70
   3  -3   4   56.39    8.10
   3   3   4   45.90    6.50
  -3   3  -4   54.79    7.40
  -3   3  -4   57.79    7.70
  -3   3  -4   39.60    6.30
   3   3   4   46.10    6.90
  -4  -3  -4  542.75   23.50
  -4  -3  -4  500.45   20.70
   4  -3   4  558.64   24.00
  -4   3  -4  502.05   22.00
  -4   3  -4  512.65   22.70
  -4   3  -4  525.65   21.80
   4   3   4  547.95   23.00
   4   3   4  538.65   22.60
  -4   3  -4  552.44   22.70
  -5  -3  -4  833.52   32.20
  -5  -3  -4  786.42   29.10
   5  -3   4  758.32   31.50
   5  -3   4  771.32   22.40
   5   3   4  797.52   30.90
  -5   3  -4  782.32   30.60
  -5   3  -4  763.12   22.30
  -5   3  -4  807.22   29.60
   5   3   4  779.32   29.90
  -5   3  -4  794.12   31.50
  -5   3  -4  802.72   30.30
  -6  -3  -4  215.18   13.70
   6  -3   4  206.38   16.20
   6  -3   4  222.68    9.40
   6  -3   4  220.48   15.80
  -6  -3  -4  213.58   16.50
  -6   3  -4  229.98   16.20
   6   3   4  239.28   15.40
  -6   3  -4  219.78   14.10
  -6   3  -4  211.78    9.10
  -6   3  -4  240.68   15.30
  -6   3  -4  220.48   14.80
   6   3   4  215.38   15.30
  -7  -3  -4 1083.19   40.00
   7  -3   4 1107.99   42.40
   7  -3   4 1049.30   33.00
  -7  -3  -4 1055.59   42.50
   7  -3   4 1091.49   42.60
  -7   3  -4 1056.79   39.90
   7   3   4 1140.79   41.50
   7   3   4 1073.49   39.50
  -7   3  -4 1115.89   39.20
  -8  -3  -4   66.19    9.70
  -8  -3  -4   83.19   13.60
   8  -3   4   64.59    6.80
   8  -3   4   53.29   11.10
   8  -3   4   66.09   11.40
   8   3   4   85.39   11.70
   8   3   4   49.70    9.30
  -8   3  -4   71.49   10.80
  -8   3  -4   61.89    9.50
   9  -3   4  570.44   30.70
  -9  -3  -4  553.54   30.60
   9  -3   4  565.44   22.10
  -9  -3  -4  523.15   27.20
   9  -3   4  555.24   29.50
   9   3   4  583.34   29.20
  -9   3  -4  533.35   25.60
  -9   3  -4  545.65   27.70
   9   3   4  571.54   27.10
  10  -3   4   34.60    6.60
 -10  -3  -4   43.60   11.90
  10  -3   4   35.30   10.90
  10  -3   4   31.90   10.40
 -10   3  -4   37.40    9.20
  10   3   4   27.70    8.30
  10   3   4   19.80    8.30
 -10   3  -4   28.40    7.20
 -11  -3  -4   85.49   15.60
  11  -3   4  107.59   10.80
  11  -3   4  105.89   16.20
 -11   3  -4   99.69   14.80
  11   3   4   85.99   14.50
 -11   3  -4  114.39   12.70
 -11   3  -4   81.29   13.70
  11   3   4  107.29   14.20
  12  -3   4  176.68   19.50
  12  -3   4  122.39   12.60
 -12  -3  -4  119.69   18.20
  12  -3   4  101.69   15.50
  12   3   4  159.68   15.60
 -12   3  -4  165.88   19.70
 -12   3  -4  145.79   14.20
 -12   3  -4  160.58   16.70
  12   3   4  152.48   19.20
 -13  -4   4   -0.90    6.70
  13  -4  -4   -3.60    6.50
  13  -4  -4    4.60    6.40
 -13  -4   4    7.90    8.60
 -13   4   4    6.70    7.10
  13   4  -4    7.10    8.60
  13   4  -4    2.20    6.80
  12  -4  -4   45.00   10.90
  12  -4  -4   20.60    8.10
 -12  -4   4   41.20   13.10
  12  -4  -4   28.70    8.70
 -12  -4   4   57.79   11.00
  12   4  -4   39.80   11.50
  12   4  -4   29.40    9.60
 -12   4   4   41.00   11.80
  11  -4  -4  120.59   17.90
 -11  -4   4   77.29   14.50
  11  -4  -4   78.09   12.60
  11  -4  -4   66.39   12.30
 -11  -4   4   62.39   12.40
 -11   4   4  115.29   17.20
  11   4  -4   75.79   13.70
  11   4  -4   62.89   11.10
 -11   4   4   68.19    6.80
  10  -4  -4  137.79   14.30
  10  -4  -4  161.88   15.20
 -10  -4   4  150.18   16.80
 -10  -4   4  134.99   17.90
  10  -4  -4  158.58   16.90
  10   4  -4  131.49   16.20
 -10   4   4  152.08   17.10
  10   4  -4  134.39   14.80
 -10   4   4  140.09    8.20
  -9  -4   4  383.76   25.10
  -9  -4   4  373.26   23.20
   9  -4  -4  370.96   21.40
   9  -4  -4  378.96   21.80
   9  -4  -4  342.27   23.00
   9   4  -4  399.46   22.40
  -9   4   4  386.96   24.60
  -9   4   4  346.67   13.30
   9   4  -4  352.96   23.00
   8  -4  -4  318.87   18.90
   8  -4  -4  330.97   19.30
  -8  -4   4  297.97   19.90
   8  -4  -4  283.47   19.50
  -8   4   4  269.17    9.80
  -8   4   4  264.17    9.80
  -8   4   4  270.07   19.90
   8   4  -4  298.07   18.20
   8   4  -4  283.67   19.20
  -8   4   4  241.78   18.50
   7  -4  -4   35.30    8.00
  -7  -4   4   35.20    8.40
   7  -4  -4   22.30    6.70
   7  -4  -4   39.50    7.50
   7   4  -4   23.10    7.30
  -7   4   4   22.20    7.30
   7   4  -4   15.50    5.70
   7   4  -4   32.90    8.20
  -7   4   4   21.70    6.10
   6  -4  -4  133.99   12.10
   6  -4  -4  139.59   12.10
  -6  -4   4  115.99   12.80
   6  -4  -4  140.99   12.40
   6   4  -4  132.59   12.20
   6   4  -4  138.19   10.90
   6   4  -4  129.39   13.10
  -6   4   4  145.79   13.60
  -6   4   4  134.99   11.70
   5  -4  -4  282.67   15.90
   5  -4  -4  244.68   15.40
  -5  -4   4  261.27   16.60
  -5   4   4  244.48   16.60
   5   4  -4  264.37   16.90
   5   4  -4  251.17   14.00
   5   4  -4  275.07   15.90
  -5   4   4  269.27   16.60
  -4  -4   4  224.88   14.80
  -4  -4   4  220.28    8.30
  -4  -4   4  219.48    8.20
   4  -4  -4  228.98   14.10
   4  -4  -4  220.58   13.70
  -4   4   4  222.48   13.20
  -4   4   4  251.87   15.40
   4   4  -4  231.18   12.10
  -4   4   4  208.08   14.40
   4   4  -4  223.78   14.90
   4   4  -4  233.18   13.50
  -3  -4   4  136.19    7.10
   3  -4  -4  119.49    9.30
   3  -4  -4  138.29   10.80
  -3  -4   4  120.99    6.70
  -3  -4   4  122.29   11.50
   3   4  -4  135.39    9.50
  -3   4   4  148.39   11.70
   3   4  -4  132.59    8.80
  -3   4   4  136.59   11.30
  -3   4   4  138.69    9.70
   3   4  -4  118.89   11.00
  -2  -4   4   42.30    5.30
  -2  -4   4   28.80    6.30
   2  -4  -4   49.50    6.40
   2  -4  -4   47.40    7.40
  -2   4   4   37.00    7.20
   2   4  -4   45.30    5.40
  -2   4   4   42.70    7.00
   2   4  -4   33.30    6.20
  -2   4   4   45.60    6.30
   2   4  -4   45.90    5.80
   1  -4  -4  251.27    9.60
   1  -4  -4  224.68    9.10
   1  -4  -4  250.67   13.90
  -1  -4   4  257.97   12.30
   1  -4  -4  254.67   12.00
  -1   4   4  246.08   12.80
   1   4  -4  265.57   11.10
   1   4  -4  277.87   11.80
  -1   4   4  251.37   11.90
  -1   4   4  248.38   14.40
   1   4  -4  251.47   14.40
   0  -4   4  311.57   11.50
   0  -4  -4  339.17   13.60
   0  -4  -4  356.46   16.50
   0  -4   4  337.67   15.20
   0  -4  -4  330.37   13.30
   0   4   4  291.47   16.00
   0   4   4  324.67   14.10
   0   4   4  344.17   13.80
   0   4  -4  330.67   11.70
   0   4  -4  349.47   14.10
   0   4  -4  313.17   16.30
   0   4  -4  334.97   13.80
   0   4  -4  328.37   16.40
  -1  -4  -4  134.29    7.80
  -1  -4  -4  137.79    9.20
   1  -4   4  140.89   10.50
   1  -4   4  131.99    5.00
  -1   4  -4  143.39   10.80
   1   4   4  120.09    7.50
   1   4   4  125.19    7.90
  -1   4  -4  113.29    8.30
   1   4   4  129.89   10.70
  -1   4  -4  133.39    8.60
  -1   4  -4  133.09   10.30
  -2  -4  -4  767.02   24.10
  -2  -4  -4  764.52   27.90
   2  -4   4  827.32   29.90
  -2  -4  -4  785.02   25.80
  -2   4  -4  811.92   27.80
  -2   4  -4  797.52   27.80
  -2   4  -4  811.22   29.20
   2   4   4  741.43   23.70
   2   4   4  758.02   29.30
   2   4   4  754.22   29.20
  -2   4  -4  808.22   29.50
   3  -4   4   61.29    9.00
  -3  -4  -4   62.39    4.50
  -3  -4  -4   68.99    6.40
  -3  -4  -4   82.39    9.60
   3   4   4   72.19    9.50
  -3   4  -4   51.99    6.90
  -3   4  -4   61.79    8.30
  -3   4  -4   58.69    7.60
  -3   4  -4   78.99    8.00
   3   4   4   60.59    8.40
  -4  -4  -4  300.87   14.40
  -4  -4  -4  309.47   18.30
   4  -4   4  295.37   18.10
   4   4   4  318.27   17.30
   4   4   4  299.87   17.60
  -4   4  -4  293.57   16.30
  -4   4  -4  303.97   16.90
  -4   4  -4  312.47   17.30
  -5  -4  -4  901.91   35.90
   5  -4   4  890.21   36.00
  -5  -4  -4  874.21   31.50
  -5   4  -4  931.31   34.40
  -5   4  -4  914.81   35.00
   5   4   4  901.51   35.40
  -5   4  -4  845.02   33.50
  -5   4  -4  906.81   34.00
   5   4   4  910.81   33.80
   6  -4   4  100.29   13.10
  -6  -4  -4  105.19    9.20
  -6  -4  -4  124.99   13.90
  -6   4  -4  124.89   12.60
   6   4   4   88.49   11.20
  -6   4  -4  104.99   10.50
  -6   4  -4  135.99   12.20
   6   4   4  117.49   11.50
  -6   4  -4  121.79   11.50
  -7  -4  -4  270.97   16.10
  -7  -4  -4  308.27   20.80
   7  -4   4  297.97   19.60
   7  -4   4  305.97   20.80
   7  -4   4  274.67   10.70
  -7   4  -4  269.37   10.40
  -7   4  -4  311.07   20.00
  -7   4  -4  280.37   17.80
  -7   4  -4  303.27   18.30
   7   4   4  318.07   20.00
  -7   4  -4  267.77   17.80
   7   4   4  296.57   18.10
   8  -4   4   29.00    8.80
   8  -4   4   25.50    6.80
   8  -4   4   34.30    4.70
  -8  -4  -4   28.90    9.70
  -8  -4  -4   44.40    8.10
   8   4   4   46.80    9.40
  -8   4  -4   44.30    8.80
  -8   4  -4   44.00    9.00
   8   4   4   21.00    7.20
  -8   4  -4   56.09   10.00
  -8   4  -4   41.80    9.00
  -9  -4  -4   32.80   11.20
   9  -4   4   23.80    4.70
   9  -4   4   29.30    8.80
   9  -4   4   18.50    9.00
  -9   4  -4   19.50    7.20
   9   4   4   35.20    8.50
  -9   4  -4    9.90    5.90
  -9   4  -4   27.30    8.90
   9   4   4   28.60    9.50
  10  -4   4   26.70   10.10
  10  -4   4    6.60    8.20
  10  -4   4   19.40    4.80
 -10  -4  -4   21.80    9.60
  10   4   4   11.20    7.30
  10   4   4   24.40    9.80
 -10   4  -4    7.70    6.60
 -10   4  -4   36.20   10.80
 -10   4  -4    9.20    6.10
  11  -4   4   80.19    8.40
 -11  -4  -4   90.59   16.80
  11  -4   4   89.39   16.10
  11   4   4   62.29   13.10
 -11   4  -4   98.99   17.40
 -11   4  -4   86.49   12.70
  11   4   4   87.19   13.00
 -11   4  -4   70.89   12.30
  12  -4   4  -10.30    6.30
 -12  -4  -4   -9.00    8.40
 -12   4  -4    1.40    5.30
  12   4   4    5.70    7.00
  12   4   4    9.00    8.60
 -12   4  -4    0.00    5.30
 -12   4  -4    1.60    6.60
  12  -5  -4  174.08   16.60
  12  -5  -4  163.08   16.90
 -12  -5   4  158.88   17.50
 -12  -5   4  121.39   19.30
  12   5  -4  148.49   19.00
  12   5  -4  146.69   16.60
 -12   5   4  169.78   20.60
  11  -5  -4  312.27   22.30
  11  -5  -4  335.37   22.00
 -11  -5   4  286.37   25.00
 -11  -5   4  297.97   23.10
 -11   5   4  290.57   23.80
  11   5  -4  335.37   25.30
  11   5  -4  319.27   21.50
  10  -5  -4   67.79   11.20
  10  -5  -4   92.79   18.00
  10  -5  -4   57.89   12.00
 -10  -5   4   66.19   12.50
 -10  -5   4   87.19   16.10
  10   5  -4   75.89   11.70
 -10   5   4   63.39   13.20
  10   5  -4   45.40   10.90
  -9  -5   4   54.69   12.00
   9  -5  -4   61.79   11.50
  -9  -5   4   56.99   13.20
   9  -5  -4   61.79   11.80
   9  -5  -4   53.89    9.90
  -9   5   4   58.89   11.30
   9   5  -4   43.50    9.90
   9   5  -4   51.39    9.40
   8  -5  -4  187.28   16.00
   8  -5  -4  201.58   16.80
   8  -5  -4  196.88   15.20
  -8  -5   4  208.98   17.10
  -8   5   4  185.88   17.20
   8   5  -4  216.28   17.60
   8   5  -4  193.38   14.30
  -8   5   4  184.28   15.50
   7  -5  -4   63.09   10.10
   7  -5  -4   82.29   11.20
   7  -5  -4   69.69   11.80
  -7  -5   4   57.89   10.70
   7   5  -4   50.39    9.30
   7   5  -4   55.09   10.50
  -7   5   4   59.19    9.80
  -7   5   4   51.79    9.90
   7   5  -4   61.29    8.50
  -6  -5   4  135.89   13.40
   6  -5  -4  134.19   13.30
   6  -5  -4  123.59   11.80
   6  -5  -4  112.49   11.30
  -6   5   4   97.19   12.40
  -6   5   4  116.59   10.80
   6   5  -4  131.59   10.30
   6   5  -4  104.19   11.60
   6   5  -4  122.29   13.50
   5  -5  -4   25.20    6.60
  -5  -5   4   26.50    7.50
  -5  -5   4   32.70    3.30
  -5  -5   4   30.80    3.40
   5  -5  -4   20.50    5.80
  -5   5   4   47.60    9.50
   5   5  -4   27.90    6.80
   5   5  -4   33.40    5.50
  -5   5   4   15.40    6.60
   5   5  -4   26.00    7.80
  -5   5   4   29.50    6.60
  -4  -5   4  110.49   12.00
   4  -5  -4  144.59   11.00
  -4  -5   4  105.39    6.70
   4  -5  -4  109.89   10.90
   4   5  -4  102.39    9.80
  -4   5   4  104.29   11.50
  -4   5   4   89.29   10.90
  -4   5   4   97.49    9.20
   4   5  -4  127.59   12.50
   4   5  -4  113.69    8.30
   3  -5  -4 1137.19   38.00
  -3  -5   4 1144.59   40.40
   3  -5  -4 1156.88   39.60
  -3  -5   4 1105.99   34.80
   3   5  -4 1139.29   37.70
  -3   5   4 1165.08   41.50
  -3   5   4 1115.09   37.60
  -3   5   4 1114.89   39.70
   3   5  -4 1106.69   40.80
   3   5  -4 1148.89   34.50
   2  -5  -4  829.62   24.40
  -2  -5   4  927.61   29.80
   2  -5  -4  949.31   33.20
  -2  -5   4  916.01   33.70
   2  -5  -4  855.21   24.40
   2  -5  -4  854.11   30.70
  -2   5   4  906.41   34.40
   2   5  -4  898.11   33.80
   2   5  -4  906.81   27.80
   2   5  -4  870.61   29.70
  -2   5   4  879.71   32.10
  -2   5   4  845.72   29.50
   1  -5  -4   -1.50    3.80
   1  -5  -4    7.50    2.30
  -1  -5   4    4.40    4.20
   1  -5  -4    2.40    2.90
   1   5  -4    3.50    2.90
   1   5  -4    3.40    3.10
   1   5  -4    8.50    3.10
   1   5  -4    6.30    4.60
  -1   5   4    1.70    2.80
  -1   5   4   -0.10    3.80
  -1   5   4    4.80    4.90
   1   5  -4   13.60    6.10
   0  -5  -4  950.80   30.90
   0  -5  -4  973.00   35.10
   0  -5   4 1002.60   34.30
   0   5  -4  970.40   35.20
   0   5  -4  983.00   29.30
   0   5  -4  993.70   30.70
   0   5   4  925.31   32.10
   0   5   4  974.10   36.00
   0   5  -4  970.50   30.40
   0   5  -4  935.51   35.20
   0   5   4 1005.30   30.50
   1  -5   4  144.59   12.20
   1  -5   4  141.59    6.40
   1  -5   4  150.38    6.50
  -1  -5  -4  133.99   10.30
  -1   5  -4  141.49    9.10
   1   5   4  150.28    8.50
  -1   5  -4  145.09   11.90
  -1   5  -4  141.39   12.30
   1   5   4  159.68    9.70
   1   5   4  144.49   12.60
  -1   5  -4  147.79    9.50
   2  -5   4  140.49   12.60
  -2  -5  -4  153.08   12.10
  -2   5  -4  153.08   10.30
  -2   5  -4  153.18   12.00
   2   5   4  161.38    9.00
  -2   5  -4  151.78   12.80
   2   5   4  160.38   13.00
  -2   5  -4  160.48   10.80
   3  -5   4  194.48   15.20
  -3  -5  -4  220.68   15.10
  -3   5  -4  206.98   13.90
   3   5   4  194.18    9.30
   3   5   4  229.18   15.10
  -3   5  -4  197.48   12.40
   3   5   4  202.48   15.00
  -3   5  -4  226.68   15.30
  -3   5  -4  196.78   12.70
  -4  -5  -4    7.00    2.30
  -4  -5  -4    2.40    6.00
   4  -5   4    6.60    6.70
  -4  -5  -4    8.60    2.40
   4   5   4    7.10    6.00
  -4   5  -4   11.30    5.40
  -4   5  -4   13.90    6.30
  -4   5  -4   -0.60    3.60
   4   5   4    8.50    5.30
  -4   5  -4    9.60    4.30
  -5  -5  -4    7.20    6.20
   5  -5   4    9.70    6.40
  -5   5  -4    1.80    4.00
  -5   5  -4    4.30    3.60
  -5   5  -4   -4.20    3.40
  -5   5  -4   -5.20    3.50
   5   5   4   -2.30    4.70
   5   5   4    4.50    5.20
  -6  -5  -4   39.90    9.60
   6  -5   4   42.50    9.60
   6   5   4   39.90    9.70
  -6   5  -4   31.80    7.80
  -6   5  -4   46.00    9.10
   6   5   4   33.90    8.30
  -6   5  -4   19.90    5.50
   7  -5   4  160.48   16.60
  -7  -5  -4  178.68   17.50
  -7   5  -4  156.78   15.10
   7   5   4  156.28   14.00
  -7   5  -4  152.78   13.60
   7   5   4  152.08   15.80
  -7   5  -4  111.19   12.30
  -7   5  -4  153.78   14.40
  -8  -5  -4   17.80    8.80
   8  -5   4   12.30    8.40
  -8   5  -4   14.90    6.90
  -8   5  -4   10.80    6.70
   8   5   4   22.70    7.40
  -8   5  -4    9.70    6.10
   8   5   4   13.30    8.20
   9  -5   4  383.46   26.20
   9  -5   4  347.77   15.80
  -9  -5  -4  372.16   26.50
   9   5   4  346.97   24.70
  -9   5  -4  363.36   23.10
  -9   5  -4  375.46   22.40
   9   5   4  290.17   20.10
  -9   5  -4  359.66   24.80
 -10  -5  -4  446.66   30.40
  10  -5   4  447.16   29.80
  10   5   4  414.26   28.00
 -10   5  -4  415.96   25.60
  10   5   4  420.96   23.70
 -10   5  -4  421.56   24.80
 -10   5  -4  403.96   27.80
 -11  -5  -4   21.20   10.50
  11  -5   4   38.40   12.10
 -11   5  -4   47.80   11.70
 -11   5  -4   26.10    8.60
  11   5   4   35.20    9.40
 -11   5  -4   35.50    9.60
  11   5   4   24.50   10.60
  11  -6  -4   56.89   12.50
  11  -6  -4   42.20   10.10
 -11  -6   4   64.79   14.90
 -11  -6   4   20.10    9.80
  11   6  -4    9.60    8.70
  11   6  -4   31.00    8.60
 -11   6   4   42.10   12.40
  10  -6  -4  237.58   18.30
  10  -6  -4  275.67   21.70
 -10  -6   4  269.17   25.20
 -10  -6   4  258.27   21.70
  10   6  -4  250.77   17.50
 -10   6   4  246.58   22.10
  10   6  -4  272.87   22.40
  -9  -6   4   24.60    9.30
   9  -6  -4   23.40    7.80
   9  -6  -4   13.30    8.00
  -9  -6   4   21.30    9.60
  -9   6   4   18.20    8.60
   9   6  -4   15.40    6.10
   9   6  -4   21.80    9.10
   8  -6  -4  119.69   13.00
   8  -6  -4  143.29   15.70
  -8  -6   4  153.88   16.00
  -8   6   4  121.99   15.80
   8   6  -4  165.28   12.50
   8   6  -4  184.28   17.00
   7  -6  -4  247.58   19.40
   7  -6  -4  269.07   17.60
  -7  -6   4  251.37   18.60
   7   6  -4  236.38   18.20
  -7   6   4  209.08   16.10
  -7   6   4  246.78   19.50
   7   6  -4  205.48   18.60
   7   6  -4  218.28   13.60
   6  -6  -4  230.08   15.90
  -6  -6   4  194.48    8.10
  -6  -6   4  223.28   16.80
  -6  -6   4  187.28    8.10
   6  -6  -4  231.78   16.20
   6  -6  -4  247.98   18.40
  -6   6   4  243.88   18.40
   6   6  -4  222.18   16.70
   6   6  -4  236.48   12.30
   6   6  -4  211.88   18.00
  -6   6   4  206.68   14.80
  -5  -6   4  222.38   17.00
   5  -6  -4  247.68   16.30
   5  -6  -4  211.98   14.80
  -5  -6   4  212.58   10.20
   5   6  -4  245.88   18.10
  -5   6   4  219.48   17.40
  -5   6   4  232.48   14.80
   5   6  -4  236.68   16.00
   5   6  -4  233.08   11.20
  -5   6   4  217.98   17.00
  -4  -6   4  440.16   17.80
  -4  -6   4  495.55   24.00
   4  -6  -4  478.95   22.70
  -4   6   4  442.96   20.60
   4   6  -4  458.65   24.50
   4   6  -4  463.85   16.40
   4   6  -4  459.05   21.70
  -4   6   4  454.75   24.70
  -4   6   4  486.85   24.20
   3  -6  -4  324.57   18.40
  -3  -6   4  332.47   15.40
  -3  -6   4  335.37   19.40
   3   6  -4  358.96   20.10
   3   6  -4  329.47   16.70
  -3   6   4  312.67   15.60
  -3   6   4  319.47   20.10
   3   6  -4  336.67   12.10
  -3   6   4  308.17   18.50
   2  -6  -4   17.00    2.50
  -2  -6   4   17.00    5.10
  -2  -6   4   23.90    7.60
   2  -6  -4   25.40    6.90
   2  -6  -4   21.60    3.00
  -2   6   4   22.40    4.50
  -2   6   4   14.20    6.60
   2   6  -4   14.40    2.90
   2   6  -4   26.80    7.80
   2   6  -4   22.70    5.20
  -2   6   4    6.90    5.10
   2   6  -4   19.70    3.00
   1  -6  -4  325.47   18.00
   1  -6  -4  289.57   12.60
  -1  -6   4  292.27   16.00
   1   6  -4  324.57   18.50
  -1   6   4  272.27   12.60
  -1   6   4  278.97   16.00
   1   6  -4  304.97   11.40
   1   6  -4  295.87   11.50
   1   6  -4  295.07   13.70
   1   6  -4  272.67   17.50
  -1   6   4  342.17   19.60
   0  -6  -4  179.98   13.80
   0  -6   4  157.48   12.50
   0  -6  -4  148.09   10.00
   0   6  -4  155.38    8.50
   0   6  -4  139.69   12.50
   0   6  -4  146.69   13.00
   0   6   4  157.98    8.30
   0   6  -4  148.59    8.40
   0   6   4  147.79   13.50
   0   6  -4  154.68    8.40
   0   6   4  154.08   11.20
   1  -6   4  101.29   11.30
  -1  -6  -4   98.39    9.50
   1  -6   4  116.79    6.20
  -1  -6  -4  134.49   12.30
   1  -6   4   99.29    6.10
  -1   6  -4   96.39   10.70
   1   6   4  110.29    9.10
  -1   6  -4   95.69    7.40
   1   6   4  110.29   11.90
  -1   6  -4  113.99    8.20
  -1   6  -4   78.09   10.10
   2  -6   4  192.78   14.90
  -2  -6  -4  166.68   13.00
   2   6   4  181.58   10.50
  -2   6  -4  189.88   14.80
  -2   6  -4  162.38   10.50
  -2   6  -4  193.28   11.30
  -2   6  -4  157.18   12.90
   2   6   4  171.58   14.50
   2   6   4  184.48   14.60
  -3  -6  -4  114.49   12.10
   3  -6   4  110.19   13.70
  -3   6  -4   89.89    8.70
   3   6   4  113.19   13.40
   3   6   4   98.79    7.60
  -3   6  -4  121.99   11.30
   3   6   4  115.89   13.90
  -3   6  -4  112.09    9.70
  -3   6  -4  103.99   13.10
   4  -6   4  325.77   21.00
  -4  -6  -4  294.27   19.50
  -4  -6  -4  316.87   12.50
  -4   6  -4  327.17   17.80
  -4   6  -4  317.27   18.20
  -4   6  -4  331.47   20.20
  -4   6  -4  291.87   16.60
   4   6   4  294.57   18.70
   4   6   4  310.17   20.20
   5  -6   4   33.60    9.60
  -5  -6  -4   52.69   10.60
  -5  -6  -4   38.40    3.90
  -5  -6  -4   37.00    3.90
  -5   6  -4   32.00    7.40
   5   6   4   49.50    9.10
  -5   6  -4   22.10    6.00
   5   6   4   31.30    8.30
  -5   6  -4   32.00    7.20
  -5   6  -4   48.90    9.90
  -6  -6  -4  214.78   18.50
   6  -6   4  235.38   19.50
  -6   6  -4  186.78   14.60
   6   6   4  245.68   18.60
   6   6   4  227.08   16.60
  -6   6  -4  224.68   16.00
  -6   6  -4  223.58   16.70
  -6   6  -4  221.78   17.90
   7  -6   4   44.30   11.40
  -7  -6  -4    8.20    8.70
  -7   6  -4   27.00    7.30
  -7   6  -4   17.40    7.10
  -7   6  -4    5.10    4.60
   7   6   4   33.20    8.40
  -7   6  -4   38.10    9.00
   7   6   4   12.40    8.40
  -8  -6  -4    2.00    8.20
   8  -6   4    5.90    8.50
  -8   6  -4    3.00    5.60
  -8   6  -4    2.10    4.80
   8   6   4   10.80    6.60
  -8   6  -4    5.30    6.70
   8   6   4    2.00    6.50
   9  -6   4   14.10    9.90
  -9  -6  -4   19.20    9.80
  -9   6  -4   15.50    7.60
   9   6   4   17.00    7.10
  -9   6  -4    7.90    7.20
   9   6   4   19.60    9.30
  -9   6  -4   26.40    7.70
  10  -6   4  107.59   18.50
 -10  -6  -4   57.29   14.10
  10   6   4   78.59   15.10
 -10   6  -4   67.29   12.50
 -10   6  -4   84.69   14.90
  10   6   4   83.39   13.10
 -10   6  -4   57.69   10.90
  11  -6   4   17.40   10.70
 -11  -6  -4   21.50   12.40
  11   6   4   24.70    8.00
 -11   6  -4   15.60    8.60
  11   6   4    7.10    9.60
 -11   6  -4   14.20    8.10
 -11   6  -4   35.10    9.40
  10  -7  -4    2.30    5.90
 -10  -7   4    9.50   10.20
 -10  -7   4    9.60    9.40
  10  -7  -4    4.80    7.10
  10   7  -4    6.30    7.60
 -10   7   4    8.30    8.00
  10   7  -4   -0.90    4.30
   9  -7  -4   41.30    9.50
  -9  -7   4   14.50   10.70
  -9  -7   4   18.70    9.60
   9  -7  -4   23.60   10.10
   9   7  -4   17.90    5.30
   9   7  -4   36.10   10.10
  -9   7   4   31.00   10.50
   8  -7  -4   33.20   10.20
  -8  -7   4   27.50    9.90
   8  -7  -4   27.50    7.80
   8   7  -4   27.40    5.40
   8   7  -4   35.00    9.40
  -8   7   4   29.90    9.70
   7  -7  -4    6.70    5.60
  -7  -7   4   -2.70    6.30
   7  -7  -4    6.00    8.20
  -7   7   4    4.70    5.40
   7   7  -4    2.40    3.00
   7   7  -4    5.10    8.00
  -7   7   4    6.50    7.00
   7   7  -4   -3.40    5.60
   6  -7  -4  125.29   12.90
  -6  -7   4  112.29    7.00
  -6  -7   4   96.79   13.10
   6  -7  -4  120.29   16.30
  -6   7   4  102.09   11.10
   6   7  -4   96.79   14.20
   6   7  -4   99.89   12.70
  -6   7   4  117.69   15.40
  -5  -7   4  277.57   13.20
  -5  -7   4  260.57   19.00
   5  -7  -4  258.67   17.70
  -5   7   4  265.07   16.10
   5   7  -4  309.57   21.20
   5   7  -4  273.27   18.00
  -5   7   4  275.17   20.10
  -4  -7   4   71.69   12.10
  -4  -7   4   59.29    7.50
   4  -7  -4   63.79   10.10
  -4   7   4   67.19   12.60
  -4   7   4   42.20    9.20
  -4   7   4   48.10    7.50
   4   7  -4   58.19   11.20
   4   7  -4   48.30    8.50
  -3  -7   4   70.79   10.60
  -3  -7   4  101.59    9.70
   3  -7  -4  122.89   14.00
   3   7  -4  135.49   14.20
  -3   7   4  122.69   13.00
   3   7  -4  106.99   10.50
  -3   7   4  116.29    8.90
  -3   7   4  111.79   15.20
   2  -7  -4  362.76   13.90
  -2  -7   4  404.86   23.10
   2  -7  -4  415.16   22.20
  -2  -7   4  427.76   20.50
   2  -7  -4  399.96   14.60
   2   7  -4  488.55   24.60
  -2   7   4  443.86   22.50
  -2   7   4  439.76   17.00
   2   7  -4  435.36   19.40
  -2   7   4  414.96   24.50
   1  -7  -4   23.90    7.70
  -1  -7   4    7.30    5.50
   1  -7  -4   24.10    4.90
  -1   7   4   16.80    7.30
  -1   7   4   24.70    4.00
  -1   7   4   30.10    6.90
   1   7  -4   18.20    7.10
   1   7  -4   19.30    4.80
   1   7  -4   19.70    6.80
   0  -7  -4  438.26   23.30
   0  -7  -4  450.05   19.30
   0  -7   4  462.85   23.00
   0   7   4  443.96   21.20
   0   7  -4  450.05   23.40
   0   7   4  437.36   24.70
   0   7  -4  439.26   24.10
   1  -7   4   29.80    4.30
  -1  -7  -4   20.40    6.10
  -1  -7  -4   24.80    8.00
   1  -7   4   32.90    8.10
   1   7   4   28.20    6.30
  -1   7  -4   26.90    4.30
  -1   7  -4   23.80    6.80
  -1   7  -4   24.80    7.90
  -1   7  -4   32.70    4.60
   1   7   4   22.50    7.90
   2  -7   4   11.40    7.10
   2  -7   4   10.90    2.40
  -2  -7  -4    4.20    5.50
   2  -7   4   11.60    2.40
  -2   7  -4   14.30    4.00
  -2   7  -4   12.40    6.40
  -2   7  -4    4.80    6.50
   2   7   4   12.30    6.60
   2   7   4    8.70    4.20
  -2   7  -4    7.50    3.80
   3  -7   4  281.57   19.90
  -3  -7  -4  258.67   17.80
  -3   7  -4  275.57   14.40
  -3   7  -4  258.27   17.30
   3   7   4  261.67   13.30
  -3   7  -4  278.77   15.20
   3   7   4  280.97   19.90
  -3   7  -4  272.87   19.40
   3   7   4  276.77   18.80
  -4  -7  -4   71.49   12.00
  -4  -7  -4   59.59    6.90
   4  -7   4   69.29   12.80
   4   7   4   50.59   10.00
  -4   7  -4   71.09    9.40
  -4   7  -4   56.29   11.30
  -4   7  -4   59.99    8.40
  -4   7  -4   60.89    9.70
   4   7   4   57.79   10.60
  -5  -7  -4  143.19    8.00
   5  -7   4  164.28   17.30
  -5  -7  -4  193.28   17.40
   5   7   4  148.59   16.30
  -5   7  -4  137.39   15.40
   5   7   4  153.48   14.80
  -5   7  -4  161.08   13.20
  -5   7  -4  154.88   12.50
  -5   7  -4  147.99   13.40
  -6  -7  -4   10.00    8.80
   6  -7   4   23.80    9.40
   6   7   4   33.40    9.00
   6   7   4   10.40    7.50
  -6   7  -4   24.30    7.30
  -6   7  -4   34.30    9.20
  -6   7  -4   20.60    6.80
  -6   7  -4   24.20    7.60
  -7  -7  -4  170.48   20.60
   7  -7   4  120.79   17.20
  -7   7  -4  129.09   13.40
  -7   7  -4  123.49   16.50
   7   7   4  135.99   14.30
   7   7   4  116.69   16.80
  -7   7  -4  141.39   14.60
  -7   7  -4  106.19   15.60
   8  -7   4   29.00   10.70
  -8  -7  -4   27.90   11.50
  -8   7  -4   34.30    9.00
   8   7   4   50.29   10.10
  -8   7  -4   25.60    8.10
   8   7   4   35.40   11.80
  -8   7  -4   45.50   11.20
   9  -7   4  326.17   27.20
  -9  -7  -4  356.46   27.80
   9   7   4  341.37   26.50
   9   7   4  316.47   20.80
  -9   7  -4  319.27   24.00
  -9   7  -4  311.37   20.70
  -9   7  -4  283.97   23.40
 -10  -7  -4   71.99   15.90
  10  -7   4   29.10   12.40
 -10   7  -4   60.09   11.00
  10   7   4   40.60   11.40
  10   7   4   59.79   11.10
 -10   7  -4   69.39   13.90
 -10   7  -4   52.29   12.20
   9  -8  -4  172.18   15.60
  -9  -8   4  177.28   18.70
   9  -8  -4  183.78   20.10
  -9  -8   4  155.48   22.00
  -9   8   4  141.19   19.20
   9   8  -4  175.58   18.60
  -8  -8   4   53.29   13.80
   8  -8  -4   26.90    8.20
  -8  -8   4   37.60   11.10
   8  -8  -4   35.10   10.80
  -8   8   4   36.80   11.20
   8   8  -4   37.10    9.90
   7  -8  -4  268.37   22.90
   7  -8  -4  240.08   18.30
  -7  -8   4  294.67   21.60
  -7   8   4  240.38   21.60
   7   8  -4  276.17   21.10
  -7   8   4  245.68   17.80
   6  -8  -4   76.29   11.60
  -6  -8   4   79.99    7.00
   6  -8  -4   86.89   16.20
  -6  -8   4   72.39   12.70
  -6   8   4   60.19   12.40
  -6   8   4   96.19   10.70
   6   8  -4   48.40   11.70
   6   8  -4   55.09   10.80
  -5  -8   4  391.76   18.00
   5  -8  -4  425.96   27.50
  -5  -8   4  418.26   24.90
   5  -8  -4  405.96   23.20
  -5   8   4  412.36   25.70
   5   8  -4  370.86   25.90
  -5   8   4  391.96   20.10
   5   8  -4  426.26   23.30
   4  -8  -4   32.70    7.90
  -4  -8   4   33.50    6.90
  -4  -8   4   23.70    8.70
  -4   8   4   41.50   10.60
  -4   8   4   38.10    6.50
   4   8  -4   18.40    9.00
  -4   8   4   37.80    9.50
   4   8  -4   23.20    7.10
  -3  -8   4   66.19   12.10
   3  -8  -4   58.09   10.30
  -3  -8   4   59.89    9.00
  -3   8   4   60.29   10.50
   3   8  -4   60.59   12.10
   3   8  -4   57.09    9.00
  -3   8   4   45.80   11.40
  -3   8   4   55.29    6.40
  -2  -8   4   96.29   13.30
   2  -8  -4  111.89    7.20
  -2  -8   4  134.49   12.60
   2  -8  -4  126.59   13.50
  -2   8   4  133.79   13.60
   2   8  -4  114.39   10.40
  -2   8   4  117.59    7.10
   2   8  -4  113.69   14.20
  -2   8   4  129.99   16.00
   1  -8  -4  132.39    9.30
   1  -8  -4  123.39   13.60
  -1  -8   4  139.59   13.30
  -1   8   4  112.49   15.20
   1   8  -4  117.79   14.70
   1   8  -4  110.69    9.50
  -1   8   4  119.69   12.60
   1   8  -4   96.09   13.40
   0  -8   4   16.60    4.80
   0  -8  -4   -2.90    5.00
   0  -8  -4   14.10    5.50
   0  -8   4   29.20    8.00
   0   8   4   18.30    6.20
   0   8  -4   14.00    7.00
   0   8   4   22.10    8.30
   0   8  -4   15.00    7.50
  -1  -8  -4   77.59   12.60
  -1  -8  -4   61.59    9.20
   1  -8   4   41.70    9.60
   1  -8   4   53.49    5.80
   1   8   4   59.09    8.90
  -1   8  -4   63.49   11.50
  -1   8  -4   60.79   10.80
   1   8   4   39.10    9.70
  -2  -8  -4  288.17   20.50
   2  -8   4  257.67   10.20
  -2  -8  -4  288.17   18.10
   2  -8   4  264.47   20.10
  -2   8  -4  290.77   20.90
  -2   8  -4  275.87   12.40
  -2   8  -4  277.27   18.70
   2   8   4  296.87   15.90
   2   8   4  275.37   20.30
  -2   8  -4  260.97   12.20
  -3  -8  -4   94.89   12.60
   3  -8   4   50.09   10.70
  -3   8  -4   69.09    7.30
  -3   8  -4   87.69   12.10
  -3   8  -4   60.29    7.70
   3   8   4   74.99   11.90
  -3   8  -4   79.79   13.00
   4  -8   4   32.40   10.70
  -4  -8  -4   22.80    5.00
  -4  -8  -4   16.50    8.10
  -4   8  -4   10.30    7.60
   4   8   4   31.80   10.40
  -4   8  -4   19.20    5.80
  -4   8  -4   23.70    5.70
   4   8   4   19.50    8.30
  -4   8  -4   21.70    7.30
   5  -8   4  299.67   23.60
  -5  -8  -4  289.47   13.40
  -5  -8  -4  270.97   21.70
  -5   8  -4  298.57   17.30
   5   8   4  282.87   22.70
  -5   8  -4  304.57   18.10
  -5   8  -4  316.77   23.10
  -5   8  -4  263.07   18.60
   5   8   4  298.37   21.10
   6  -8   4   20.10    9.80
  -6  -8  -4   18.50   10.10
  -6   8  -4    5.90    4.90
  -6   8  -4   11.40    5.70
  -6   8  -4    9.20    7.20
  -6   8  -4   13.20    6.00
   6   8   4   15.50    7.70
   6   8   4   21.10    8.80
  -7  -8  -4   -1.70    8.00
   7  -8   4   14.90   10.10
   7   8   4   -4.00    7.70
   7   8   4    9.20    6.30
  -7   8  -4   12.60    6.70
  -7   8  -4    6.20    6.20
  -7   8  -4    5.40    7.60
   8  -8   4   24.20   11.90
  -8  -8  -4   54.49   12.90
  -8   8  -4   30.00    8.70
   8   8   4   52.19   13.00
  -8   8  -4   24.40    8.00
  -8   8  -4   32.20   10.00
   8   8   4   39.80    9.30
   7  -9  -4    3.80    6.40
  -7  -9   4   16.00    8.70
   7  -9  -4    7.20    8.90
  -7   9   4    2.50    7.00
  -7   9   4    9.10    6.30
   7   9  -4   -1.40    5.90
  -6  -9   4   12.20    8.00
   6  -9  -4    5.20    6.50
   6  -9  -4   -4.50    7.90
  -6   9   4    4.90    7.50
   6   9  -4   -5.70    5.90
   6   9  -4    9.20    8.10
   5  -9  -4  130.49   15.30
  -5  -9   4  124.59   11.30
  -5  -9   4  115.69   15.20
   5  -9  -4  142.29   21.20
  -5   9   4  123.99   16.80
   5   9  -4  142.69   14.80
  -5   9   4  119.49   10.60
   5   9  -4  162.38   18.00
  -4  -9   4   48.60    8.80
   4  -9  -4   56.49   10.80
  -4  -9   4   39.70   11.40
  -4   9   4   48.60    6.50
   4   9  -4   58.99   10.20
   4   9  -4   63.49   12.60
  -4   9   4   52.39   11.20
  -3  -9   4   95.39   15.10
   3  -9  -4  146.59   15.20
  -3  -9   4  124.89   12.80
  -3   9   4  129.39   18.20
   3   9  -4  116.79   12.20
  -3   9   4  122.79   15.30
   3   9  -4  132.79   16.80
  -2  -9   4  108.69   15.70
   2  -9  -4  132.89   15.80
  -2  -9   4  114.39   14.20
   2   9  -4  113.59   11.30
  -2   9   4   96.69   13.50
  -2   9   4  112.89   16.50
   2   9  -4  129.49   17.10
  -1  -9   4   33.80    6.90
   1  -9  -4   29.50    9.10
  -1  -9   4   43.20    9.80
   1  -9  -4   23.20    5.30
  -1   9   4   14.80    9.00
  -1   9   4   22.00    8.20
   1   9  -4   20.30    8.60
   0  -9  -4    7.50    6.90
   0  -9  -4   25.30    6.80
   0  -9   4    6.40    7.80
   0  -9   4   13.50    4.80
   0   9   4   18.30    7.30
   0   9  -4   12.60    8.00
   0   9   4   16.80    9.30
   0   9  -4   11.20    7.30
   1  -9   4  118.09   16.50
   1  -9   4  122.39    8.40
  -1  -9  -4  102.79   14.10
  -1  -9  -4  113.29   12.30
  -1   9  -4  115.39   14.70
  -1   9  -4   98.29   14.60
   1   9   4  135.79   18.00
   1   9   4  105.49   12.40
  -2  -9  -4  108.69   13.40
   2  -9   4   99.99   15.50
  -2  -9  -4  116.19   15.80
   2   9   4  122.19   17.00
  -2   9  -4  112.89   14.40
   2   9   4  115.39   11.90
  -2   9  -4   80.39   14.00
  -3  -9  -4   36.90    9.90
   3  -9   4   37.40   11.70
  -3  -9  -4   44.40   10.90
  -3   9  -4    6.50    7.10
  -3   9  -4   37.20    4.70
   3   9   4   35.70   10.60
  -3   9  -4   24.00    9.10
  -4  -9  -4  189.58   18.20
   4  -9   4  176.98   19.90
  -4  -9  -4  190.38   12.30
  -4   9  -4  166.08   11.40
  -4   9  -4  144.59   18.80
  -4   9  -4  194.38   11.90
  -4   9  -4  178.78   16.00
   4   9   4  177.28   17.50
  -5  -9  -4  126.19   17.40
   5  -9   4  145.39   19.10
   5   9   4   92.19   15.10
  -5   9  -4  104.99   13.80
  -5   9  -4  112.39   10.70
   5   9   4   89.09   14.00
  -5   9  -4  126.79   11.20
  -5   9  -4  107.29   16.70
   6  -9   4   40.30   12.20
  -6  -9  -4   29.00   10.90
  -6   9  -4   27.50    8.40
   6   9   4   45.70   10.60
  -6   9  -4   67.99   14.10
   6   9   4   41.00   12.80
  -6   9  -4   35.10    7.50
  -6   9  -4   40.70    8.60
   7  -9   4  145.89   21.10
  -7  -9  -4  105.09   16.70
  -7   9  -4  134.29   13.90
  -7   9  -4  134.79   18.20
  -7   9  -4  104.79   12.40
   7   9   4  102.39   15.20
   7   9   4   84.99   15.20
   5 -10  -4   18.90    7.50
   5 -10  -4   71.79   16.20
  -5 -10   4   40.60   10.30
   5  10  -4   62.19   13.60
   5  10  -4   42.10    9.70
  -5  10   4   33.40   10.60
   4 -10  -4   40.40   13.30
  -4 -10   4   51.29   11.70
  -4 -10   4   35.80    9.00
   4 -10  -4   49.30    9.60
   4  10  -4   50.79   12.40
   4  10  -4   34.90    9.20
  -4  10   4   46.60   11.00
  -3 -10   4    0.20    6.60
  -3 -10   4    0.70    7.10
   3 -10  -4    5.30    6.00
  -3  10   4   -8.80    4.90
   3  10  -4   -0.10    7.30
  -2 -10   4   61.09    9.00
  -2 -10   4   68.29   12.40
   2 -10  -4   85.19   13.50
  -2 -10   4   48.10   13.20
   2  10  -4   77.09   14.20
  -2  10   4   71.59   12.80
  -1 -10   4    6.50    8.70
   1 -10  -4   19.10    7.80
  -1 -10   4    8.30    5.60
  -1 -10   4    3.50    7.40
  -1  10   4   43.70   12.50
  -1  10   4   14.90    7.60
   1  10  -4   20.60    8.00
   0 -10  -4  100.79   14.80
   0 -10   4  101.49   14.90
   0 -10  -4  100.39   10.80
   0  10   4   97.49   13.70
   0  10  -4   88.79   14.90
   0  10   4   89.39   15.70
   0  10  -4  102.69   14.70
  -1 -10  -4   19.50    8.60
  -1 -10  -4   21.90    6.80
   1 -10   4   15.50    8.70
   1  10   4   19.80    7.30
   1  10   4   22.40    9.80
  -1  10  -4    4.60    6.80
  -1  10  -4   12.50    8.20
   2 -10   4   88.89   14.40
  -2 -10  -4   88.39   12.30
  -2 -10  -4   71.69   12.70
   2  10   4   86.99   11.70
  -2  10  -4   65.49   12.00
  -2  10  -4   88.99   15.40
   2  10   4  103.29   16.60
  -3 -10  -4    5.30    5.40
  -3 -10  -4   12.50    9.10
  -3 -10  -4   -0.60    7.00
   3 -10   4   -5.80    7.90
   3  10   4  -11.60    6.10
  -3  10  -4   -0.30    5.80
  -3  10  -4    6.30    8.10
   4 -10   4  152.98   19.90
  -4 -10  -4  155.08   16.90
  -4 -10  -4  114.29   16.80
   4  10   4  128.89   17.10
  -4  10  -4  149.09   15.60
  -4  10  -4  137.29   19.20
  14   0  -5  113.89   18.90
 -14   0   5  108.09   15.80
 -14   0   5   66.49   11.60
  14   0  -5  105.59   17.10
  13   0  -5   -6.10    6.50
 -13   0   5    2.40    6.00
 -13   0   5    4.20    7.00
  13   0  -5   -5.40    6.00
  12   0  -5   19.00    9.70
 -12   0   5    5.00    6.80
  12   0  -5   24.60    9.00
 -12   0   5   33.50   10.50
  12   0  -5   11.50    4.00
 -11   0   5   30.70    8.60
  11   0  -5   21.80    8.60
 -11   0   5   49.10   11.70
  11   0  -5   34.20   10.20
  11   0  -5   44.70    6.00
  10   0  -5   51.19    6.10
  10   0  -5   51.49   10.80
 -10   0   5   61.59    9.90
  10   0  -5   52.89   11.30
 -10   0   5   42.40   10.60
   9   0  -5   20.40    7.40
   9   0  -5   17.60    4.10
   9   0  -5   26.40    8.40
  -9   0   5   11.00    6.20
  -9   0   5   28.40    9.00
   8   0  -5  157.38   14.60
  -8   0   5  147.59   15.40
   8   0  -5  148.99    8.40
  -8   0   5  167.98   12.40
   8   0  -5  149.49   13.60
  -7   0   5  354.66   17.70
   7   0  -5  343.57   13.40
   7   0  -5  361.66   19.60
   7   0  -5  367.56   20.70
  -7   0   5  335.17   21.20
   6   0  -5  860.11   27.20
   6   0  -5  936.21   31.20
   6   0  -5  919.21   33.70
   6   0  -5  909.61   27.60
   6   0  -5 1008.20   35.70
  -6   0   5  885.91   35.60
   5   0  -5 1257.27   43.10
   5   0  -5 1319.27   42.30
   5   0  -5 1326.17   39.60
  -5   0   5 1311.57   44.10
   5   0  -5 1210.48   36.30
   4   0  -5  526.95   21.00
   4   0  -5  536.15   22.10
  -4   0   5  560.54   17.50
  -4   0   5  528.15   22.70
   4   0  -5  517.25   18.90
   4   0  -5  513.75   16.90
   3   0  -5 1802.62   51.99
   3   0  -5 1902.11   55.49
  -3   0   5 1912.81   52.39
   3   0  -5 1896.41   56.89
  -3   0   5 1948.91   56.99
   3   0  -5 1947.01   53.79
   2   0  -5  455.95   16.40
  -2   0   5  477.65   18.40
  -2   0   5  434.06   18.10
  -2   0   5  472.25   16.00
   2   0  -5  494.05   19.10
   2   0  -5  472.55   17.50
   2   0  -5  441.06   15.50
   1   0  -5 1890.61   53.89
   1   0  -5 1866.51   54.49
  -1   0   5 1940.11   56.09
   1   0  -5 2016.40   56.59
   1   0  -5 1868.21   54.09
  -1   0   5 1921.71   54.69
  -1   0   5 1952.40   53.89
   0   0  -5  138.39    8.90
   0   0   5  124.89    7.90
   0   0  -5  130.79    7.30
   0   0  -5  122.79    7.70
   0   0   5  121.59    7.50
  -1   0  -5 3492.35   93.49
   1   0   5 3464.25   92.99
  -1   0  -5 3499.75   93.49
  -1   0  -5 3392.86   96.39
   1   0   5 3512.65   93.09
   1   0   5 3518.25   96.39
   1   0   5 3451.15   95.49
  -1   0  -5 3582.24   95.39
   2   0   5   10.60    2.40
  -2   0  -5   18.10    4.40
   2   0   5    7.80    3.50
   2   0   5   11.90    2.90
  -2   0  -5    6.10    3.20
  -2   0  -5    9.40    2.80
   2   0   5    9.70    3.90
  -3   0  -5 1417.36   44.40
   3   0   5 1355.76   39.60
   3   0   5 1414.76   44.60
   3   0   5 1482.65   41.70
  -3   0  -5 1427.16   45.10
  -4   0  -5 1288.37   42.00
  -4   0  -5 1284.87   42.70
   4   0   5 1223.18   36.20
   4   0   5 1284.87   38.70
   4   0   5 1300.97   42.10
  -4   0  -5 1271.37   36.50
   5   0   5  127.89    9.20
  -5   0  -5  137.49    7.30
   5   0   5  148.49   12.40
  -5   0  -5  131.49   11.40
   5   0   5  120.09    7.00
  -5   0  -5  133.29   11.80
  -6   0  -5  513.05   24.10
   6   0   5  486.65   20.50
  -6   0  -5  501.65   24.30
   6   0   5  504.55   23.90
  -6   0  -5  494.95   17.50
   7   0   5   12.60    7.00
  -7   0  -5    3.40    5.60
  -7   0  -5   10.10    5.30
   7   0   5   10.50    4.90
  -7   0  -5    7.30    3.20
   8   0   5   71.09   11.70
   8   0   5   77.59    9.50
  -8   0  -5   69.79    6.30
  -8   0  -5   60.29   10.60
  -8   0  -5   66.39   11.40
  -9   0  -5    6.50    6.50
   9   0   5   -0.60    4.60
  -9   0  -5    0.70    2.80
   9   0   5    8.40    7.70
  -9   0  -5   14.20    6.40
 -10   0  -5   12.80    3.90
  10   0   5   16.50    8.20
  10   0   5    7.10    6.10
 -10   0  -5    5.40    7.60
 -10   0  -5   11.80    6.50
 -11   0  -5   87.59   15.90
  11   0   5  121.59   16.30
  11   0   5   88.69   12.30
 -11   0  -5   85.99    7.80
 -11   0  -5   79.49   13.40
  12   0   5  -12.70    5.80
 -12   0  -5    0.20    3.10
 -12   0  -5   12.40    8.10
 -12   0  -5   -0.40    6.30
  12   0   5   -0.50    6.80
 -13   0  -5  368.76   26.80
  13   0   5  317.57   22.20
  13   0   5  334.97   24.90
 -13  -1   5  375.16   24.90
  13  -1  -5  334.27   27.00
 -13  -1   5  374.36   25.90
  13  -1  -5  350.66   18.10
  13  -1  -5  352.86   25.20
  13   1  -5  347.17   26.90
 -13   1   5  365.56   26.10
  13   1  -5  370.66   27.00
 -13   1   5  326.47   20.90
 -12  -1   5  191.88   19.50
  12  -1  -5  218.68   19.80
  12  -1  -5  196.78   19.90
 -12  -1   5  222.88   19.20
  12  -1  -5  223.88   13.90
 -12   1   5  196.38   15.90
  12   1  -5  198.68   20.60
  12   1  -5  232.78   20.80
 -12   1   5  221.28   20.50
  11  -1  -5   88.89    9.00
  11  -1  -5   97.29   15.10
  11  -1  -5  111.19   16.10
 -11  -1   5  106.29   14.90
 -11  -1   5   92.39   14.90
  11   1  -5  124.09   16.50
  11   1  -5  123.39   16.70
 -11   1   5   89.39   15.30
 -11   1   5   93.89   12.10
 -10  -1   5   79.09   13.20
  10  -1  -5   91.99    8.60
  10  -1  -5  122.69   16.20
  10  -1  -5  101.29   13.40
 -10  -1   5  119.29   14.00
  10   1  -5  120.59   15.70
  10   1  -5   80.99   12.50
 -10   1   5   99.19   10.80
 -10   1   5  122.79   15.70
   9  -1  -5   51.89    7.00
  -9  -1   5   36.60    9.90
   9  -1  -5   47.40    9.40
  -9  -1   5   43.10    8.90
   9  -1  -5   49.70   10.80
   9   1  -5   64.19   11.20
   9   1  -5   56.39   10.70
  -9   1   5   49.20    8.10
  -9   1   5   43.90   10.60
   8  -1  -5   73.79   10.90
   8  -1  -5  103.19   13.40
   8  -1  -5   91.79    8.00
  -8  -1   5   77.79   10.50
  -8  -1   5   80.79   12.70
  -8   1   5   82.29    8.80
   8   1  -5   89.09   12.50
   8   1  -5   69.29   10.10
  -8   1   5   95.29   13.40
   7  -1  -5   39.70    7.80
   7  -1  -5   48.70    9.10
  -7  -1   5   49.40   11.20
   7  -1  -5   32.80    5.60
   7   1  -5   36.70    8.30
  -7   1   5   49.30   10.60
  -7   1   5   37.90    6.50
   7   1  -5   42.40    7.70
   7   1  -5   38.30    8.50
  -6  -1   5  360.16   20.70
   6  -1  -5  316.97   17.70
   6  -1  -5  336.27   14.70
   6  -1  -5  364.66   19.40
   6   1  -5  363.56   17.50
  -6   1   5  300.87   19.40
   6   1  -5  348.07   18.30
   6   1  -5  344.47   18.60
  -6   1   5  340.67   14.80
  -5  -1   5   43.30    8.80
   5  -1  -5   54.89    5.90
   5  -1  -5   49.40    8.00
   5  -1  -5   36.40    6.30
   5   1  -5   36.40    5.90
   5   1  -5   34.00    6.30
   5   1  -5   47.00    7.90
  -5   1   5   39.80    5.60
  -5   1   5   47.00    9.30
  -4  -1   5  611.84   24.10
  -4  -1   5  564.74   16.90
   4  -1  -5  566.14   23.90
   4  -1  -5  605.94   23.30
   4  -1  -5  627.84   19.50
  -4   1   5  595.64   20.80
   4   1  -5  598.54   23.80
   4   1  -5  581.24   16.80
   4   1  -5  608.64   22.30
   4   1  -5  623.64   23.10
  -4   1   5  596.34   19.20
  -4   1   5  606.54   23.90
  -4   1   5  607.44   24.90
   3  -1  -5  465.35   18.30
  -3  -1   5  454.95   19.00
  -3  -1   5  444.66   13.90
   3  -1  -5  447.76   19.20
   3  -1  -5  467.95   15.20
  -3   1   5  476.95   17.00
   3   1  -5  461.25   17.70
   3   1  -5  421.66   13.80
  -3   1   5  427.46   14.80
  -3   1   5  441.26   19.70
   3   1  -5  442.26   17.70
   3   1  -5  455.95   18.90
   2  -1  -5   24.70    5.00
  -2  -1   5   14.50    4.10
   2  -1  -5   15.20    2.80
  -2  -1   5   20.00    3.10
   2  -1  -5   16.90    4.00
   2   1  -5   19.30    2.90
  -2   1   5   17.70    3.60
   2   1  -5   14.20    3.80
  -2   1   5   11.20    4.50
   2   1  -5   18.00    4.30
   2   1  -5   16.20    3.70
  -2   1   5   17.80    2.80
  -1  -1   5  887.91   28.10
  -1  -1   5  908.81   27.10
   1  -1  -5  897.51   28.70
   1  -1  -5  933.51   30.10
  -1  -1   5  918.51   29.10
   1  -1  -5  904.31   26.70
   1   1  -5  868.31   27.20
  -1   1   5  892.81   28.80
  -1   1   5  823.02   26.30
  -1   1   5  878.51   29.50
  -1   1   5  876.81   28.30
   1   1  -5  829.92   26.50
   1   1  -5  886.61   29.50
   1   1  -5  921.61   28.90
   0  -1   5  256.27   11.80
   0  -1  -5  247.18   10.00
   0  -1  -5  260.87   11.70
   0  -1   5  250.97    9.80
   0  -1  -5  245.98   10.70
   0  -1   5  261.07   11.40
   0  -1  -5  263.77   12.50
   0   1  -5  245.88   12.50
   0   1   5  242.28   11.30
   0   1  -5  259.47   12.00
   0   1  -5  248.28    9.90
   0   1   5  257.67   12.10
   0   1   5  267.97   11.40
  -1  -1  -5 1265.67   39.30
   1  -1   5 1268.77   37.50
  -1  -1  -5 1237.28   37.60
  -1  -1  -5 1290.27   37.80
  -1  -1  -5 1200.88   34.90
   1  -1   5 1254.07   38.30
  -1   1  -5 1288.87   39.00
  -1   1  -5 1232.68   39.20
   1   1   5 1245.68   38.80
  -1   1  -5 1252.07   35.10
  -1   1  -5 1264.67   35.10
   1   1   5 1244.88   39.00
   1   1   5 1217.58   35.50
  -2  -1  -5 1062.39   34.00
   2  -1   5 1103.79   34.90
   2   1   5 1079.29   29.90
  -2   1  -5 1042.60   30.30
   2   1   5 1068.59   34.80
   2   1   5 1074.49   33.50
  -2   1  -5 1086.99   32.80
  -2   1  -5 1106.69   35.00
   2   1   5 1037.10   34.70
  -2   1  -5 1085.09   35.40
   2   1   5 1013.50   29.50
  -2   1  -5 1061.59   30.30
  -3  -1  -5  708.43   26.30
   3  -1   5  727.93   26.50
  -3  -1  -5  723.53   26.10
  -3   1  -5  719.53   26.80
   3   1   5  698.33   19.80
   3   1   5  678.33   19.70
  -3   1  -5  734.13   23.60
  -3   1  -5  685.83   26.30
  -3   1  -5  692.33   21.50
   3   1   5  736.33   26.50
  -3   1  -5  695.13   26.10
   3   1   5  717.13   24.70
   4  -1   5   57.79    8.70
  -4  -1  -5   57.49    7.40
  -4  -1  -5   50.09    7.00
   4  -1   5   61.49    5.10
  -4   1  -5   62.69    6.10
   4   1   5   77.39    9.40
  -4   1  -5   60.69    4.80
  -4   1  -5   40.40    6.20
   4   1   5   64.29    6.90
  -4   1  -5   58.49    8.10
  -5  -1  -5   18.60    4.90
   5  -1   5   24.30    6.50
  -5  -1  -5   33.10    7.60
   5  -1   5   29.30    4.50
   5   1   5   32.10    2.50
  -5   1  -5   39.40    5.60
  -5   1  -5   57.49    9.10
  -5   1  -5   15.60    5.40
   5   1   5   28.90    6.00
   5   1   5   31.20    7.40
  -6  -1  -5  803.32   32.50
   6  -1   5  831.72   27.50
  -6  -1  -5  822.32   32.80
  -6  -1  -5  823.42   22.80
   6  -1   5  791.12   32.40
   6   1   5  764.62   22.70
  -6   1  -5  835.42   33.50
   6   1   5  757.82   31.60
  -6   1  -5  793.22   32.10
  -6   1  -5  830.32   27.60
   6   1   5  773.02   29.70
   7  -1   5  698.53   30.70
  -7  -1  -5  670.93   30.40
  -7  -1  -5  709.93   20.80
  -7  -1  -5  728.73   31.20
   7  -1   5  690.33   25.40
  -7   1  -5  705.43   30.40
  -7   1  -5  735.63   32.00
   7   1   5  670.63   28.00
  -7   1  -5  733.73   25.50
   7   1   5  721.93   30.50
   7   1   5  666.83   20.70
  -8  -1  -5   71.09   11.90
  -8  -1  -5   69.99    4.60
  -8  -1  -5   81.19   11.90
   8  -1   5   68.89   11.50
   8  -1   5   71.39    8.70
  -8   1  -5   74.99   11.30
   8   1   5   60.99    9.40
  -8   1  -5   74.49   12.40
  -8   1  -5   80.39    7.80
   8   1   5   62.79    4.90
   8   1   5   67.99   11.30
  -9  -1  -5  159.98   15.20
  -9  -1  -5  147.79    7.30
   9  -1   5  160.18   15.70
  -9  -1  -5  196.68   17.40
   9  -1   5  155.28   12.20
   9   1   5  131.49    7.60
  -9   1  -5  143.89   15.40
  -9   1  -5  151.98   10.70
  -9   1  -5  117.99   14.20
   9   1   5  157.58   15.20
   9   1   5  168.18   14.50
 -10  -1  -5   48.30   11.70
 -10  -1  -5   29.20    8.50
  10  -1   5   18.60    6.40
 -10  -1  -5   26.90    3.80
  10  -1   5   15.60    8.70
  10   1   5   16.90    7.70
  10   1   5   18.20    7.40
 -10   1  -5   50.09   11.30
 -10   1  -5   21.00    8.00
 -10   1  -5   29.40    6.20
  11  -1   5  176.68   18.70
  11  -1   5  203.78   15.70
 -11  -1  -5  193.78   18.60
 -11  -1  -5  197.28   19.50
 -11   1  -5  175.98   19.00
 -11   1  -5  205.38   13.20
 -11   1  -5  214.38   19.70
  11   1   5  189.58   17.50
  11   1   5  235.28   19.60
  12  -1   5  173.18   15.50
  12  -1   5  167.58   18.80
 -12  -1  -5  153.58   19.50
 -12   1  -5  154.88   12.10
  12   1   5  166.08   17.70
 -12   1  -5  173.18   19.50
  12   1   5  178.88   17.90
 -12   1  -5  151.48   18.70
 -13  -1  -5   84.79   16.50
  13  -1   5   85.79   12.10
  13  -1   5   50.09   13.00
 -13   1  -5   72.29   13.60
  13   1   5   63.59   12.80
 -13   1  -5   68.99   15.50
  13   1   5  109.89   15.60
  13  -2  -5   48.30   12.90
 -13  -2   5   15.90    9.50
 -13  -2   5   50.09   12.00
  13  -2  -5   27.10    7.50
  13  -2  -5   39.20   11.50
 -13   2   5   48.00   12.40
  13   2  -5   60.79   13.60
  13   2  -5   41.80   12.00
 -13   2   5   39.00    8.30
  12  -2  -5    4.20    7.10
 -12  -2   5   15.90    9.80
  12  -2  -5   11.10    5.60
  12  -2  -5   -0.50    6.60
 -12  -2   5    6.90    8.50
 -12   2   5   10.60    5.50
  12   2  -5    5.00    7.30
  12   2  -5   12.00    8.10
 -12   2   5    7.60    7.90
  11  -2  -5  130.79   15.90
 -11  -2   5  151.78   17.80
  11  -2  -5  138.89   18.10
 -11  -2   5  130.79   16.90
  11  -2  -5  133.89   11.90
 -11   2   5  147.59   18.50
  11   2  -5  136.59   16.20
  11   2  -5  154.08   16.70
 -11   2   5  103.89   10.50
  10  -2  -5  252.87   18.90
 -10  -2   5  287.47   21.40
  10  -2  -5  234.88   19.60
 -10  -2   5  216.28   18.20
  10  -2  -5  236.58   14.90
 -10   2   5  230.18   13.50
  10   2  -5  239.18   19.40
 -10   2   5  261.97   20.50
  10   2  -5  263.07   20.10
   9  -2  -5  153.18   14.70
   9  -2  -5  139.39   11.30
  -9  -2   5  148.19   14.90
   9  -2  -5  121.29   14.50
  -9  -2   5  147.69   16.40
   9   2  -5  142.19   14.80
   9   2  -5  163.18   15.20
  -9   2   5  121.59    9.50
  -9   2   5  141.09   15.60
   8  -2  -5  672.03   26.00
  -8  -2   5  658.33   31.00
   8  -2  -5  670.23   31.00
   8  -2  -5  635.44   28.80
   8   2  -5  666.23   30.20
  -8   2   5  684.23   31.20
   8   2  -5  624.94   29.50
  -8   2   5  668.13   23.60
   7  -2  -5    0.80    3.80
   7  -2  -5    5.90    5.60
   7  -2  -5    7.30    5.40
  -7  -2   5   -8.30    6.50
   7   2  -5    2.80    5.00
  -7   2   5    1.60    5.70
   7   2  -5    6.40    5.00
  -7   2   5   -1.00    2.90
   7   2  -5    4.70    4.60
   6  -2  -5  925.11   36.40
   6  -2  -5  981.80   35.40
  -6  -2   5  955.20   36.30
   6   2  -5  957.80   35.50
   6   2  -5  985.50   35.70
  -6   2   5  916.51   28.40
  -6   2   5  967.20   29.00
   6   2  -5  993.70   35.30
  -6   2   5  952.00   36.90
  -5  -2   5  652.83   26.70
   5  -2  -5  664.23   27.00
   5  -2  -5  645.34   25.70
   5   2  -5  664.03   25.60
  -5   2   5  692.53   24.30
   5   2  -5  619.74   25.60
   5   2  -5  636.84   25.30
  -5   2   5  613.64   19.40
  -5   2   5  570.14   25.50
  -5   2   5  602.84   19.00
  -5   2   5  655.23   27.20
   4  -2  -5   76.99    8.50
  -4  -2   5   68.79    8.40
   4  -2  -5   84.99    8.60
  -4   2   5   75.59    7.60
  -4   2   5   63.69    7.50
   4   2  -5   54.19    7.00
   4   2  -5   77.59    8.30
  -4   2   5   72.19    4.10
  -4   2   5   93.39   10.40
   4   2  -5   65.19    7.70
  -4   2   5   74.29    3.80
   3  -2  -5  627.94   24.20
  -3  -2   5  634.34   24.00
  -3  -2   5  607.14   17.70
   3  -2  -5  629.74   17.80
   3  -2  -5  644.24   23.80
  -3   2   5  584.24   23.60
  -3   2   5  643.24   23.00
  -3   2   5  590.24   24.10
   3   2  -5  608.04   23.30
  -3   2   5  625.14   17.70
   3   2  -5  685.33   24.10
   3   2  -5  643.34   22.70
   3   2  -5  610.54   17.60
  -2  -2   5  633.64   19.50
   2  -2  -5  644.04   23.90
   2  -2  -5  636.94   18.70
   2  -2  -5  670.83   23.70
  -2  -2   5  675.63   24.00
  -2   2   5  625.24   23.40
  -2   2   5  669.43   24.00
   2   2  -5  585.14   19.20
   2   2  -5  647.14   23.30
   2   2  -5  610.94   21.60
   2   2  -5  648.44   23.60
  -2   2   5  644.24   18.70
  -2   2   5  631.94   23.10
  -1  -2   5   26.20    3.90
   1  -2  -5   25.50    4.80
  -1  -2   5   28.90    3.80
   1  -2  -5   24.20    4.80
   1  -2  -5   31.40    3.60
  -1  -2   5   31.30    6.00
  -1   2   5   22.70    4.70
   1   2  -5   23.80    3.70
  -1   2   5   12.50    3.50
  -1   2   5   31.30    5.10
   1   2  -5   26.00    3.60
   1   2  -5   14.00    3.80
   1   2  -5   24.90    4.70
  -1   2   5   21.70    3.10
   0  -2  -5  717.83   22.80
   0  -2  -5  756.72   25.40
   0  -2   5  740.23   24.20
   0  -2   5  716.43   25.20
   0  -2  -5  708.03   22.80
   0  -2   5  767.42   21.50
   0  -2  -5  697.03   25.00
   0   2   5  741.73   23.40
   0   2  -5  735.23   21.50
   0   2   5  722.53   25.50
   0   2   5  675.73   22.70
   0   2  -5  739.93   25.50
   0   2   5  637.84   26.80
   0   2  -5  702.33   25.50
  -1  -2  -5   11.60    4.10
  -1  -2  -5    9.80    2.30
   1  -2   5    3.20    3.20
  -1  -2  -5   11.00    3.40
  -1  -2  -5   11.20    3.40
  -1   2  -5   10.40    1.70
   1   2   5    9.60    2.70
  -1   2  -5    7.10    3.50
  -1   2  -5    5.60    2.90
  -1   2  -5   10.80    1.80
   1   2   5    3.70    3.50
  -1   2  -5   10.30    4.00
  -2  -2  -5 1881.81   54.49
   2  -2   5 1980.30   54.99
  -2  -2  -5 1761.72   47.90
  -2  -2  -5 1821.82   53.49
   2   2   5 1724.03   48.00
  -2   2  -5 1803.72   47.50
   2   2   5 1777.92   54.79
  -2   2  -5 1830.02   53.39
  -2   2  -5 1804.52   54.89
   2   2   5 1840.92   54.29
  -2   2  -5 1766.12   54.79
  -2   2  -5 1794.62   47.50
  -2   2  -5 1884.71   55.09
  -3  -2  -5  599.74   23.10
  -3  -2  -5  602.44   23.00
   3  -2   5  613.74   23.90
  -3   2  -5  564.64   16.50
  -3   2  -5  568.34   23.30
  -3   2  -5  601.84   23.70
  -3   2  -5  601.14   24.10
   3   2   5  592.94   23.70
  -3   2  -5  616.74   22.20
  -3   2  -5  565.64   16.50
   3   2   5  600.04   23.00
   4  -2   5 1815.22   56.29
  -4  -2  -5 1720.33   54.79
   4  -2   5 1744.53   47.90
  -4  -2  -5 1794.42   55.69
  -4   2  -5 1813.02   55.79
   4   2   5 1755.92   55.59
  -4   2  -5 1717.63   47.70
   4   2   5 1759.92   54.49
  -4   2  -5 1828.32   56.79
  -4   2  -5 1743.93   55.79
  -4   2  -5 1865.91   53.49
  -5  -2  -5  428.06   21.30
   5  -2   5  406.36   21.20
   5  -2   5  424.76   14.60
  -5  -2  -5  408.16   19.90
  -5   2  -5  422.86   18.30
   5   2   5  404.16   19.70
  -5   2  -5  432.76   20.90
  -5   2  -5  410.56   14.20
  -5   2  -5  406.76   20.60
   5   2   5  439.56   21.00
  -5   2  -5  432.76   21.60
  -6  -2  -5  329.47   18.60
   6  -2   5  356.26   20.70
   6  -2   5  339.47   13.80
  -6  -2  -5  345.07   20.30
  -6   2  -5  360.76   19.60
  -6   2  -5  365.46   20.80
   6   2   5  359.86   19.00
  -6   2  -5  373.76   17.20
   6   2   5  336.67   19.20
   7  -2   5   16.80    7.20
  -7  -2  -5   16.70    4.90
   7  -2   5   16.60    4.00
  -7  -2  -5    8.80    6.40
  -7   2  -5   14.60    6.10
   7   2   5    4.10    5.50
  -7   2  -5   21.10    5.60
  -7   2  -5    6.90    5.60
   7   2   5   18.70    6.40
  -8  -2  -5   19.00    8.70
   8  -2   5    5.80    6.90
  -8  -2  -5   12.40    5.40
   8  -2   5   11.30    4.20
   8   2   5    4.80    5.30
   8   2   5   13.90    7.00
  -8   2  -5   17.60    5.30
  -8   2  -5    8.10    5.90
  -8   2  -5   25.20    8.00
   9  -2   5   88.59    8.70
  -9  -2  -5   58.99   11.40
   9  -2   5   78.49   13.20
  -9  -2  -5   73.99   11.60
   9   2   5   93.69   13.10
  -9   2  -5   83.09   10.40
  -9   2  -5   79.49   12.80
  -9   2  -5   56.29   10.60
   9   2   5  114.49   14.40
 -10  -2  -5   98.69   15.00
 -10  -2  -5  119.89   13.70
  10  -2   5  100.59   10.20
  10  -2   5  139.89   18.00
  10   2   5  119.19   15.40
 -10   2  -5   97.99   13.70
  10   2   5  142.69   17.40
 -10   2  -5   89.39   11.00
 -10   2  -5  113.99   16.50
 -11  -2  -5  109.59   17.70
  11  -2   5  108.79   11.10
  11  -2   5  115.79   17.10
 -11   2  -5  100.19   10.80
 -11   2  -5  120.29   18.10
  11   2   5   95.09   14.10
  11   2   5   76.59   12.60
 -11   2  -5  101.69   14.30
  12  -2   5   25.90    7.40
  12  -2   5   12.50    9.70
 -12  -2  -5   20.50   10.90
  12   2   5    4.10    8.30
 -12   2  -5   27.40    9.40
  12   2   5   25.20   10.10
 -12   2  -5   15.00    9.00
 -12   2  -5   17.50    6.30
 -13  -3   5   15.80    9.10
 -13  -3   5   52.79   12.40
  13  -3  -5   59.79   15.10
  13  -3  -5   30.10   10.10
  13  -3  -5   30.20    7.70
 -13   3   5   40.60   12.30
  13   3  -5   20.90    8.50
  13   3  -5   17.10   10.00
  12  -3  -5   61.99   13.30
 -12  -3   5   41.30   12.00
  12  -3  -5   41.40    9.20
 -12  -3   5   44.90   12.30
  12  -3  -5   30.10    9.40
 -12   3   5   47.80   12.10
  12   3  -5   37.30    9.90
 -12   3   5   42.70    6.80
  12   3  -5   39.00   11.50
  11  -3  -5   53.69   11.10
  11  -3  -5   44.60    8.80
 -11  -3   5   57.59   13.30
  11  -3  -5   57.89   12.60
 -11  -3   5   13.30    9.70
  11   3  -5   34.30    9.50
  11   3  -5   26.00    9.70
 -11   3   5   31.10   10.30
 -11   3   5   35.00    5.80
  10  -3  -5   89.59   14.40
  10  -3  -5   65.39   10.40
  10  -3  -5   68.39   11.70
 -10  -3   5   58.99   12.70
 -10  -3   5   69.39   13.50
  10   3  -5   52.19   10.60
 -10   3   5   60.39    7.00
 -10   3   5   63.89   12.30
  10   3  -5   58.59   11.90
   9  -3  -5   97.59   14.60
  -9  -3   5  107.19   15.80
   9  -3  -5   92.69   12.90
   9  -3  -5   79.19   10.90
  -9  -3   5   65.69   11.40
  -9   3   5   81.99    6.50
  -9   3   5   97.69   13.90
   9   3  -5  100.59   13.20
   9   3  -5   80.79   12.00
   8  -3  -5    4.30    5.00
   8  -3  -5    0.90    5.20
  -8  -3   5    1.90    7.00
   8  -3  -5   -3.40    3.70
  -8   3   5    4.50    2.20
   8   3  -5    0.90    5.30
  -8   3   5    5.20    6.20
  -8   3   5    2.80    2.30
   8   3  -5    6.40    5.60
   7  -3  -5  421.56   20.70
   7  -3  -5  433.56   23.10
   7  -3  -5  435.86   21.80
  -7  -3   5  467.65   23.60
  -7   3   5  436.16   23.60
  -7   3   5  392.26   22.20
  -7   3   5  413.06   13.60
   7   3  -5  421.46   22.40
   7   3  -5  434.26   21.90
   7   3  -5  457.35   22.90
  -7   3   5  411.86   13.60
  -6  -3   5  160.88   14.70
   6  -3  -5  143.59   12.80
   6  -3  -5  159.88   13.50
  -6   3   5  167.38   14.60
   6   3  -5  152.48   13.30
  -6   3   5  150.18   12.70
  -6   3   5  185.38   13.00
   6   3  -5  149.39   12.80
   6   3  -5  170.58   12.90
   5  -3  -5   63.19    8.70
   5  -3  -5   79.89   10.40
  -5  -3   5   67.69    9.70
   5   3  -5   67.39    9.60
   5   3  -5   86.09   10.20
  -5   3   5   72.49    9.20
  -5   3   5   92.89   11.80
  -5   3   5   91.29   11.10
   5   3  -5   76.69    9.00
   4  -3  -5   35.00    6.10
   4  -3  -5   35.60    6.80
  -4  -3   5   34.40    7.10
  -4   3   5   24.90    7.20
   4   3  -5   31.30    6.10
  -4   3   5   28.90    6.50
   4   3  -5   40.00    7.70
   4   3  -5   35.10    6.50
  -4   3   5   27.10    6.00
  -3  -3   5  595.54   17.90
  -3  -3   5  585.24   24.30
   3  -3  -5  600.94   23.80
  -3  -3   5  589.54   17.90
   3  -3  -5  604.04   24.00
  -3   3   5  546.05   25.30
  -3   3   5  599.24   23.90
   3   3  -5  626.14   24.70
  -3   3   5  640.54   24.60
   3   3  -5  642.54   22.70
   3   3  -5  613.34   22.90
   2  -3  -5  287.77   14.40
   2  -3  -5  289.77   15.10
  -2  -3   5  299.37   11.50
  -2  -3   5  311.77   15.90
  -2  -3   5  285.57   11.20
   2   3  -5  311.17   14.20
  -2   3   5  295.37   14.70
   2   3  -5  304.77   15.50
   2   3  -5  297.37   12.90
  -2   3   5  308.67   15.60
   1  -3  -5  644.14   23.20
  -1  -3   5  548.75   22.70
  -1  -3   5  545.55   19.70
   1  -3  -5  549.35   17.50
   1  -3  -5  593.94   21.70
  -1  -3   5  547.55   18.70
  -1   3   5  571.14   21.00
   1   3  -5  585.64   21.40
   1   3  -5  577.94   19.00
  -1   3   5  581.94   23.00
   1   3  -5  580.04   22.80
  -1   3   5  580.04   21.60
   0  -3  -5 1333.77   39.00
   0  -3   5 1381.16   41.20
   0  -3  -5 1323.87   42.70
   0  -3   5 1341.67   37.30
   0  -3  -5 1361.76   41.80
   0   3   5 1364.96   39.90
   0   3   5 1290.47   39.00
   0   3   5 1331.07   43.30
   0   3  -5 1386.16   37.40
   0   3   5 1368.06   41.50
   0   3  -5 1370.36   42.00
   1  -3   5  207.78   12.00
  -1  -3  -5  205.08   12.20
  -1  -3  -5  220.08   11.20
  -1  -3  -5  200.68    9.20
  -1  -3  -5  220.78   10.90
   1   3   5  204.78    9.00
  -1   3  -5  205.38   11.60
  -1   3  -5  207.38   12.50
   1   3   5  210.18   11.20
   1   3   5  193.88   12.70
  -1   3  -5  213.48   12.70
  -2  -3  -5  812.12   28.10
   2  -3   5  795.42   29.40
  -2  -3  -5  859.71   28.30
  -2  -3  -5  763.32   22.90
   2   3   5  780.42   29.20
   2   3   5  800.92   27.90
  -2   3  -5  804.32   29.40
   2   3   5  822.52   29.90
  -2   3  -5  833.42   29.20
  -2   3  -5  809.92   29.00
   2   3   5  790.32   22.80
  -3  -3  -5   76.49    7.40
   3  -3   5   66.49    9.30
  -3  -3  -5   78.29    9.40
  -3   3  -5   77.59    8.00
  -3   3  -5   87.29    9.70
  -3   3  -5   84.09    8.80
   3   3   5   71.99    9.20
  -3   3  -5   77.29    9.40
   3   3   5   66.09    9.40
  -4  -3  -5  620.24   26.80
   4  -3   5  662.43   27.80
  -4  -3  -5  635.04   25.20
   4   3   5  683.93   27.40
  -4   3  -5  614.14   26.10
   4   3   5  647.94   26.60
  -4   3  -5  701.73   26.10
  -4   3  -5  680.03   27.60
  -4   3  -5  648.84   26.80
  -5  -3  -5   43.90    8.40
   5  -3   5   35.50    8.50
  -5  -3  -5   34.50    6.50
  -5   3  -5   31.10    6.50
  -5   3  -5   27.60    6.80
  -5   3  -5   35.10    7.10
   5   3   5   25.60    6.50
  -5   3  -5   32.90    7.10
   5   3   5   31.30    7.70
   6  -3   5  638.44   29.20
   6  -3   5  615.94   18.90
  -6  -3  -5  609.54   26.50
  -6  -3  -5  655.73   29.30
  -6   3  -5  595.34   18.70
   6   3   5  638.14   28.00
  -6   3  -5  643.64   29.20
  -6   3  -5  658.83   26.30
  -6   3  -5  606.84   27.50
  -6   3  -5  603.14   27.30
   6   3   5  619.54   27.40
  -7  -3  -5    0.80    3.60
   7  -3   5    0.80    5.90
  -7  -3  -5    2.90    5.80
   7  -3   5    1.20    2.30
  -7   3  -5   -2.90    3.10
  -7   3  -5   -0.40    4.30
   7   3   5    2.70    5.20
  -7   3  -5    0.40    4.70
   7   3   5   -4.90    4.20
  -7   3  -5   -2.80    2.50
  -8  -3  -5  164.58   17.00
  -8  -3  -5  170.38   14.20
   8  -3   5  181.98   17.20
   8  -3   5  162.98    9.50
   8   3   5  183.58   15.50
  -8   3  -5  176.28   15.40
   8   3   5  180.28   15.80
  -8   3  -5  206.68   17.40
  -8   3  -5  176.98   13.60
  -9  -3  -5  423.86   26.40
  -9  -3  -5  350.26   22.40
   9  -3   5  396.06   16.90
   9  -3   5  371.96   25.00
   9   3   5  444.96   24.30
  -9   3  -5  417.86   24.10
  -9   3  -5  422.96   21.70
  -9   3  -5  417.86   26.30
   9   3   5  384.26   23.90
  10  -3   5    2.90    4.30
 -10  -3  -5    4.40    7.90
  10  -3   5   18.50   10.20
 -10   3  -5   11.50    5.60
 -10   3  -5    8.10    6.90
 -10   3  -5    6.90    6.70
  10   3   5    9.40    7.60
  10   3   5    8.10    7.40
  11  -3   5  504.05   30.80
  11  -3   5  429.36   20.50
 -11  -3  -5  462.35   30.10
  11   3   5  480.35   28.90
 -11   3  -5  426.66   23.80
  11   3   5  470.15   27.10
 -11   3  -5  446.16   27.50
 -11   3  -5  469.25   30.70
 -12  -3  -5  152.18   20.20
  12  -3   5   93.99   15.80
 -12   3  -5  133.49   18.70
 -12   3  -5  144.39   13.90
  12   3   5  142.69   17.50
  12   3   5  173.98   16.60
 -12   3  -5  123.09   17.10
  13  -4  -5   70.29   12.10
  13  -4  -5   54.79   11.20
 -13  -4   5   46.30   13.70
 -13  -4   5   56.89   12.70
 -13   4   5   50.19   12.20
  13   4  -5   73.59   15.10
  13   4  -5   48.30   12.50
  12  -4  -5  143.99   17.40
  12  -4  -5  178.08   23.40
 -12  -4   5  108.09   15.90
  12  -4  -5  133.39   14.50
 -12  -4   5  122.69   18.90
 -12   4   5  143.89   19.80
  12   4  -5  156.58   20.90
  12   4  -5  184.88   18.00
  11  -4  -5  139.39   19.60
  11  -4  -5  100.69   13.60
  11  -4  -5  102.09   14.30
 -11  -4   5   91.49   15.30
 -11  -4   5  116.09   17.40
 -11   4   5  134.59   18.90
  11   4  -5   85.29   14.40
  11   4  -5  125.49   17.60
 -10  -4   5  484.15   30.10
  10  -4  -5  472.05   25.90
  10  -4  -5  513.75   29.90
  10  -4  -5  503.15   27.20
 -10  -4   5  500.15   29.50
  10   4  -5  496.35   29.20
 -10   4   5  527.25   30.60
  10   4  -5  554.24   28.80
   9  -4  -5   25.50    7.60
   9  -4  -5   12.70    6.00
  -9  -4   5   -2.10    7.30
   9  -4  -5    7.20    5.70
  -9  -4   5    9.80    7.90
   9   4  -5    7.70    6.20
  -9   4   5   16.30    8.00
   9   4  -5   15.00    6.80
  -8  -4   5  155.08   17.20
   8  -4  -5  122.09   12.70
   8  -4  -5  148.49   14.90
   8  -4  -5  143.19   13.60
   8   4  -5  118.39   15.00
  -8   4   5  128.69   15.40
   8   4  -5  123.19   13.00
  -8   4   5  105.69   14.20
   8   4  -5  134.69   14.20
   7  -4  -5  475.15   23.10
  -7  -4   5  442.66   23.90
   7  -4  -5  400.46   23.00
   7  -4  -5  416.96   22.30
   7   4  -5  449.86   24.30
   7   4  -5  428.36   23.10
  -7   4   5  474.35   25.10
  -7   4   5  404.86   22.70
   7   4  -5  430.36   21.70
  -6  -4   5  698.33   29.30
   6  -4  -5  629.64   27.60
   6  -4  -5  643.04   28.80
   6   4  -5  655.73   28.30
   6   4  -5  682.33   29.60
  -6   4   5  661.23   29.80
   6   4  -5  656.33   26.90
  -6   4   5  585.14   27.60
  -6   4   5  646.24   28.10
   5  -4  -5  607.34   26.70
  -5  -4   5  622.84   27.20
   5  -4  -5  650.03   26.70
   5   4  -5  619.84   26.00
  -5   4   5  578.24   26.10
   5   4  -5  638.64   27.80
   5   4  -5  590.44   24.30
  -5   4   5  608.64   26.70
  -5   4   5  621.64   27.80
   4  -4  -5  148.49   11.50
  -4  -4   5  167.18   14.10
  -4  -4   5  141.79    5.70
  -4  -4   5  146.99    5.80
   4  -4  -5  126.49   11.80
   4   4  -5  155.48   10.80
  -4   4   5  146.99   13.10
   4   4  -5  165.78   11.60
   4   4  -5  131.09   12.50
  -4   4   5  130.59   12.40
   3  -4  -5  110.79   10.50
  -3  -4   5  106.79   11.70
   3  -4  -5  115.59    9.50
  -3  -4   5  107.89    6.20
  -3  -4   5  106.89    6.50
  -3   4   5  118.99   11.20
   3   4  -5  118.19   11.10
  -3   4   5  115.19    9.40
   3   4  -5   99.19    8.70
  -3   4   5  108.29   11.00
   3   4  -5  106.39    8.70
   2  -4  -5  613.04   25.00
  -2  -4   5  603.64   25.40
   2  -4  -5  603.54   23.50
  -2  -4   5  619.44   21.10
   2   4  -5  603.84   21.70
  -2   4   5  651.73   24.60
   2   4  -5  637.44   25.90
  -2   4   5  569.94   22.90
  -2   4   5  610.34   25.70
   2   4  -5  612.34   22.40
   1  -4  -5  577.14   21.50
   1  -4  -5  547.45   17.50
   1  -4  -5  536.95   17.40
  -1  -4   5  562.44   20.80
  -1  -4   5  563.04   24.00
   1  -4  -5  502.15   22.80
   1   4  -5  595.14   24.20
  -1   4   5  532.65   21.00
  -1   4   5  578.94   21.80
   1   4  -5  582.44   21.20
  -1   4   5  576.84   24.30
   1   4  -5  570.04   19.10
   0  -4   5  445.26   18.50
   0  -4  -5  454.45   20.20
   0  -4  -5  414.86   15.70
   0  -4   5  394.36   13.90
   0  -4  -5  429.96   17.50
   0   4  -5  428.06   20.00
   0   4   5  407.76   16.70
   0   4  -5  429.16   17.80
   0   4  -5  458.25   20.40
   0   4   5  441.56   17.70
   0   4   5  422.66   20.40
   0   4  -5  427.46   14.10
  -1  -4  -5  518.65   19.70
  -1  -4  -5  502.65   22.20
  -1  -4  -5  492.15   19.40
   1  -4   5  474.85   21.20
  -1   4  -5  511.35   22.30
   1   4   5  506.65   17.90
  -1   4  -5  518.35   22.40
  -1   4  -5  501.75   20.20
   1   4   5  527.55   23.00
  -1   4  -5  557.34   21.20
   1   4   5  501.45   19.60
  -2  -4  -5  494.85   20.70
   2  -4   5  520.85   22.60
  -2  -4  -5  451.05   16.50
  -2  -4  -5  479.85   19.20
   2   4   5  512.05   22.80
  -2   4  -5  503.85   20.60
   2   4   5  503.65   22.90
  -2   4  -5  500.45   22.20
  -2   4  -5  506.85   22.40
   2   4   5  485.05   16.20
  -2   4  -5  512.35   21.10
   2   4   5  491.05   19.50
  -3  -4  -5  201.68   13.80
   3  -4   5  176.78   14.50
  -3  -4  -5  196.88   11.50
  -3   4  -5  179.88   12.20
   3   4   5  206.38   14.60
   3   4   5  185.68   13.80
  -3   4  -5  194.28   13.10
  -3   4  -5  196.98   13.70
  -3   4  -5  202.48   13.90
  -4  -4  -5  244.28   13.70
  -4  -4  -5  246.88   16.50
   4  -4   5  275.67   17.90
  -4   4  -5  265.07   16.30
  -4   4  -5  298.47   16.90
   4   4   5  252.97   16.60
   4   4   5  249.88   16.30
  -4   4  -5  258.77   15.90
  -5  -4  -5  541.35   23.30
  -5  -4  -5  578.34   26.90
   5  -4   5  563.94   27.50
  -5   4  -5  582.04   25.50
   5   4   5  543.35   25.90
  -5   4  -5  560.64   25.50
   5   4   5  554.74   25.70
  -5   4  -5  565.14   25.80
  -5   4  -5  616.24   27.00
   6  -4   5  167.78   15.70
  -6  -4  -5  178.28   12.50
  -6  -4  -5  151.08   15.00
   6   4   5  176.48   14.80
  -6   4  -5  157.88   14.30
   6   4   5  153.28   14.40
  -6   4  -5  170.78   13.70
  -6   4  -5  185.18   14.60
  -6   4  -5  163.18   13.30
  -7  -4  -5  111.89   10.50
  -7  -4  -5  110.89   14.50
   7  -4   5  104.69   13.80
   7   4   5  110.69   13.10
   7   4   5   92.89   12.60
  -7   4  -5  105.69   11.70
  -7   4  -5  106.99   11.70
  -7   4  -5  101.49   12.50
  -7   4  -5  121.39   15.20
   8  -4   5  110.39   15.10
  -8  -4  -5  119.79   16.40
   8  -4   5  143.99    6.40
   8   4   5  134.29   16.00
  -8   4  -5  148.09   13.60
   8   4   5   90.59   12.80
  -8   4  -5  146.89   14.50
  -8   4  -5  138.79   15.10
   9  -4   5   58.69    5.50
   9  -4   5   78.09   14.60
  -9  -4  -5   53.09   12.30
   9   4   5   72.49   12.10
  -9   4  -5   85.79   12.50
   9   4   5   81.79   14.40
  -9   4  -5   83.99   14.50
  -9   4  -5   70.09   11.60
 -10  -4  -5   78.29   13.80
  10  -4   5   78.69    6.80
  10  -4   5   94.19   15.90
  10   4   5   81.69   14.00
  10   4   5   91.49   14.10
 -10   4  -5   96.69   16.30
 -10   4  -5   79.49   12.30
 -10   4  -5   75.19   12.10
  11  -4   5  133.59   19.20
 -11  -4  -5   94.79   16.10
 -11   4  -5   88.89   15.40
 -11   4  -5  127.89   13.80
 -11   4  -5  112.79   14.70
  11   4   5  129.69   15.90
  11   4   5   91.99   14.10
 -12  -4  -5   12.70   10.90
  12  -4   5   31.00   10.90
 -12   4  -5   17.20    9.60
  12   4   5   29.50   10.10
 -12   4  -5   30.80    8.60
 -12   4  -5   19.50    8.40
  12   4   5   34.60    9.60
  12  -5  -5  131.99   17.00
 -12  -5   5  159.98   20.30
 -12  -5   5  126.19   16.70
  12  -5  -5  142.49   15.80
  12   5  -5  113.89   16.20
  12   5  -5  133.49   18.80
 -12   5   5  137.89   19.80
 -11  -5   5   44.20   12.40
  11  -5  -5   73.89   13.20
 -11  -5   5   66.99   14.10
  11  -5  -5   69.39   11.90
  11   5  -5   70.59   14.40
  11   5  -5   83.79   12.70
 -11   5   5   78.39   14.70
  10  -5  -5   40.40   10.20
  10  -5  -5   35.80    9.50
 -10  -5   5   33.20   10.60
 -10  -5   5   27.50   11.20
  10   5  -5   37.00   10.70
  10   5  -5   30.40    8.60
 -10   5   5   43.90   11.90
  -9  -5   5   26.70   10.00
  -9  -5   5   36.20   11.00
   9  -5  -5   33.70    9.50
   9  -5  -5   35.20    9.70
   9  -5  -5   22.30    8.00
   9   5  -5   24.30    7.40
   9   5  -5   29.70    8.80
  -9   5   5   12.70    7.90
   8  -5  -5   13.70    6.90
  -8  -5   5    9.30    7.90
   8  -5  -5   17.00    6.70
   8  -5  -5   13.70    6.90
  -8   5   5   23.50    8.10
  -8   5   5   11.50    8.20
   8   5  -5   21.60    8.40
   8   5  -5   10.20    6.80
   8   5  -5   12.30    5.70
   7  -5  -5   18.20    7.80
   7  -5  -5   11.20    6.20
  -7  -5   5   17.50    8.30
   7  -5  -5   32.10    8.10
  -7   5   5   25.30    9.10
   7   5  -5   21.40    6.30
  -7   5   5   24.30    6.40
   7   5  -5    7.70    7.50
   7   5  -5   13.70    6.60
   6  -5  -5  174.38   14.00
   6  -5  -5  163.48   14.10
  -6  -5   5  169.68   15.50
   6   5  -5  189.28   12.70
   6   5  -5  172.88   14.30
   6   5  -5  182.98   16.10
  -6   5   5  187.58   15.40
  -6   5   5  164.38   15.30
   5  -5  -5  105.79   10.70
  -5  -5   5  113.89   13.40
   5  -5  -5  119.89   11.80
  -5   5   5  104.69   13.10
   5   5  -5  102.89   13.50
  -5   5   5  110.79   10.40
   5   5  -5  102.89   10.80
   5   5  -5  103.39    9.20
  -5   5   5  113.99   13.80
   4  -5  -5 1017.40   36.80
  -4  -5   5  928.11   28.60
   4  -5  -5  968.00   35.80
  -4  -5   5 1011.90   37.40
  -4  -5   5  949.11   28.70
   4   5  -5  987.90   34.70
  -4   5   5  941.21   35.10
   4   5  -5  966.90   37.80
  -4   5   5 1015.60   37.70
  -4   5   5  952.60   37.60
   4   5  -5  975.30   32.60
   3  -5  -5  474.85   21.20
  -3  -5   5  487.95   24.10
   3  -5  -5  513.15   23.60
  -3  -5   5  497.75   18.20
   3   5  -5  477.35   20.50
   3   5  -5  524.85   19.90
  -3   5   5  501.95   21.40
  -3   5   5  544.55   24.90
  -3   5   5  520.25   23.40
   3   5  -5  491.55   24.30
  -2  -5   5   74.89    9.80
   2  -5  -5   81.49   10.40
  -2  -5   5   71.09    7.50
   2  -5  -5   68.19    7.40
  -2   5   5   56.39    9.40
  -2   5   5   69.39    7.60
   2   5  -5   69.49    7.30
  -2   5   5   92.79    9.80
   2   5  -5   73.39   10.30
   2   5  -5   65.19    7.00
   1  -5  -5  178.58   13.40
   1  -5  -5  156.48    7.50
   1  -5  -5  148.79    7.70
  -1  -5   5  168.48   11.50
   1   5  -5  187.58   13.90
  -1   5   5  176.88   11.90
   1   5  -5  185.58   10.50
   1   5  -5  173.58    9.30
  -1   5   5  175.18   10.70
  -1   5   5  162.28   13.90
   0  -5   5  508.05   21.90
   0  -5  -5  468.25   18.40
   0  -5  -5  531.85   23.70
   0  -5   5  485.15   16.60
   0   5   5  524.75   19.70
   0   5  -5  504.05   19.80
   0   5   5  531.65   20.60
   0   5  -5  502.35   16.70
   0   5  -5  499.45   23.50
   0   5  -5  500.15   23.50
   0   5  -5  517.25   19.80
   0   5   5  510.35   24.40
  -1  -5  -5  447.36   18.90
   1  -5   5  467.55   21.70
  -1  -5  -5  482.35   22.40
   1   5   5  451.65   18.00
  -1   5  -5  447.16   21.90
   1   5   5  429.46   22.20
   1   5   5  459.85   17.80
  -1   5  -5  469.65   19.50
  -1   5  -5  466.35   19.00
  -1   5  -5  440.96   21.90
   2  -5   5  165.08   13.50
  -2  -5  -5  157.18   11.90
  -2   5  -5  161.68   13.30
  -2   5  -5  140.69   10.40
  -2   5  -5  138.09   12.30
   2   5   5  153.58   13.70
   2   5   5  136.89    8.20
  -2   5  -5  158.28   11.10
  -3  -5  -5   22.50    7.30
   3  -5   5   15.80    7.20
  -3  -5  -5   22.50    3.70
  -3   5  -5   37.60    8.00
   3   5   5   12.40    5.50
  -3   5  -5   18.80    5.10
  -3   5  -5   28.20    6.30
  -3   5  -5   20.60    6.40
   3   5   5   24.60    3.40
   3   5   5   17.30    6.90
   4  -5   5  159.58   14.70
  -4  -5  -5  160.48   13.80
  -4   5  -5  137.69   11.20
   4   5   5  140.09   13.40
   4   5   5  116.49   13.00
  -4   5  -5  131.29   12.30
  -4   5  -5  154.28   12.20
  -4   5  -5  143.99   13.00
  -5  -5  -5    7.70    6.20
   5  -5   5   10.00    6.80
  -5   5  -5    6.90    5.60
  -5   5  -5    5.70    3.50
   5   5   5   -0.40    5.00
  -5   5  -5    8.80    5.20
   5   5   5   -0.10    5.30
  -5   5  -5    1.70    4.20
  -6  -5  -5  421.56   24.30
   6  -5   5  379.66   24.40
  -6   5  -5  413.86   23.20
  -6   5  -5  394.26   22.50
   6   5   5  436.26   24.60
   6   5   5  383.66   22.10
  -6   5  -5  417.26   22.40
   7  -5   5   13.40    8.40
  -7  -5  -5   14.20    8.10
  -7   5  -5    9.10    6.10
  -7   5  -5   15.20    6.90
   7   5   5    6.50    6.50
  -7   5  -5   24.10    7.80
   7   5   5   21.20    8.00
  -7   5  -5   18.30    6.10
  -8  -5  -5  352.36   23.90
   8  -5   5  287.77   22.80
   8   5   5  308.47   22.70
   8   5   5  269.97   19.70
  -8   5  -5  287.77   20.10
  -8   5  -5  289.77   21.50
  -8   5  -5  293.87   20.50
  -9  -5  -5   90.19   15.50
   9  -5   5   74.79   14.60
   9   5   5   87.39   12.80
   9   5   5   82.89   14.30
  -9   5  -5  132.29   16.30
  -9   5  -5  101.09   14.00
  -9   5  -5  100.99   16.00
  10  -5   5  124.69   19.20
 -10  -5  -5  105.49   16.80
  10   5   5   59.39   12.90
  10   5   5  107.59   14.70
 -10   5  -5   97.99   14.30
 -10   5  -5  147.39   19.50
 -10   5  -5  105.19   15.30
  11  -5   5  122.49   18.90
 -11  -5  -5  114.39   18.80
  11   5   5  112.59   15.40
  11   5   5   90.19   15.10
 -11   5  -5  123.79   16.50
 -11   5  -5  131.19   16.80
 -11   5  -5  107.99   16.70
  11  -6  -5  123.99   16.30
 -11  -6   5  100.79   15.20
 -11  -6   5  107.69   18.80
  11  -6  -5   93.89   15.30
  11   6  -5  113.99   13.40
  11   6  -5  111.79   15.40
 -11   6   5  100.99   17.00
  10  -6  -5  141.19   15.10
  10  -6  -5  142.29   17.90
 -10  -6   5  145.19   19.80
 -10  -6   5   87.29   15.40
 -10   6   5  132.69   18.20
  10   6  -5  129.69   17.50
  10   6  -5  129.29   13.60
   9  -6  -5   60.29   11.60
  -9  -6   5   45.80   12.00
  -9  -6   5   37.50   11.60
   9  -6  -5   52.79   12.10
   9   6  -5   58.99   11.20
  -9   6   5   49.90   10.80
   9   6  -5   54.59    9.40
   8  -6  -5  438.06   25.30
  -8  -6   5  535.45   29.00
   8  -6  -5  549.15   29.10
   8   6  -5  502.65   23.40
   8   6  -5  528.05   28.70
  -8   6   5  493.65   29.10
   8   6  -5  445.06   28.30
   7  -6  -5  191.88   15.70
   7  -6  -5  162.18   16.90
  -7  -6   5  181.18   17.30
  -7   6   5  173.88   17.00
   7   6  -5  170.58   15.80
   7   6  -5  155.88   16.80
   7   6  -5  167.78   12.30
  -7   6   5  183.78   15.10
  -6  -6   5  118.19   13.80
   6  -6  -5  160.38   14.40
   6  -6  -5  143.29   13.40
   6   6  -5  136.89   15.40
   6   6  -5  152.88   10.80
   6   6  -5  173.28   14.70
  -6   6   5  134.59   12.40
  -6   6   5  165.58   15.90
   5  -6  -5   37.10    8.10
  -5  -6   5   36.00    8.90
   5  -6  -5   28.50    7.10
  -5  -6   5   41.80    4.00
  -5  -6   5   36.90    4.10
  -5   6   5   47.00   10.10
  -5   6   5   45.00    7.40
   5   6  -5   37.60    5.90
  -5   6   5   58.69   10.90
   5   6  -5   56.59    9.30
   5   6  -5   34.80    9.10
  -4  -6   5  277.07   12.50
   4  -6  -5  269.77   17.70
  -4  -6   5  318.87   19.70
  -4   6   5  303.57   16.40
   4   6  -5  313.57   20.30
   4   6  -5  298.77   13.50
  -4   6   5  294.77   18.70
   4   6  -5  259.67   16.10
  -4   6   5  287.37   19.70
   3  -6  -5   70.79   10.20
  -3  -6   5   81.39   10.80
  -3  -6   5   85.89    7.90
  -3   6   5   78.59   10.40
   3   6  -5   60.99    9.50
  -3   6   5   76.29   11.30
   3   6  -5   80.49    6.90
   3   6  -5   87.59    8.90
  -3   6   5   75.19    8.00
   2  -6  -5  114.09   11.90
  -2  -6   5  128.99   13.50
  -2  -6   5  121.69    9.90
   2   6  -5  117.39    9.10
   2   6  -5  134.99   13.30
  -2   6   5  124.49   13.10
   2   6  -5  121.69    7.60
   2   6  -5  116.79    7.90
  -2   6   5  117.99    9.10
  -2   6   5  113.79   11.30
  -1  -6   5  114.79   10.40
   1  -6  -5  134.79   12.60
   1  -6  -5  120.39    7.10
  -1   6   5  143.99   13.80
   1   6  -5  116.59    8.10
   1   6  -5  135.09    8.10
   1   6  -5  113.09    8.00
  -1   6   5  131.69    8.90
  -1   6   5  146.19   11.50
   1   6  -5  128.99   12.80
   0  -6  -5   -0.40    3.10
   0  -6   5    4.40    5.30
   0  -6  -5   -2.10    5.20
   0   6   5   -0.90    5.10
   0   6  -5    0.80    3.00
   0   6  -5    5.70    3.10
   0   6  -5   -2.60    4.60
   0   6  -5    3.50    2.30
   0   6  -5    8.10    5.00
   0   6   5    6.00    3.20
   0   6   5    7.50    4.20
  -1  -6  -5  237.88   13.70
   1  -6   5  238.28   16.20
   1  -6   5  249.38    8.70
  -1  -6  -5  218.98   16.20
   1  -6   5  237.88    8.60
   1   6   5  268.47   18.00
   1   6   5  256.97   11.80
   1   6   5  260.47   13.40
  -1   6  -5  279.87   13.80
  -1   6  -5  262.07   17.40
  -1   6  -5  243.68   12.90
  -1   6  -5  255.37   16.70
  -2  -6  -5  594.24   25.00
   2  -6   5  618.14   27.70
  -2   6  -5  580.94   26.70
  -2   6  -5  556.54   23.10
   2   6   5  600.54   28.00
  -2   6  -5  622.84   24.20
   2   6   5  561.44   21.10
  -2   6  -5  569.34   27.50
   3  -6   5  379.16   22.70
  -3  -6  -5  390.46   21.20
   3   6   5  433.16   23.10
   3   6   5  422.56   23.50
  -3   6  -5  428.76   20.10
  -3   6  -5  371.76   21.40
  -3   6  -5  425.56   23.10
  -3   6  -5  382.56   18.90
   3   6   5  400.06   15.30
  -4  -6  -5  844.02   26.60
  -4  -6  -5  879.21   26.10
   4  -6   5  893.71   38.10
  -4  -6  -5  929.01   36.70
  -4   6  -5  959.50   38.00
   4   6   5  884.91   37.70
  -4   6  -5  842.82   34.20
  -4   6  -5  932.51   36.40
  -4   6  -5  922.51   34.50
   4   6   5  932.61   37.30
   5  -6   5   65.19   12.20
  -5  -6  -5   67.59   11.90
  -5   6  -5   34.60    9.70
  -5   6  -5   66.39    9.90
   5   6   5   53.19   10.20
  -5   6  -5   51.79    8.50
   5   6   5   45.00   10.20
  -5   6  -5   52.19    9.50
   6  -6   5   25.60    9.20
  -6  -6  -5   15.40    8.10
  -6   6  -5   29.40    8.10
  -6   6  -5   21.50    7.20
  -6   6  -5   30.00    7.20
   6   6   5   15.10    8.20
   6   6   5   18.20    7.50
  -6   6  -5   13.80    6.60
  -7  -6  -5    3.70    7.60
   7  -6   5   11.40    8.90
  -7   6  -5   19.80    7.00
  -7   6  -5   14.40    6.50
  -7   6  -5   20.80    8.20
   7   6   5   11.80    7.10
  -8  -6  -5   10.70    8.70
   8  -6   5    2.60    7.90
   8   6   5   -0.30    7.00
  -8   6  -5   -4.60    4.60
  -8   6  -5   -0.70    5.50
   8   6   5    6.60    6.90
  -8   6  -5    2.30    5.80
   9  -6   5   61.69   15.00
  -9  -6  -5   41.20   12.90
  -9   6  -5   55.09   12.50
  -9   6  -5   55.49   10.60
   9   6   5   19.70   10.10
  -9   6  -5   50.89   10.70
   9   6   5   43.80   10.40
 -10  -6  -5    9.10    9.80
  10  -6   5    4.20    9.90
 -10   6  -5   16.20    8.20
  10   6   5    6.50    6.70
  10   6   5   10.60    9.60
 -10   6  -5   12.90    7.10
 -10   6  -5    5.60    5.90
  10  -7  -5   34.00   10.80
 -10  -7   5   29.60   12.40
  10  -7  -5   38.50    9.50
 -10  -7   5   52.29   12.10
  10   7  -5   34.10    7.00
 -10   7   5   47.20   12.50
  10   7  -5   23.00    9.30
  -9  -7   5   14.40    9.40
  -9  -7   5   20.80   10.60
   9  -7  -5   12.20    6.90
   9  -7  -5   12.30    8.80
   9   7  -5   17.20    8.20
  -9   7   5   25.60    9.30
   9   7  -5   11.20    5.20
   8  -7  -5    5.40    7.20
  -8  -7   5   -3.70    7.40
   8  -7  -5    1.00    5.50
  -8   7   5   -0.90    6.40
   8   7  -5    0.40    3.90
   8   7  -5    1.00    6.20
   7  -7  -5   47.10   11.20
  -7  -7   5   26.10    9.80
   7  -7  -5   33.10    8.70
   7   7  -5   22.40    4.90
  -7   7   5   33.10    8.40
  -7   7   5   44.60   11.30
   7   7  -5   35.10    9.20
   7   7  -5   11.60    8.40
  -6  -7   5   -4.80    6.10
   6  -7  -5    3.90    5.70
   6   7  -5   10.10    6.50
  -6   7   5    6.70    4.30
   6   7  -5    2.30    6.30
  -6   7   5    9.50    6.80
   6   7  -5    4.30    3.20
  -5  -7   5   49.00   10.50
   5  -7  -5   38.60    8.80
  -5  -7   5   47.90    5.50
   5   7  -5   41.90    8.70
  -5   7   5   52.19   10.80
  -5   7   5   47.10    7.90
  -5   7   5   43.50   11.00
   5   7  -5   41.50    9.70
  -4  -7   5  169.78   16.80
  -4  -7   5  169.08   10.80
   4  -7  -5  178.28   15.50
  -4   7   5  191.88   17.60
  -4   7   5  177.88   12.60
   4   7  -5  183.88   13.80
   4   7  -5  178.88   16.70
  -4   7   5  214.18   17.20
   3  -7  -5  531.05   26.80
  -3  -7   5  574.54   22.90
  -3  -7   5  598.94   29.00
  -3   7   5  560.04   27.20
  -3   7   5  546.85   22.70
   3   7  -5  600.94   29.40
  -3   7   5  576.64   29.90
   3   7  -5  536.65   23.80
   2  -7  -5   21.70    7.30
  -2  -7   5   13.90    7.20
  -2  -7   5   28.60    6.60
  -2   7   5   28.10    7.10
   2   7  -5   32.60    5.70
   2   7  -5   30.80    8.20
  -2   7   5   21.00    4.70
  -2   7   5   13.70    7.20
   1  -7  -5  157.38    9.00
   1  -7  -5  187.68   15.60
  -1  -7   5  163.58   13.10
   1   7  -5  177.38    8.20
  -1   7   5  167.68   16.30
   1   7  -5  173.88   15.50
  -1   7   5  157.08   13.20
   1   7  -5  162.68   10.00
   1   7  -5  177.08    8.50
  -1   7   5  177.18    9.90
   0  -7  -5   72.59   10.70
   0  -7  -5   53.89    7.10
   0  -7   5   71.49   10.90
   0   7  -5   51.69    9.40
   0   7  -5   76.69   11.90
   0   7   5   48.20   10.00
   0   7  -5   62.79    6.20
   0   7   5   51.09    7.90
   0   7  -5   59.39    5.80
   0   7   5   63.29    5.70
   1  -7   5   40.90    9.50
   1  -7   5   30.90    3.50
  -1  -7  -5   36.80    6.90
  -1  -7  -5   44.40   10.00
   1  -7   5   35.50    3.60
  -1   7  -5   41.90    9.00
  -1   7  -5   33.50    9.50
  -1   7  -5   29.80    5.30
   1   7   5   38.80    6.70
  -1   7  -5   35.70    5.70
   1   7   5   18.30    8.40
   2  -7   5  236.48   18.00
  -2  -7  -5  212.68   15.20
  -2  -7  -5  216.78   17.60
   2   7   5  248.88   18.40
  -2   7  -5  212.88   12.60
  -2   7  -5  251.97   18.40
   2   7   5  203.58   12.20
  -2   7  -5  213.68   16.40
  -2   7  -5  231.88   13.20
  -3  -7  -5  133.89   13.80
   3  -7   5  142.39   15.00
   3   7   5  144.79   14.90
  -3   7  -5  138.09   13.70
  -3   7  -5  136.59   11.30
   3   7   5  130.39    8.90
  -3   7  -5  130.69   14.50
  -3   7  -5  124.29   10.50
  -4  -7  -5    8.30    7.40
   4  -7   5    6.40    7.80
  -4  -7  -5    8.00    2.90
  -4   7  -5    4.10    4.80
   4   7   5    4.30    7.30
  -4   7  -5    3.40    6.20
   4   7   5   17.30    7.50
  -4   7  -5    3.80    3.80
  -4   7  -5    3.80    5.30
   5  -7   5   37.40   11.60
  -5  -7  -5   64.69   12.40
  -5   7  -5   48.00    9.60
  -5   7  -5   48.00   10.50
  -5   7  -5   68.29   10.30
  -5   7  -5   44.60    8.30
   5   7   5   59.19   11.20
   5   7   5   33.80   10.90
   6  -7   5   61.29   13.70
  -6  -7  -5   62.79   12.30
  -6   7  -5   69.69   11.60
  -6   7  -5   54.79    9.90
   6   7   5   46.10   11.70
  -6   7  -5   54.99    9.70
  -6   7  -5   46.00   10.30
   6   7   5   45.50   10.20
  -7  -7  -5  168.58   19.10
   7  -7   5  201.88   20.70
  -7   7  -5  192.68   17.20
   7   7   5  194.68   19.80
  -7   7  -5  194.78   17.00
  -7   7  -5  184.68   18.50
   7   7   5  185.48   16.80
   8  -7   5   37.40   12.50
  -8  -7  -5   26.00   10.70
  -8   7  -5   29.90    9.70
  -8   7  -5   33.40    9.30
  -8   7  -5   26.60    8.00
   8   7   5   23.70    8.50
   8   7   5   16.40    9.10
  -9  -7  -5  119.89   19.10
   9  -7   5  119.29   20.10
   9   7   5  110.19   17.00
   9   7   5  108.29   14.40
  -9   7  -5  111.29   14.60
  -9   7  -5  111.69   15.50
  -9   7  -5   88.59   14.30
  -9  -8   5  -16.30    6.90
   9  -8  -5    0.90    6.30
   9  -8  -5   -2.50    7.20
  -9  -8   5   20.50   10.90
   9   8  -5   -2.10    7.00
  -9   8   5   -9.40    5.40
   8  -8  -5   33.30    9.00
  -8  -8   5   28.10   10.10
   8  -8  -5   10.40    9.40
  -8   8   5    4.00    8.20
   8   8  -5    9.80    8.20
  -7  -8   5   75.99   13.90
   7  -8  -5   87.99   12.80
   7  -8  -5   90.59   15.40
  -7   8   5   79.69   12.80
   7   8  -5   85.89   15.30
  -7   8   5   96.19   15.00
   7   8  -5  100.69   14.10
   6  -8  -5  438.66   25.20
   6  -8  -5  446.36   29.50
  -6  -8   5  455.25   27.50
  -6   8   5  446.96   23.30
   6   8  -5  415.06   24.80
  -6   8   5  490.65   28.80
   6   8  -5  474.65   29.30
  -5  -8   5  333.77   23.00
  -5  -8   5  278.47   13.90
   5  -8  -5  284.27   20.20
   5   8  -5  289.17   22.90
   5   8  -5  267.57   19.00
  -5   8   5  314.37   17.60
  -5   8   5  317.47   22.40
  -4  -8   5   43.50    7.20
   4  -8  -5   29.00    8.60
  -4  -8   5   29.30   10.20
   4   8  -5   22.10    9.30
  -4   8   5   27.60    6.00
   4   8  -5   29.70    7.40
  -4   8   5   27.40   10.60
  -4   8   5   28.80    9.50
  -3  -8   5   62.49    9.00
   3  -8  -5   74.49   12.20
  -3  -8   5   64.69   12.00
  -3   8   5   71.89   13.10
  -3   8   5   72.29   11.70
   3   8  -5   70.49   13.10
   3   8  -5   64.19    9.30
  -3   8   5   75.79    7.80
   2  -8  -5   18.70    8.40
  -2  -8   5   21.50    8.90
  -2  -8   5   31.70    7.50
  -2   8   5   31.20    4.90
  -2   8   5   36.60   10.60
   2   8  -5   26.30    8.50
  -2   8   5   24.60    7.50
   2   8  -5   29.50    6.30
   1  -8  -5  181.18   10.00
   1  -8  -5  186.58   16.60
  -1  -8   5  196.58   15.30
   1   8  -5  192.88   11.40
   1   8  -5  204.98   17.70
  -1   8   5  198.68   15.30
  -1   8   5  193.58   18.50
   0  -8  -5  105.09   14.40
   0  -8   5  102.39    7.70
   0  -8   5   97.09   13.40
   0  -8  -5   96.59    8.90
   0   8   5   99.09   11.80
   0   8  -5   85.89   12.70
   0   8   5  112.99   16.30
   0   8  -5   95.49   13.80
  -1  -8  -5   71.99    9.50
  -1  -8  -5   59.49   11.70
   1  -8   5   54.89    4.50
   1  -8   5   67.79   12.10
   1   8   5   51.89    8.30
  -1   8  -5   69.09    6.00
  -1   8  -5   73.99   11.70
  -1   8  -5   67.09   13.00
   1   8   5   39.90   10.50
  -1   8  -5   58.29    5.80
  -2  -8  -5   -1.00    5.70
  -2  -8  -5    0.70    6.60
   2  -8   5   13.80    8.60
  -2   8  -5    9.90    6.60
  -2   8  -5   14.10    4.10
  -2   8  -5    5.50    6.40
  -2   8  -5   20.50    4.80
   2   8   5   10.70    5.00
   2   8   5   27.00    9.40
  -3  -8  -5  344.07   21.30
   3  -8   5  328.87   23.60
  -3  -8  -5  330.37   23.60
  -3   8  -5  351.06   23.80
  -3   8  -5  340.67   17.10
   3   8   5  330.57   22.90
  -3   8  -5  315.57   16.60
  -3   8  -5  376.86   22.50
   4  -8   5  431.96   27.30
  -4  -8  -5  433.16   24.80
  -4  -8  -5  374.26   16.20
  -4   8  -5  409.76   26.30
  -4   8  -5  420.56   20.80
  -4   8  -5  418.76   24.00
  -4   8  -5  379.46   19.50
   4   8   5  393.66   25.40
   5  -8   5   33.90   11.80
  -5  -8  -5   29.30    9.90
  -5   8  -5   36.80   10.40
  -5   8  -5   50.69   10.20
   5   8   5   22.00   10.30
   5   8   5   36.20    9.20
  -5   8  -5   34.60    7.70
  -5   8  -5   45.40    8.70
   6  -8   5  225.08   21.80
  -6  -8  -5  235.58   21.00
  -6   8  -5  217.58   17.90
  -6   8  -5  209.58   20.10
   6   8   5  228.38   21.70
   6   8   5  245.98   19.70
  -6   8  -5  190.98   16.10
  -6   8  -5  212.48   15.90
  -7  -8  -5   -3.10    8.40
   7  -8   5    8.80    9.30
  -7   8  -5    5.00    6.10
  -7   8  -5   18.30    7.20
   7   8   5    2.90    8.80
   7   8   5   11.70    8.00
  -7   8  -5   10.80    8.70
   8  -8   5   39.10   13.00
  -8  -8  -5    8.60    9.70
  -8   8  -5   15.00    7.50
  -8   8  -5   12.70    9.10
   8   8   5   19.40    8.40
  -8   8  -5   14.10    6.80
   8   8   5   18.40   10.80
   7  -9  -5    6.00    6.80
  -7  -9   5   13.70    9.00
   7  -9  -5   16.60   10.00
   7   9  -5    5.00    6.10
   7   9  -5   13.90    9.80
  -7   9   5   17.30    8.90
   6  -9  -5  142.29   19.70
   6  -9  -5  106.89   14.90
  -6  -9   5  128.99   17.60
   6   9  -5  110.69   16.90
  -6   9   5  132.49   17.80
   6   9  -5  131.89   15.90
  -6   9   5   94.89   11.10
  -5  -9   5   32.80   10.10
   5  -9  -5   58.69   14.50
   5  -9  -5   38.50   10.20
  -5  -9   5   34.60    7.70
  -5   9   5   39.70    7.40
   5   9  -5   36.50    8.90
   5   9  -5   46.00   12.20
  -5   9   5   19.30    8.50
  -4  -9   5   19.70    6.70
  -4  -9   5   40.80   11.30
   4  -9  -5   14.40    7.30
  -4   9   5   28.20    5.40
  -4   9   5   26.90    8.60
   4   9  -5   23.70    7.80
   4   9  -5   28.40   10.10
   3  -9  -5    2.40    6.30
  -3  -9   5   36.00   11.30
  -3  -9   5   11.50    6.70
  -3   9   5   16.20    3.80
  -3   9   5   31.90   10.80
   3   9  -5   22.20    6.60
  -3   9   5   20.70    8.50
   3   9  -5   19.40    8.50
   2  -9  -5   42.50   10.30
  -2  -9   5   45.70   11.30
  -2  -9   5   43.80    9.30
  -2   9   5   31.00    8.90
   2   9  -5   35.20    9.80
   2   9  -5   35.90    7.10
  -2   9   5   40.60   12.10
  -1  -9   5   80.19   12.40
  -1  -9   5   57.69   12.90
   1  -9  -5   70.39    7.70
   1  -9  -5   73.49   12.70
  -1  -9   5   70.69    8.10
   1   9  -5   74.99   13.00
  -1   9   5   66.69   14.00
  -1   9   5   73.89   11.60
   0  -9   5  173.28   10.10
   0  -9  -5  183.18   12.00
   0  -9  -5  193.08   18.30
   0  -9   5  170.38   17.00
   0   9   5  154.88   14.30
   0   9  -5  176.98   17.70
   0   9   5  198.58   19.60
  -1  -9  -5   20.00    9.30
  -1  -9  -5   31.00    7.00
   1  -9   5   21.70    9.30
  -1   9  -5   46.40   10.40
   1   9   5   33.00   10.50
  -1   9  -5   26.00    9.20
   1   9   5   19.50    6.40
  -2  -9  -5  100.39   16.10
   2  -9   5  107.29   16.40
  -2  -9  -5  108.39   12.90
   2   9   5  109.09   15.50
  -2   9  -5   99.59   13.90
  -2   9  -5  101.89   16.20
   2   9   5   88.69   10.40
  -3  -9  -5   19.60    8.30
   3  -9   5   20.30   10.00
  -3  -9  -5   16.70    8.90
   3   9   5   39.10   10.10
  -3   9  -5   19.60    8.10
  -3   9  -5   28.90    9.40
  -3   9  -5   23.40    4.90
  -3   9  -5   35.90    5.60
  -4  -9  -5   22.00   10.50
   4  -9   5    5.10    8.60
  -4  -9  -5    8.10    7.80
  -4   9  -5   11.40    7.80
   4   9   5    9.90    8.00
  -4   9  -5   23.00    5.70
  -4   9  -5   12.50    4.70
  -4   9  -5   10.70    6.90
   5  -9   5   28.50   11.40
  -5  -9  -5   22.90    9.40
   5   9   5   19.10    8.60
  -5   9  -5   15.90    6.00
  -5   9  -5   28.50    8.90
  -5   9  -5   14.00    5.40
  -5   9  -5   20.40    8.80
   6  -9   5   75.19   15.90
  -6  -9  -5   69.99   13.20
  -6   9  -5   61.89   10.30
  -6   9  -5   61.59   11.20
   6   9   5   67.99   12.60
  -6   9  -5   56.49   12.20
  -6   9  -5   41.90    8.40
  -4 -10   5    8.40    8.30
   4 -10  -5   16.40    8.30
  -4 -10   5   17.50    7.20
   4 -10  -5   19.20   10.60
  -4  10   5   17.90    9.50
   4  10  -5   19.80    9.70
   4  10  -5   27.20    8.40
  -3 -10   5   27.90   10.60
   3 -10  -5   31.30    8.60
  -3 -10   5   39.90    9.00
  -3  10   5   34.50    9.60
  -2 -10   5   12.40    7.00
  -2 -10   5   -1.50    4.80
   2 -10  -5    7.00    7.60
  -2 -10   5   -7.40    7.20
  -2  10   5   -0.50    5.40
   2  10  -5    8.30    7.60
  -2  10   5    2.10    7.90
  -1 -10   5   89.09   16.20
  -1 -10   5   98.39   13.90
   1 -10  -5   73.49   13.00
  -1  10   5   72.19   11.80
   1  10  -5   83.79   14.70
  -1  10   5   82.19   14.90
   0 -10   5   95.79   14.70
   0 -10  -5   87.89   15.10
   0  10  -5  102.59   14.70
   0  10   5   91.99   16.00
   0  10   5   94.29   13.10
  -1 -10  -5   14.90    6.60
   1 -10   5   33.80    9.20
  -1 -10  -5   24.80   10.30
  -1  10  -5   21.30    8.20
   1  10   5   11.30    6.50
   1  10   5   33.70   11.20
  -1  10  -5   48.70   12.30
   2 -10   5   25.30   10.80
  -2 -10  -5   30.60    8.80
  -2 -10  -5   59.59   13.10
  -2  10  -5   40.40    9.70
  -2  10  -5   27.10    9.40
   2  10   5   41.00   11.70
   2  10   5   50.79    9.10
  -3 -10  -5  150.78   20.60
  -3 -10  -5  141.69   16.70
   3 -10   5  147.39   19.10
  -3  10  -5  151.58   20.10
   3  10   5  159.18   20.00
  -3  10  -5  148.89   15.80
  13   0  -6    8.70    7.60
 -13   0   6   17.30    8.20
  13   0  -6    9.50    8.80
 -13   0   6   18.40    9.50
 -12   0   6   -4.40    7.50
 -12   0   6   -5.20    5.40
  12   0  -6    5.50    7.10
  12   0  -6    6.80    7.30
  11   0  -6   46.60    5.60
 -11   0   6   41.50    9.10
  11   0  -6   37.80   11.10
  11   0  -6   35.30   10.10
 -11   0   6   24.30    9.70
  10   0  -6    5.40    7.50
 -10   0   6   12.90    8.70
  10   0  -6   10.00    6.70
 -10   0   6    1.40    5.30
  10   0  -6    4.20    2.80
   9   0  -6   16.20    3.40
  -9   0   6   16.50    6.30
  -9   0   6    5.80    8.10
   9   0  -6   15.80    6.80
   9   0  -6   11.30    7.00
  -8   0   6    1.60    7.00
   8   0  -6    2.50    4.70
   8   0  -6   14.50    6.60
   8   0  -6   11.70    3.00
  -8   0   6    6.70    4.90
   7   0  -6   87.19   12.30
   7   0  -6   83.89   11.20
   7   0  -6   74.49    5.70
   7   0  -6   73.59    5.40
  -7   0   6   72.29   12.20
   6   0  -6   -2.50    3.20
   6   0  -6    1.60    2.00
   6   0  -6    3.20    4.90
   6   0  -6    0.10    2.30
   6   0  -6    6.10    4.80
  -6   0   6    1.60    7.80
   5   0  -6  950.20   35.40
  -5   0   6  958.90   28.90
  -5   0   6  928.21   36.20
   5   0  -6  901.21   28.20
   5   0  -6  994.60   34.60
   5   0  -6  986.50   31.40
  -4   0   6  509.45   23.30
   4   0  -6  523.05   19.30
   4   0  -6  528.75   21.60
  -4   0   6  555.34   18.00
   4   0  -6  478.95   17.10
  -3   0   6  185.28    9.10
  -3   0   6  177.28   12.60
   3   0  -6  198.28   10.00
   3   0  -6  167.38    9.00
   3   0  -6  182.88   11.20
   2   0  -6    9.40    3.00
  -2   0   6    5.40    3.10
   2   0  -6    5.50    3.20
  -2   0   6   12.70    5.00
   2   0  -6    7.80    3.50
  -1   0   6  250.07   12.60
   1   0  -6  245.88   11.60
  -1   0   6  238.68   13.10
   1   0  -6  252.07   13.40
  -1   0   6  244.48   11.60
   1   0  -6  252.97   11.80
   0   0   6  580.64   21.30
   0   0  -6  595.44   21.30
   0   0   6  564.74   22.60
   0   0  -6  594.54   23.00
   0   0   6  593.44   20.70
   0   0  -6  600.04   20.50
  -1   0  -6   -0.60    2.60
   1   0   6   -1.80    2.60
   1   0   6    2.20    3.40
  -1   0  -6    0.50    2.10
   1   0   6    2.90    2.50
  -1   0  -6    3.10    3.30
   2   0   6   49.50    5.20
   2   0   6   41.70    6.50
  -2   0  -6   34.20    5.60
   2   0   6   43.20    5.40
  -2   0  -6   64.49    5.80
  -2   0  -6   50.39    7.10
  -3   0  -6  138.79   10.70
   3   0   6  132.79   11.00
   3   0   6  125.39    6.90
   3   0   6  137.59    7.50
  -3   0  -6  132.19   10.30
  -4   0  -6   90.29   10.00
   4   0   6   88.89    7.60
   4   0   6   84.29    6.20
  -4   0  -6   95.69    9.60
   4   0   6   78.59   10.20
   4   0   6   65.69    5.30
  -5   0  -6 1734.23   57.09
  -5   0  -6 1779.72   56.49
   5   0   6 1712.43   56.19
   5   0   6 1470.05   48.70
  -5   0  -6 1822.12   49.00
   5   0   6 1871.91   52.29
  -6   0  -6 2255.57   62.49
   6   0   6 2278.97   71.29
   6   0   6 2242.38   66.49
  -6   0  -6 2267.57   72.29
  -6   0  -6 2234.08   71.09
  -7   0  -6   30.80    8.00
  -7   0  -6   27.40    7.40
   7   0   6   24.60    5.90
  -7   0  -6   26.10    4.20
   7   0   6   28.10    8.20
   8   0   6  258.27   19.20
  -8   0  -6  244.18   18.40
  -8   0  -6  235.18   11.30
   8   0   6  262.17   15.70
  -8   0  -6  254.97   18.90
   9   0   6    3.60    7.00
  -9   0  -6    4.20    2.80
  -9   0  -6    3.00    5.20
  -9   0  -6   -0.80    5.80
   9   0   6    4.80    5.80
 -10   0  -6   39.70   11.10
 -10   0  -6   39.70    5.70
 -10   0  -6   46.30   10.20
  10   0   6   51.79    9.20
  10   0   6   46.00   11.50
 -11   0  -6  401.76   27.10
  11   0   6  343.37   21.70
 -11   0  -6  351.46   15.30
  11   0   6  364.56   25.90
 -11   0  -6  394.36   26.90
  12   0   6    1.20    7.10
  12   0   6   23.40   10.30
 -12   0  -6   12.90    9.20
 -12   0  -6    1.80    6.10
 -13  -1   6  178.28   18.10
 -13  -1   6  166.08   20.30
  13  -1  -6  177.38   21.10
  13  -1  -6  145.09   18.40
  13   1  -6  166.78   22.00
 -13   1   6  189.88   15.50
 -13   1   6  207.08   20.60
  13   1  -6  196.08   20.60
  12  -1  -6   19.10    5.40
 -12  -1   6   18.70    9.30
  12  -1  -6   18.20    8.10
 -12  -1   6   18.90   10.60
  12   1  -6   12.70    8.60
 -12   1   6   19.00   10.20
  12   1  -6   18.60    9.00
 -12   1   6   11.40    6.30
  11  -1  -6  190.98   11.80
  11  -1  -6  192.78   19.70
  11  -1  -6  178.28   17.50
 -11  -1   6  214.38   20.90
 -11  -1   6  204.28   17.70
 -11   1   6  181.28   19.50
  11   1  -6  169.48   17.40
 -11   1   6  187.28   14.30
  11   1  -6  187.08   19.30
  10  -1  -6  236.08   18.60
  10  -1  -6  204.78   12.20
 -10  -1   6  256.87   18.10
  10  -1  -6  199.98   18.80
 -10  -1   6  234.08   20.50
 -10   1   6  210.58   14.40
  10   1  -6  227.18   19.00
  10   1  -6  229.78   19.60
 -10   1   6  218.18   19.50
  -9  -1   6  160.18   14.30
  -9  -1   6  161.88   17.70
   9  -1  -6  153.98   15.00
   9  -1  -6  142.39   15.30
   9  -1  -6  149.09    9.80
   9   1  -6  146.29   15.10
  -9   1   6  153.58   12.00
  -9   1   6  156.28   16.70
   9   1  -6  155.28   15.30
   8  -1  -6  194.88   16.20
  -8  -1   6  185.18   17.40
   8  -1  -6  165.98   14.40
   8  -1  -6  135.89    9.40
   8   1  -6  147.99   14.00
  -8   1   6  144.59   15.80
   8   1  -6  149.99   14.60
  -8   1   6  151.88   11.20
   7  -1  -6   67.99   10.90
  -7  -1   6   54.89   11.80
   7  -1  -6   62.19    9.90
   7  -1  -6   58.89    7.00
   7   1  -6   66.39    9.60
   7   1  -6   61.69    9.50
  -7   1   6   61.49    7.50
  -7   1   6   45.60   10.20
   7   1  -6   63.99   10.50
   6  -1  -6    2.00    4.70
   6  -1  -6    7.20    5.10
  -6  -1   6   20.70    8.60
   6   1  -6    7.30    5.00
  -6   1   6    5.60    3.70
   6   1  -6    5.00    5.10
  -6   1   6    4.40    7.70
   6   1  -6    3.20    4.10
  -5  -1   6  242.88   16.90
   5  -1  -6  249.68   11.30
   5  -1  -6  229.38   14.60
   5   1  -6  241.98   14.70
   5   1  -6  234.78    7.90
   5   1  -6  233.78   15.20
  -5   1   6  288.67   18.20
   5   1  -6  227.48   13.30
  -5   1   6  252.37   12.30
   5   1  -6  230.88    7.90
   4  -1  -6  900.41   31.40
   4  -1  -6  892.11   26.90
   4  -1  -6  873.51   32.40
  -4  -1   6  900.41   24.90
  -4  -1   6  893.41   32.40
  -4   1   6  913.51   33.50
  -4   1   6  902.11   28.60
   4   1  -6  743.13   28.90
   4   1  -6  852.91   24.60
   4   1  -6  907.51   31.10
   4   1  -6  732.43   30.90
  -3  -1   6  683.93   25.80
  -3  -1   6  662.93   20.50
   3  -1  -6  699.33   26.30
   3  -1  -6  652.23   21.30
   3  -1  -6  669.03   24.80
  -3   1   6  635.84   25.40
   3   1  -6  677.53   25.90
   3   1  -6  689.73   24.50
  -3   1   6  674.63   26.60
   3   1  -6  650.53   20.40
  -3   1   6  676.53   23.20
  -3   1   6  635.64   21.20
   3   1  -6  665.63   24.10
   2  -1  -6  862.51   26.40
  -2  -1   6  813.72   29.40
   2  -1  -6  718.33   28.20
  -2  -1   6  889.01   26.30
   2   1  -6  904.11   30.50
  -2   1   6  801.52   29.70
   2   1  -6  887.01   28.20
  -2   1   6  889.01   28.40
   2   1  -6  886.51   29.00
  -2   1   6  890.31   30.40
   2   1  -6  836.52   26.00
  -2   1   6  816.12   26.00
   1  -1  -6 1241.48   38.40
   1  -1  -6 1243.08   36.50
  -1  -1   6 1234.18   36.80
   1  -1  -6 1211.28   39.80
  -1  -1   6 1204.58   38.30
   1   1  -6 1195.48   38.30
  -1   1   6 1213.38   38.00
   1   1  -6 1252.17   36.90
  -1   1   6 1237.28   38.70
   1   1  -6 1272.87   40.00
  -1   1   6 1176.78   39.30
   0  -1  -6  795.62   28.20
   0  -1   6  792.32   26.40
   0  -1  -6  812.12   25.90
   0  -1  -6  779.02   26.60
   0  -1   6  758.22   26.40
   0   1  -6  785.32   24.60
   0   1   6  754.02   27.70
   0   1   6  810.02   26.00
   0   1  -6  782.92   27.20
   0   1   6  767.02   27.00
  -1  -1  -6 1019.90   32.30
  -1  -1  -6 1010.20   32.00
   1  -1   6 1024.10   32.90
  -1  -1  -6  960.20   29.30
  -1  -1  -6 1022.50   34.10
   1  -1   6 1027.20   31.90
  -1   1  -6  993.50   33.30
   1   1   6  869.91   32.60
  -1   1  -6  979.90   29.40
  -1   1  -6  986.70   29.40
  -1   1  -6 1060.79   34.70
   1   1   6  990.70   30.10
   1   1   6  998.50   33.70
  -2  -1  -6  565.04   22.30
  -2  -1  -6  538.15   21.20
  -2  -1  -6  534.05   20.10
   2  -1   6  556.14   19.80
   2  -1   6  522.65   21.70
   2   1   6  559.74   22.20
  -2   1  -6  515.55   22.10
   2   1   6  531.15   17.40
  -2   1  -6  532.55   21.70
   2   1   6  522.35   16.90
  -2   1  -6  529.45   17.50
  -2   1  -6  539.35   17.50
  -3  -1  -6  737.83   27.50
  -3  -1  -6  755.12   28.30
   3  -1   6  755.52   28.30
  -3   1  -6  761.82   25.00
  -3   1  -6  705.63   27.80
   3   1   6  702.93   21.10
  -3   1  -6  748.83   28.60
   3   1   6  714.43   25.90
   3   1   6  750.12   21.60
  -3   1  -6  724.93   22.90
  -3   1  -6  726.83   22.80
   3   1   6  721.73   27.90
   4  -1   6  199.28   14.30
  -4  -1  -6  203.68   13.70
  -4  -1  -6  200.98   13.50
   4  -1   6  211.18    9.90
   4   1   6  199.58    7.10
   4   1   6  200.78   14.30
  -4   1  -6  208.28   10.90
   4   1   6  199.58    7.30
  -4   1  -6  212.08   14.20
   4   1   6  195.68   12.10
  -4   1  -6  204.68   13.90
  -5  -1  -6   28.00    5.70
  -5  -1  -6   31.20    7.70
   5  -1   6   31.40    8.80
   5  -1   6   38.10    5.30
   5   1   6   36.70    8.10
  -5   1  -6   32.80    7.80
   5   1   6   53.79    7.60
  -5   1  -6   33.30    7.80
  -5   1  -6   42.50    5.90
   6  -1   6  262.57   17.90
   6  -1   6  266.27   13.00
  -6  -1  -6  284.47   17.40
  -6  -1  -6  265.57   17.80
  -6   1  -6  252.77   17.50
  -6   1  -6  298.07   18.00
   6   1   6  274.47   17.80
   6   1   6  245.08   15.10
  -6   1  -6  262.97   13.00
   7  -1   6  198.58   16.50
  -7  -1  -6  209.08   16.90
  -7  -1  -6  231.58   16.60
   7  -1   6  215.18   12.40
  -7   1  -6  225.48   16.80
   7   1   6  215.48   14.70
  -7   1  -6  215.38   16.70
   7   1   6  243.58   17.40
  -7   1  -6  203.68   11.60
   8  -1   6  290.27   15.50
   8  -1   6  269.17   19.90
  -8  -1  -6  282.17   20.20
  -8  -1  -6  283.07   19.60
   8   1   6  288.27   19.70
   8   1   6  257.47   17.20
  -8   1  -6  279.57   14.20
  -8   1  -6  280.67   19.60
  -9  -1  -6   51.09   10.60
   9  -1   6   46.60    7.80
   9  -1   6   55.29   11.30
  -9  -1  -6   46.80   10.40
  -9   1  -6   61.49   11.30
   9   1   6   54.69   10.70
  -9   1  -6   69.39    8.20
   9   1   6   64.29   10.80
  -9   1  -6   67.99   12.40
 -10  -1  -6  284.57   21.80
  10  -1   6  314.67   17.70
  10  -1   6  291.67   22.50
 -10  -1  -6  298.87   23.20
 -10   1  -6  319.57   22.90
 -10   1  -6  276.97   15.00
  10   1   6  251.17   19.20
  10   1   6  274.97   21.60
 -10   1  -6  297.87   22.80
 -11  -1  -6  368.16   26.60
 -11  -1  -6  362.36   25.80
  11  -1   6  359.06   20.70
  11  -1   6  375.66   26.30
  11   1   6  344.67   23.20
  11   1   6  400.26   26.00
 -11   1  -6  358.96   25.30
 -11   1  -6  348.17   26.10
 -11   1  -6  376.56   18.20
  12  -1   6   51.89   13.80
 -12  -1  -6   66.89   13.80
  12  -1   6   60.79   10.30
 -12   1  -6   67.29    8.70
 -12   1  -6   73.79   13.80
  12   1   6   68.49   12.20
  12   1   6   54.29   12.60
 -12   1  -6   39.30   11.50
  13  -2  -6   36.80   13.50
  13  -2  -6   47.20   11.20
  13  -2  -6   37.70    8.20
 -13  -2   6   58.89   13.30
 -13  -2   6   36.70   10.70
  13   2  -6   30.60    9.90
 -13   2   6   59.09   13.50
 -13   2   6   46.20    8.30
  13   2  -6   66.89   13.70
 -12  -2   6  164.58   18.20
 -12  -2   6  142.49   19.20
  12  -2  -6  132.49   11.90
  12  -2  -6  115.59   17.80
  12  -2  -6  166.08   17.50
  12   2  -6  160.48   20.50
  12   2  -6  145.09   18.90
 -12   2   6  135.89   19.20
 -12   2   6  140.69   11.80
  11  -2  -6   43.60   10.80
  11  -2  -6   56.09    8.40
 -11  -2   6   40.80   11.90
  11  -2  -6   47.60   11.60
 -11  -2   6   39.30   10.90
  11   2  -6   54.79   11.50
 -11   2   6   67.49   12.80
 -11   2   6   59.19    8.20
  11   2  -6   36.90   10.50
  10  -2  -6   36.80    8.90
 -10  -2   6   23.70   10.40
 -10  -2   6   44.10   10.30
  10  -2  -6   40.60    7.20
  10  -2  -6   46.40   10.90
  10   2  -6   38.90   10.10
 -10   2   6   35.60   10.70
  10   2  -6   25.60    8.30
 -10   2   6   33.00    6.20
  -9  -2   6  235.08   20.60
  -9  -2   6  259.37   18.60
   9  -2  -6  259.67   19.80
   9  -2  -6  243.78   14.40
   9  -2  -6  246.18   18.20
   9   2  -6  234.08   18.30
  -9   2   6  216.48   19.50
   9   2  -6  222.58   18.30
  -9   2   6  243.68   12.90
   8  -2  -6   75.19   11.00
  -8  -2   6   73.79   12.50
   8  -2  -6   81.59    8.70
   8  -2  -6   73.29   12.00
   8   2  -6  113.29   14.30
  -8   2   6   78.79   11.90
   8   2  -6   76.19   11.70
   8   2  -6   90.99   12.20
  -8   2   6   82.79    7.20
   7  -2  -6   68.49   10.20
   7  -2  -6   57.09    9.50
   7  -2  -6   75.99    8.40
  -7  -2   6   83.39   13.10
  -7   2   6   78.49    6.50
   7   2  -6   86.19   11.80
   7   2  -6   65.39    9.60
  -7   2   6   64.49   10.70
   7   2  -6   66.29    9.40
  -6  -2   6  853.91   35.50
   6  -2  -6  900.71   34.40
   6  -2  -6  886.71   35.50
   6   2  -6  952.70   34.70
  -6   2   6  863.91   27.20
  -6   2   6  927.21   31.90
  -6   2   6  853.01   26.80
   6   2  -6  913.71   34.90
   6   2  -6  905.01   33.70
  -6   2   6  923.71   36.50
  -5  -2   6  100.59   11.60
   5  -2  -6  133.29   11.80
   5  -2  -6  136.09   11.80
  -5   2   6  109.79    5.80
  -5   2   6  105.89   10.00
  -5   2   6  120.19    6.50
   5   2  -6  110.79   10.60
  -5   2   6  123.49   13.40
   5   2  -6  127.19   11.50
   5   2  -6  122.19   10.60
  -5   2   6  114.79    9.80
   4  -2  -6  190.98   12.70
   4  -2  -6  212.08   13.70
  -4  -2   6  186.08   14.10
   4  -2  -6  185.68    7.50
   4   2  -6  183.18   12.70
   4   2  -6  187.28   12.30
  -4   2   6  179.68    7.30
   4   2  -6  192.78   12.20
  -4   2   6  170.08   12.20
  -4   2   6  179.28   14.20
  -4   2   6  166.68   11.30
   3  -2  -6  788.82   29.00
   3  -2  -6  808.02   23.20
   3  -2  -6  787.32   29.80
  -3  -2   6  846.12   30.10
  -3  -2   6  802.62   23.20
  -3   2   6  797.72   30.10
   3   2  -6  807.62   29.30
   3   2  -6  827.12   29.20
   3   2  -6  767.72   22.90
  -3   2   6  757.22   23.00
  -3   2   6  787.52   28.10
  -3   2   6  749.42   29.00
   3   2  -6  797.42   27.70
   2  -2  -6  123.99    9.60
  -2  -2   6  113.39   10.40
   2  -2  -6  117.19    6.00
   2  -2  -6  128.19    9.70
  -2  -2   6  115.99    6.90
   2   2  -6  118.99    9.40
   2   2  -6  105.29    6.20
  -2   2   6  122.99    9.30
  -2   2   6  114.69    6.00
  -2   2   6  126.19    9.40
   2   2  -6  109.99    9.20
  -2   2   6  132.69   10.60
   2   2  -6  126.49    8.20
   1  -2  -6  211.48   12.00
  -1  -2   6  177.78    9.70
  -1  -2   6  173.08   11.70
   1  -2  -6  190.58    8.70
   1  -2  -6  207.38   11.90
  -1   2   6  197.48   11.90
  -1   2   6  168.58    8.40
   1   2  -6  191.18    9.30
  -1   2   6  184.58   11.20
   1   2  -6  194.88   11.70
  -1   2   6  175.88   11.20
   0  -2   6  366.46   15.30
   0  -2  -6  345.57   16.10
   0  -2  -6  340.37   13.80
   0  -2   6  326.87   12.20
   0  -2   6  379.36   16.50
   0  -2  -6  359.16   16.20
   0   2  -6  348.77   16.40
   0   2   6  354.66   14.70
   0   2   6  340.57   16.30
   0   2   6  322.27   15.70
   0   2  -6  350.26   12.60
   0   2  -6  330.77   16.20
  -1  -2  -6   42.10    3.90
   1  -2   6   33.50    5.40
   1  -2   6   37.60    6.10
  -1  -2  -6   41.60    6.40
  -1  -2  -6   40.30    6.10
  -1  -2  -6   38.50    5.60
  -1   2  -6   39.20    3.60
  -1   2  -6   41.10    6.60
   1   2   6   39.70    6.10
   1   2   6   45.60    7.60
  -1   2  -6   40.70    3.20
   1   2   6   42.40    5.10
  -2  -2  -6  113.49    9.10
  -2  -2  -6  100.59    8.70
   2  -2   6  108.79   10.10
  -2  -2  -6  108.99    8.90
  -2   2  -6  108.49    4.90
  -2   2  -6   94.49    8.40
   2   2   6  108.59    5.50
  -2   2  -6  106.39    9.60
   2   2   6   98.99    8.70
  -2   2  -6  104.79    9.20
  -2   2  -6   82.99    8.80
   2   2   6  101.49   10.00
  -2   2  -6  103.59    4.60
   3  -2   6  608.14   25.50
  -3  -2  -6  648.94   25.00
  -3  -2  -6  608.64   24.30
  -3   2  -6  583.44   17.70
  -3   2  -6  605.14   23.20
  -3   2  -6  604.44   17.70
   3   2   6  601.74   24.00
  -3   2  -6  635.74   25.60
  -3   2  -6  630.04   25.70
  -3   2  -6  635.54   25.60
   3   2   6  591.64   25.20
   4  -2   6 1109.09   40.60
  -4  -2  -6 1088.49   39.30
  -4  -2  -6 1162.28   39.90
  -4   2  -6 1137.49   31.80
  -4   2  -6 1183.68   40.70
  -4   2  -6 1199.18   37.70
  -4   2  -6 1166.68   41.00
   4   2   6 1165.98   40.60
  -4   2  -6 1105.09   31.70
  -4   2  -6 1074.99   39.70
   4   2   6 1160.48   39.00
   5  -2   6 1091.99   31.70
  -5  -2  -6 1122.49   40.30
   5  -2   6 1065.99   40.70
  -5  -2  -6 1096.69   39.50
   5   2   6 1124.19   40.40
  -5   2  -6 1120.39   36.50
  -5   2  -6 1099.99   41.00
  -5   2  -6 1096.49   40.00
  -5   2  -6 1011.00   31.20
   5   2   6 1090.19   38.40
   6  -2   6  281.07   11.90
   6  -2   6  290.77   19.20
  -6  -2  -6  270.37   18.40
  -6  -2  -6  269.07   16.80
  -6   2  -6  300.77   18.40
  -6   2  -6  292.37   15.10
   6   2   6  280.07   18.30
   6   2   6  288.67   17.20
  -6   2  -6  281.37   18.60
  -7  -2  -6   13.40    7.40
  -7  -2  -6    9.90    4.60
   7  -2   6   11.40    6.90
   7  -2   6    7.30    3.50
   7   2   6    6.70    6.60
  -7   2  -6    6.00    5.30
  -7   2  -6    8.20    4.40
  -7   2  -6   14.10    5.50
   7   2   6    8.70    6.10
   8  -2   6  362.26   23.00
   8  -2   6  327.67   15.20
  -8  -2  -6  339.47   22.50
  -8  -2  -6  273.37   19.40
   8   2   6  315.87   20.30
  -8   2  -6  305.77   16.80
   8   2   6  346.87   21.50
  -8   2  -6  360.56   21.90
  -8   2  -6  330.17   22.30
  -9  -2  -6   18.90    6.90
   9  -2   6   29.80   10.00
   9  -2   6   15.00    5.10
  -9  -2  -6   21.30    8.80
   9   2   6    9.00    7.30
   9   2   6   14.30    7.20
  -9   2  -6   27.70    8.30
  -9   2  -6   22.40    8.70
  -9   2  -6   28.80    6.70
 -10  -2  -6    6.90    7.80
  10  -2   6    6.50    5.00
 -10  -2  -6    6.50    5.90
  10  -2   6    4.70    8.60
  10   2   6   16.70    7.90
 -10   2  -6   22.40    6.10
 -10   2  -6   22.80    8.70
 -10   2  -6   20.90    9.30
  10   2   6    6.70    8.00
  11  -2   6   94.79   10.90
 -11  -2  -6  112.19   17.50
  11  -2   6   86.49   15.20
 -11   2  -6   84.89   13.60
  11   2   6   96.89   14.00
  11   2   6  114.19   16.60
 -11   2  -6   68.49   13.20
 -11   2  -6  111.29   11.10
  12  -2   6   42.70    8.70
 -12  -2  -6    3.00    9.00
  12  -2   6   39.10   11.80
 -12   2  -6   18.40    9.00
  12   2   6   36.20   10.40
  12   2   6   30.20   10.20
 -12   2  -6   32.70   10.90
 -12   2  -6   23.70    6.50
 -13  -3   6  143.69   19.40
  13  -3  -6  142.29   18.80
 -13  -3   6  115.99   17.60
  13  -3  -6  128.19   13.00
  13  -3  -6   99.49   15.50
 -13   3   6   92.99   16.40
  13   3  -6  124.19   17.90
  13   3  -6  130.29   17.90
 -12  -3   6   35.40   11.50
  12  -3  -6   18.80   10.00
  12  -3  -6   18.90    7.50
  12  -3  -6   20.90    9.00
 -12  -3   6   14.70   10.30
 -12   3   6   10.50    9.40
  12   3  -6   15.50    8.60
  12   3  -6   26.20   10.10
 -12   3   6   15.80    6.00
  11  -3  -6  388.36   25.20
 -11  -3   6  359.16   27.00
  11  -3  -6  413.66   27.90
 -11  -3   6  435.06   27.30
  11  -3  -6  379.06   21.00
  11   3  -6  424.96   27.00
 -11   3   6  346.27   15.60
  11   3  -6  421.36   27.50
 -11   3   6  421.16   27.80
 -10  -3   6   88.09   15.50
  10  -3  -6   60.29   12.30
 -10  -3   6   63.49   12.10
  10  -3  -6   76.39   11.70
  10  -3  -6   90.99   11.80
 -10   3   6   70.99    6.10
  10   3  -6   69.89   13.10
 -10   3   6   74.39   14.30
  10   3  -6   79.89   12.60
  -9  -3   6   25.40    9.60
   9  -3  -6   37.10    7.70
   9  -3  -6   44.70   10.10
   9  -3  -6   47.50   10.30
   9   3  -6   30.10    8.10
  -9   3   6   35.00    9.70
  -9   3   6   36.90    4.30
   9   3  -6   29.00    8.30
   8  -3  -6   11.30    6.90
  -8  -3   6    1.30    7.10
   8  -3  -6    9.40    6.10
   8  -3  -6    5.70    4.90
  -8   3   6    7.20    2.30
   8   3  -6   -1.30    4.60
  -8   3   6    4.80    2.10
  -8   3   6    7.10    6.80
   8   3  -6   15.00    6.50
   8   3  -6    5.50    5.70
  -7  -3   6   60.99   11.90
   7  -3  -6   67.69   10.80
   7  -3  -6   48.20    8.80
   7   3  -6   46.80    8.90
  -7   3   6   62.59   10.80
   7   3  -6   70.99   10.70
   7   3  -6   40.20    8.30
   6  -3  -6   97.49   12.50
  -6  -3   6   88.29   12.40
[truncated: 353,796 more chars]
