# Supplementary material for: Crystal structure and Hirshfeld surface analysis of 10-([2,3′-bi­thio­phen]-5′-yl)-5,5-di­fluoro-5H-4λ4,5λ4-di­pyrrolo­[1,2-c:2′,1′-f][1,3,2]di­aza­borinine
Source: Acta Crystallogr E Crystallogr Commun. 2026 Jun 26;82(Pt 7):871–6. doi: 10.1107/S205698902600647X (PMC13330804; doi:10.1107/S205698902600647X)
Supplement: Supplementary file 2 [file e-82-00871-Isup2.hkl]

data_I                                                                          
_shelx_title ' yz2081 in P2(1)'                                                 
_shelx_refln_list_code          4                                               
_shelx_F_calc_maximum       90.79                                               
_exptl_crystal_F_000       364.00                                               
_reflns_d_resolution_high  0.6600                                               
                                                                                
loop_                                                                           
 _space_group_symop_operation_xyz                                               
 'x, y, z'                                                                      
 '-x, y+1/2, -z'                                                                
                                                                                
_cell_length_a     9.4693                                                       
_cell_length_b     7.2412                                                       
_cell_length_c    11.2392                                                       
_cell_angle_alpha  90.000                                                       
_cell_angle_beta   95.512                                                       
_cell_angle_gamma  90.000                                                       
                                                                                
_shelx_F_squared_multiplier     1.000                                           
                                                                                
loop_                                                                           
 _refln_index_h                                                                 
 _refln_index_k                                                                 
 _refln_index_l                                                                 
 _refln_F_squared_calc                                                          
 _refln_F_squared_meas                                                          
 _refln_F_squared_sigma                                                         
 _refln_observed_status                                                         
   0 -10   0        137.85        157.14         9.86 o                         
   1 -10   0          9.68          7.10         3.05 o                         
   2 -10   0        136.41        130.32         5.90 o                         
   3 -10   0          8.13          9.58         3.02 o                         
   4 -10   0          8.89          4.91         4.03 o                         
   5 -10   0          3.61          2.74         3.44 o                         
   1  -9   0         14.68         16.74         3.47 o                         
   2  -9   0         20.18         30.20         5.29 o                         
   3  -9   0         52.43         51.59         4.92 o                         
   4  -9   0          3.21          3.25         2.29 o                         
   5  -9   0         94.60         97.14         5.46 o                         
   6  -9   0         94.10         89.49         6.52 o                         
   7  -9   0        211.80        211.32        16.18 o                         
   8  -9   0         66.13         62.33         9.20 o                         
   0  -8   0        714.45        770.41        28.57 o                         
   1  -8   0         95.70         94.06         6.98 o                         
   2  -8   0         24.42         20.67         7.78 o                         
   3  -8   0        186.40        180.84         8.99 o                         
   4  -8   0         67.87         69.96         4.58 o                         
   5  -8   0          7.30          5.79         2.16 o                         
   6  -8   0         86.24         91.29         4.96 o                         
   7  -8   0         15.23         17.26         2.97 o                         
   8  -8   0          1.05          0.82         3.06 o                         
   9  -8   0         23.68         22.64         6.71 o                         
   1  -7   0        460.78        474.78        19.07 o                         
   2  -7   0        324.62        330.01        11.54 o                         
   3  -7   0        164.52        172.69         8.21 o                         
   4  -7   0        100.00        100.41         7.87 o                         
   5  -7   0         27.66         29.33         3.10 o                         
   6  -7   0         73.09         71.27         5.56 o                         
   7  -7   0        245.42        236.66         7.38 o                         
   8  -7   0         74.58         73.95         5.97 o                         
   9  -7   0         19.45         17.79         3.06 o                         
  10  -7   0         27.98         26.07         4.35 o                         
   1  -6   0        900.16        921.07        30.56 o                         
   2  -6   0        669.73        684.47        23.22 o                         
   3  -6   0        124.27        116.94         6.48 o                         
   4  -6   0        326.11        332.50         9.24 o                         
   5  -6   0          9.37          9.70         1.86 o                         
   6  -6   0         22.53         22.83         3.22 o                         
   7  -6   0        213.91        208.99         6.81 o                         
   8  -6   0         15.85         14.39         2.65 o                         
   9  -6   0        322.60        318.66        11.06 o                         
  10  -6   0        114.40        114.39         5.69 o                         
  11  -6   0         57.56         63.91         5.95 o                         
   1  -5   0        918.51        960.41        29.53 o                         
   2  -5   0         76.16         81.71         6.22 o                         
   3  -5   0        124.21        124.82         4.82 o                         
   4  -5   0         92.56         98.80         4.20 o                         
   5  -5   0        586.10        589.77        11.68 o                         
   6  -5   0         36.85         31.69         2.62 o                         
   7  -5   0        115.22        116.29         4.45 o                         
   8  -5   0         31.73         39.88         3.30 o                         
   9  -5   0         55.36         59.22         3.95 o                         
  10  -5   0          5.12          0.24         2.43 o                         
  11  -5   0         33.69         33.00         3.61 o                         
  12  -5   0         14.79         17.16         4.19 o                         
   1  -4   0       1558.70       1836.23        47.87 o                         
   2  -4   0        562.51        565.63        12.81 o                         
   3  -4   0         46.07         54.10         2.67 o                         
   4  -4   0        204.37        214.91         5.32 o                         
   5  -4   0         17.65         19.06         2.62 o                         
   6  -4   0        456.95        450.53         8.54 o                         
   7  -4   0         76.01         69.26         3.85 o                         
   8  -4   0          1.74         -1.18         2.02 o                         
   9  -4   0        173.72        173.68         5.73 o                         
  10  -4   0         99.94         96.76         4.68 o                         
  11  -4   0        141.15        136.41         7.16 o                         
  12  -4   0         80.91         85.69         4.92 o                         
  13  -4   0         25.34         22.44         4.60 o                         
   1  -3   0        327.69        343.78         5.80 o                         
   2  -3   0        566.68        539.49         7.73 o                         
   3  -3   0         21.33         24.81         1.32 o                         
   4  -3   0        466.30        486.65         8.69 o                         
   5  -3   0         24.14         27.40         2.15 o                         
   6  -3   0          9.48         13.32         2.01 o                         
   7  -3   0        712.83        657.38        11.27 o                         
   8  -3   0        357.96        345.37         7.69 o                         
   9  -3   0         23.16         22.20         2.70 o                         
  10  -3   0         36.57         40.58         4.91 o                         
  11  -3   0         17.41         20.60         2.86 o                         
  12  -3   0         21.88         19.21         2.89 o                         
  13  -3   0         19.36         18.03         5.01 o                         
   1  -2   0       5482.29       5491.13        47.57 o                         
   2  -2   0       1936.94       1976.64        20.74 o                         
   3  -2   0        399.03        393.93         5.44 o                         
   4  -2   0        268.66        274.48         4.41 o                         
   5  -2   0        253.22        261.23         5.38 o                         
   6  -2   0        187.18        194.73         5.43 o                         
   7  -2   0        440.96        426.52         9.11 o                         
   8  -2   0         17.17         19.07         2.35 o                         
   9  -2   0        378.08        365.00         8.23 o                         
  10  -2   0          8.04          8.76         2.14 o                         
  11  -2   0         94.81        108.43         5.55 o                         
  12  -2   0         50.75         63.47         4.48 o                         
  13  -2   0          7.67          3.95         2.27 o                         
  14  -2   0         12.92          9.52         2.73 o                         
   1  -1   0        429.30        452.10         4.32 o                         
   2  -1   0        280.49        281.78         3.03 o                         
   3  -1   0        508.23        503.68         5.35 o                         
   4  -1   0        302.02        346.20         5.22 o                         
   5  -1   0        673.20        702.12        10.47 o                         
   6  -1   0        104.05        108.39         3.68 o                         
   7  -1   0        881.68        854.43        13.23 o                         
   8  -1   0        222.16        214.84         5.85 o                         
   9  -1   0         31.22         38.51         3.09 o                         
  10  -1   0        183.46        193.39         6.67 o                         
  11  -1   0          8.84          8.76         2.32 o                         
  12  -1   0          1.26          1.38         2.12 o                         
  13  -1   0         14.90         16.81         3.04 o                         
  14  -1   0         36.27         35.00         3.79 o                         
   2   0   0        396.83        389.11         3.84 o                         
   3   0   0         18.08         23.15         0.97 o                         
   4   0   0        417.68        417.81         5.21 o                         
   5   0   0        613.76        721.49        10.62 o                         
   6   0   0        101.54        122.06         3.75 o                         
   7   0   0        121.92        123.31         4.18 o                         
   8   0   0         23.35         21.91         2.47 o                         
   9   0   0        368.40        375.54         8.18 o                         
  10   0   0        251.91        250.69         6.90 o                         
  11   0   0         69.43         75.80         4.63 o                         
  12   0   0        144.36        141.77         5.82 o                         
  13   0   0         14.96         11.28         2.64 o                         
  14   0   0         33.12         35.33         3.76 o                         
   1   1   0        432.06        448.40         4.89 o                         
   2   1   0        276.22        276.58         3.15 o                         
   3   1   0        503.91        494.57         5.29 o                         
   4   1   0        296.64        334.57         4.77 o                         
   5   1   0        669.13        695.95         9.50 o                         
   6   1   0        103.54        115.11         3.61 o                         
   7   1   0        877.16        841.20        13.04 o                         
   8   1   0        222.03        215.06         5.73 o                         
   9   1   0         30.56         38.76         2.96 o                         
  10   1   0        185.02        191.73         6.02 o                         
  11   1   0          8.62         12.13         2.47 o                         
  12   1   0          1.31         -1.33         2.20 o                         
  13   1   0         15.19          9.24         2.71 o                         
  14   1   0         35.84         34.22         3.68 o                         
   1   2   0       5494.91       5545.66        58.33 o                         
   2   2   0       1929.76       1947.74        18.72 o                         
   3   2   0        397.98        393.02         5.10 o                         
   4   2   0        266.29        277.20         4.20 o                         
   5   2   0        252.35        258.74         5.17 o                         
   6   2   0        186.70        193.45         4.35 o                         
   7   2   0        439.77        431.03         8.09 o                         
   8   2   0         17.13         19.84         2.20 o                         
   9   2   0        377.06        369.14         8.06 o                         
  10   2   0          7.97         10.14         2.14 o                         
  11   2   0         93.66         96.86         6.41 o                         
  12   2   0         50.56         55.38         4.18 o                         
  13   2   0          7.89          7.51         3.72 o                         
  14   2   0         12.61          8.94         2.68 o                         
   1   3   0        325.51        352.32         4.42 o                         
   2   3   0        567.33        557.08         6.25 o                         
   3   3   0         20.58         21.49         1.16 o                         
   4   3   0        463.63        481.66         7.65 o                         
   5   3   0         23.94         23.52         1.70 o                         
   6   3   0          9.55          8.66         1.46 o                         
   7   3   0        716.44        661.41        10.08 o                         
   8   3   0        359.41        344.32         7.36 o                         
   9   3   0         22.86         21.71         2.39 o                         
  10   3   0         36.62         40.99         3.29 o                         
  11   3   0         17.64         22.43         2.73 o                         
  12   3   0         21.56         23.56         2.87 o                         
  13   3   0         19.04         20.86         2.96 o                         
   0   4   0        604.76        567.63         9.69 o                         
   1   4   0       1555.57       1691.24        17.13 o                         
   2   4   0        565.11        553.93         7.24 o                         
   3   4   0         47.64         54.30         2.22 o                         
   4   4   0        204.64        210.19         4.18 o                         
   5   4   0         17.27         14.99         1.86 o                         
   6   4   0        456.28        450.48         7.56 o                         
   7   4   0         76.72         69.64         3.01 o                         
   8   4   0          1.75          3.63         1.41 o                         
   9   4   0        174.58        164.65         5.27 o                         
  10   4   0         98.72         97.72         5.83 o                         
  11   4   0        141.63        134.37         5.23 o                         
  12   4   0         81.21         80.34         4.58 o                         
  13   4   0         25.40         25.35         4.25 o                         
   1   5   0        918.99        947.15        10.65 o                         
   2   5   0         75.64         82.82         2.61 o                         
   3   5   0        124.46        134.81         3.63 o                         
   4   5   0         94.01        102.72         3.61 o                         
   5   5   0        587.85        597.62        10.08 o                         
   6   5   0         37.37         33.58         2.27 o                         
   7   5   0        118.28        118.92         4.08 o                         
   8   5   0         31.72         35.10         2.56 o                         
   9   5   0         55.22         57.43         3.44 o                         
  10   5   0          4.87          3.95         1.94 o                         
  11   5   0         33.09         28.36         3.48 o                         
  12   5   0         14.82         16.13         3.21 o                         
   0   6   0       1229.63       1222.43        22.74 o                         
   1   6   0        896.98        952.37        12.18 o                         
   2   6   0        673.73        667.55         9.13 o                         
   3   6   0        120.81        127.07         3.74 o                         
   4   6   0        325.88        335.19         6.95 o                         
   5   6   0          9.54          8.79         1.72 o                         
   6   6   0         22.31         21.75         4.08 o                         
   7   6   0        214.55        213.74         5.82 o                         
   8   6   0         15.98          9.40         2.27 o                         
   9   6   0        323.15        314.52         9.00 o                         
  10   6   0        114.93        103.91         4.97 o                         
  11   6   0         58.28         53.86         7.56 o                         
   1   7   0        461.15        464.70         8.29 o                         
   2   7   0        325.55        316.94         5.03 o                         
   3   7   0        164.14        172.12         4.23 o                         
   4   7   0         99.22         97.89         3.99 o                         
   5   7   0         27.32         28.17         2.98 o                         
   6   7   0         72.98         69.22         4.50 o                         
   7   7   0        242.27        230.93         8.24 o                         
   8   7   0         74.75         69.39         4.13 o                         
   9   7   0         19.70         19.02         2.69 o                         
  10   7   0         27.70         31.72        15.32 o                         
   0   8   0        715.73        737.01        21.95 o                         
   1   8   0         96.73         96.99         4.49 o                         
   2   8   0         23.07         20.52         3.07 o                         
   3   8   0        186.77        190.38         4.40 o                         
   4   8   0         67.96         62.18         3.00 o                         
   5   8   0          7.14          9.17         1.77 o                         
   6   8   0         86.37         87.42         4.38 o                         
   7   8   0         15.23         20.64         2.43 o                         
   8   8   0          1.02          4.07         2.77 o                         
   9   8   0         24.37         21.11         4.24 o                         
   1   9   0         14.22         18.03         2.96 o                         
   2   9   0         20.83         18.42         3.65 o                         
   3   9   0         53.41         51.95         4.87 o                         
   4   9   0          2.98          5.45         1.40 o                         
   5   9   0         93.79         96.24         4.78 o                         
   6   9   0         94.01         95.48         4.20 o                         
   7   9   0        212.51        205.40         6.68 o                         
   8   9   0         66.34         77.48         5.35 o                         
   0  10   0        139.76        148.18        13.73 o                         
   1  10   0          9.87          9.20         3.09 o                         
   2  10   0        137.16        136.36         8.59 o                         
   3  10   0          8.02          7.35         5.39 o                         
   4  10   0          8.94          7.50         3.67 o                         
   5  10   0          3.71          4.47         6.30 o                         
  -5 -10   1          0.25         -1.99         2.23 o                         
  -4 -10   1         65.83         59.23         4.37 o                         
  -3 -10   1         47.14         44.32         5.04 o                         
  -2 -10   1         52.68         58.67         4.94 o                         
  -1 -10   1        120.52        126.03         5.72 o                         
   0 -10   1         74.36         70.91         4.66 o                         
   1 -10   1          2.51          3.20         2.48 o                         
   2 -10   1          5.79          1.62         2.50 o                         
   3 -10   1        125.63        125.59         5.63 o                         
   4 -10   1        138.07        143.65         8.84 o                         
   5 -10   1         12.77         15.42         4.00 o                         
  -8  -9   1         35.25         39.38         5.41 o                         
  -7  -9   1         55.54         58.64         5.21 o                         
  -6  -9   1         55.10         52.94         4.58 o                         
  -5  -9   1        196.64        209.66        11.53 o                         
  -4  -9   1         51.48         56.58         5.21 o                         
  -3  -9   1        129.15        146.07         6.40 o                         
  -2  -9   1         19.42         17.66         3.73 o                         
  -1  -9   1         33.97         38.55         4.35 o                         
   0  -9   1          9.64         10.49         3.10 o                         
   1  -9   1         89.24         95.09         8.72 o                         
   2  -9   1        187.58        191.34         8.41 o                         
   3  -9   1         10.49          7.47         2.80 o                         
   4  -9   1         75.30         79.59         4.86 o                         
   5  -9   1          2.00          1.75         2.28 o                         
   6  -9   1         21.15         24.04         4.30 o                         
   7  -9   1         30.71         23.55         4.37 o                         
   8  -9   1         16.75         22.75         6.68 o                         
  -9  -8   1         23.92         19.12         3.24 o                         
  -8  -8   1         13.48         10.84         2.97 o                         
  -7  -8   1          6.32          5.89         2.56 o                         
  -6  -8   1         13.20          8.15         2.68 o                         
  -5  -8   1         16.05         15.16         3.20 o                         
  -4  -8   1         12.87         11.18         2.92 o                         
  -3  -8   1         23.54         33.77         4.05 o                         
  -2  -8   1         10.84         12.13         4.79 o                         
  -1  -8   1        249.05        246.41        10.61 o                         
   0  -8   1        179.60        182.55         7.43 o                         
   1  -8   1        147.52        147.72         6.66 o                         
   2  -8   1        797.45        784.28        29.89 o                         
   3  -8   1        103.64        101.32         5.79 o                         
   4  -8   1         98.88         97.22         8.19 o                         
   5  -8   1         16.98         17.99         2.74 o                         
   6  -8   1         67.88         64.71         4.10 o                         
   7  -8   1         21.91         20.00         2.75 o                         
   8  -8   1         54.97         56.02         6.02 o                         
   9  -8   1          6.55          4.27         8.34 o                         
 -11  -7   1         15.23         11.02         3.60 o                         
 -10  -7   1         22.50         20.06         3.77 o                         
  -9  -7   1          5.58          4.20         3.37 o                         
  -8  -7   1        167.81        166.34         9.19 o                         
  -7  -7   1        122.49        117.21         6.92 o                         
  -6  -7   1        117.47        112.70         5.48 o                         
  -5  -7   1        163.29        169.96         6.96 o                         
  -4  -7   1          7.94         11.51         2.88 o                         
  -3  -7   1        377.46        365.55        12.84 o                         
  -2  -7   1        155.64        164.46        10.61 o                         
  -1  -7   1         69.64         72.53         7.82 o                         
   0  -7   1        139.88        146.68         6.09 o                         
   1  -7   1         58.15         56.05         5.06 o                         
   2  -7   1          7.92          2.63         2.44 o                         
   3  -7   1         22.79         25.58         3.22 o                         
   4  -7   1        288.72        297.75         7.69 o                         
   5  -7   1        135.06        140.04         7.38 o                         
   6  -7   1        234.38        225.04         7.86 o                         
   7  -7   1        124.26        113.79         5.31 o                         
   8  -7   1         60.49         63.70         6.66 o                         
   9  -7   1         45.07         44.95         4.58 o                         
  10  -7   1         17.94         18.11         6.46 o                         
 -12  -6   1         39.97         38.96         5.94 o                         
 -11  -6   1          7.10          1.52         3.61 o                         
 -10  -6   1         30.42         30.74         3.84 o                         
  -9  -6   1          8.78          8.92         2.79 o                         
  -8  -6   1         64.54         67.69         4.44 o                         
  -7  -6   1        170.85        162.43         5.53 o                         
  -6  -6   1         85.67         85.01         4.82 o                         
  -5  -6   1         91.86        101.11         4.48 o                         
  -4  -6   1         20.05         18.64         3.88 o                         
  -3  -6   1        276.05        288.77        13.41 o                         
  -2  -6   1        116.29        131.26         8.94 o                         
  -1  -6   1         26.74         28.25         5.43 o                         
   0  -6   1          9.04          5.59         3.51 o                         
   1  -6   1        168.91        172.92         7.51 o                         
   2  -6   1        604.31        643.78        32.60 o                         
   3  -6   1        268.97        257.89         9.08 o                         
   4  -6   1        365.60        354.01         8.02 o                         
   5  -6   1        253.17        237.43         6.93 o                         
   6  -6   1         24.40         25.17         2.37 o                         
   7  -6   1        154.40        162.81         6.47 o                         
   8  -6   1         31.24         36.94         5.46 o                         
   9  -6   1        171.12        168.38         8.97 o                         
  10  -6   1          2.95          0.72         2.67 o                         
  11  -6   1         26.41         28.23         5.05 o                         
 -12  -5   1         21.90         20.42         3.67 o                         
 -11  -5   1          3.21          2.81         2.44 o                         
 -10  -5   1         10.06         14.45         2.76 o                         
  -9  -5   1         49.03         55.01         3.98 o                         
  -8  -5   1         58.69         52.55         3.64 o                         
  -7  -5   1         72.12         67.86         3.93 o                         
  -6  -5   1         13.14          9.56         1.97 o                         
  -5  -5   1        579.26        554.86        10.96 o                         
  -4  -5   1         17.20         19.00         2.26 o                         
  -3  -5   1        619.99        607.30        13.80 o                         
  -2  -5   1        352.86        373.28        15.08 o                         
  -1  -5   1        137.76        149.93         8.94 o                         
   1  -5   1         99.76        115.57         5.48 o                         
   2  -5   1        235.33        262.90         8.54 o                         
   3  -5   1         13.63         10.07         1.84 o                         
   4  -5   1        470.86        475.32         8.39 o                         
   5  -5   1        273.07        262.42         5.89 o                         
   6  -5   1        862.11        831.30        13.16 o                         
   7  -5   1        515.91        472.80        19.01 o                         
   8  -5   1        105.26        105.41         4.28 o                         
   9  -5   1        233.97        227.74         6.36 o                         
  10  -5   1          4.98         -1.04         1.65 o                         
  11  -5   1         11.13         12.70         3.63 o                         
  12  -5   1         11.37          2.95         3.20 o                         
 -13  -4   1          1.62         -0.54         2.34 o                         
 -12  -4   1         22.96         14.21         2.86 o                         
 -11  -4   1         43.34         42.21         3.77 o                         
 -10  -4   1        575.96        597.29        11.90 o                         
  -9  -4   1         28.49         31.30         3.74 o                         
  -8  -4   1        150.77        146.15         5.20 o                         
  -7  -4   1        198.25        192.08         5.53 o                         
  -6  -4   1        152.68        140.19         4.63 o                         
  -5  -4   1          6.73          8.19         1.97 o                         
  -4  -4   1        396.95        399.61         6.90 o                         
  -3  -4   1        641.23        639.86        10.43 o                         
  -2  -4   1         19.35         18.78         1.71 o                         
  -1  -4   1       1360.33       1346.61        27.46 o                         
   1  -4   1        522.87        560.98        10.53 o                         
   2  -4   1        603.63        587.76         9.54 o                         
   3  -4   1        110.05        111.42         3.08 o                         
   4  -4   1         80.69         63.60         3.24 o                         
   5  -4   1         25.76         28.79         2.16 o                         
   6  -4   1         81.60         84.80         3.56 o                         
   7  -4   1        149.89        142.18         4.58 o                         
   8  -4   1         60.44         59.47         3.55 o                         
   9  -4   1         46.25         47.36         3.32 o                         
  10  -4   1         33.09         34.66         3.29 o                         
  11  -4   1        147.47        145.63         5.45 o                         
  12  -4   1         68.05         66.95         5.54 o                         
  13  -4   1        206.25        199.51        10.05 o                         
 -13  -3   1         19.43         20.46         3.21 o                         
 -12  -3   1        156.39        160.71         6.45 o                         
 -11  -3   1         44.77         41.64         3.54 o                         
 -10  -3   1         14.79         14.09         2.51 o                         
  -9  -3   1        130.03        128.96         6.29 o                         
  -8  -3   1        128.07        119.74         4.68 o                         
  -7  -3   1        379.09        357.38         8.73 o                         
  -6  -3   1        483.80        468.24         8.68 o                         
  -5  -3   1        641.96        605.87         9.48 o                         
  -4  -3   1        401.13        415.39         6.11 o                         
  -3  -3   1       1933.29       1905.82        24.64 o                         
  -2  -3   1        373.26        394.58         6.55 o                         
  -1  -3   1          9.80         15.13         1.07 o                         
   0  -3   1        200.82        216.17         4.50 o                         
   1  -3   1       1786.70       1838.92        21.01 o                         
   2  -3   1       1320.36       1347.52        15.37 o                         
   3  -3   1          6.17          4.48         0.75 o                         
   4  -3   1        437.35        420.72         6.25 o                         
   5  -3   1        758.01        770.63        10.43 o                         
   6  -3   1       1678.00       1633.17        22.06 o                         
   7  -3   1        107.30        111.60         4.10 o                         
   8  -3   1        181.39        173.37         5.14 o                         
   9  -3   1        144.50        142.59         6.43 o                         
  10  -3   1          0.78          2.39         1.70 o                         
  11  -3   1          1.69         -1.06         1.79 o                         
  12  -3   1         50.38         53.21         3.93 o                         
  13  -3   1         56.62         59.52         5.82 o                         
 -14  -2   1         56.69         59.06         6.77 o                         
 -13  -2   1        134.98        135.25         6.34 o                         
 -12  -2   1         77.93         72.15         4.69 o                         
 -11  -2   1        213.84        229.21         7.05 o                         
 -10  -2   1         98.91        107.29         4.99 o                         
  -9  -2   1        115.83        113.94         4.77 o                         
  -8  -2   1        126.77        118.74         4.60 o                         
  -7  -2   1        226.99        207.40         5.63 o                         
  -6  -2   1        116.82        131.80         3.48 o                         
  -5  -2   1        208.36        236.48         5.67 o                         
  -4  -2   1        125.44        143.18         2.91 o                         
  -3  -2   1        238.66        241.57         3.99 o                         
  -2  -2   1        571.27        578.89         6.59 o                         
  -1  -2   1       1699.71       1642.95        13.96 o                         
   0  -2   1       4901.35       4882.71        43.13 o                         
   1  -2   1       2352.10       2372.49        17.60 o                         
   2  -2   1        714.51        711.67         7.98 o                         
   3  -2   1         99.82        105.84         1.96 o                         
   4  -2   1       1063.62       1079.56        14.53 o                         
   5  -2   1         81.96        102.96         3.24 o                         
   6  -2   1         38.83         38.26         2.53 o                         
   7  -2   1         49.70         49.63         3.07 o                         
   8  -2   1        367.36        325.98         7.30 o                         
   9  -2   1        425.78        425.72         8.89 o                         
  10  -2   1         42.49         43.97         3.36 o                         
  11  -2   1        265.59        262.41         7.41 o                         
  12  -2   1         49.05         43.90         3.81 o                         
  13  -2   1        116.22        108.38         5.36 o                         
 -14  -1   1         49.42         43.58         4.13 o                         
 -13  -1   1          6.74          8.21         2.56 o                         
 -12  -1   1         15.89         13.22         2.79 o                         
 -11  -1   1         69.30         66.19         4.29 o                         
 -10  -1   1         27.45         24.95         2.74 o                         
  -9  -1   1        102.74        106.82         4.64 o                         
  -8  -1   1        503.94        496.28         9.60 o                         
  -7  -1   1        714.17        715.73        11.68 o                         
  -6  -1   1        161.70        163.62         4.88 o                         
  -5  -1   1       1332.99       1363.48        16.34 o                         
  -4  -1   1        124.86        128.32         2.63 o                         
  -3  -1   1       1735.32       1696.09        21.59 o                         
  -2  -1   1        235.00        219.80         2.51 o                         
   0  -1   1         99.13         96.29         1.50 o                         
   1  -1   1       2723.27       2657.14        20.85 o                         
   2  -1   1       2671.20       2696.83        22.57 o                         
   3  -1   1        252.28        251.67         3.41 o                         
   4  -1   1       2733.09       2791.53        33.70 o                         
   5  -1   1        434.52        485.62         8.76 o                         
   6  -1   1        365.63        356.30         6.80 o                         
   7  -1   1        487.29        498.60         9.00 o                         
   8  -1   1        101.57         94.18         4.35 o                         
   9  -1   1         75.13         69.17         6.08 o                         
  10  -1   1          6.43          7.21         1.97 o                         
  11  -1   1         27.83         24.91         2.82 o                         
  12  -1   1         32.22         32.11         3.93 o                         
  13  -1   1         36.12         39.57         3.80 o                         
  14  -1   1         21.70         23.27         3.07 o                         
 -14   0   1         50.25         46.10         3.91 o                         
 -13   0   1         51.09         59.80         4.54 o                         
 -12   0   1         87.24         86.50         4.73 o                         
 -11   0   1          5.90          9.70         2.26 o                         
 -10   0   1        114.47        125.98         5.54 o                         
  -9   0   1         41.04         44.55         3.30 o                         
  -8   0   1         61.35         54.33         3.36 o                         
  -7   0   1         44.28         42.71         2.86 o                         
  -6   0   1         77.78         62.78         2.87 o                         
  -5   0   1         52.82         76.48         2.44 o                         
  -4   0   1       1124.45       1126.27        12.48 o                         
  -3   0   1       1003.28       1048.21         9.48 o                         
  -2   0   1          9.67         12.90         0.85 o                         
  -1   0   1          0.75          0.83         0.29 o                         
   1   0   1        236.56        215.11         2.79 o                         
   2   0   1       1869.67       1870.81        15.81 o                         
   3   0   1        427.68        434.20         5.18 o                         
   4   0   1       2047.00       2121.80        22.15 o                         
   5   0   1       2140.55       2261.45        28.33 o                         
   6   0   1        253.91        265.72         5.66 o                         
   7   0   1        210.08        203.18         5.78 o                         
   8   0   1        769.43        694.08        11.81 o                         
   9   0   1         20.68         15.80         2.28 o                         
  10   0   1         85.51         97.39         4.58 o                         
  11   0   1        111.59        110.87         5.38 o                         
  12   0   1         82.90         77.31         7.76 o                         
  13   0   1         50.61         48.39         4.24 o                         
  14   0   1         18.23         20.26         3.16 o                         
 -14   1   1         48.69         43.45         3.96 o                         
 -13   1   1          6.78          7.77         2.55 o                         
 -12   1   1         15.26         13.81         2.54 o                         
 -11   1   1         68.61         68.68         4.13 o                         
 -10   1   1         27.61         30.60         2.93 o                         
  -9   1   1        103.91        104.77         4.34 o                         
  -8   1   1        506.31        518.48        10.77 o                         
  -7   1   1        716.23        711.13        11.39 o                         
  -6   1   1        161.56        167.96         4.22 o                         
  -5   1   1       1341.49       1349.97        16.37 o                         
  -4   1   1        125.94        132.22         2.84 o                         
  -3   1   1       1730.08       1714.54        15.59 o                         
  -2   1   1        236.27        216.72         2.51 o                         
   0   1   1         98.15         95.23         1.28 o                         
   1   1   1       2716.87       2642.94        24.43 o                         
   2   1   1       2673.61       2709.76        22.56 o                         
   3   1   1        254.30        256.42         3.38 o                         
   4   1   1       2746.97       2761.38        26.52 o                         
   5   1   1        438.19        496.81         6.71 o                         
   6   1   1        367.25        355.65         6.81 o                         
   7   1   1        481.30        497.16         8.98 o                         
   8   1   1        100.50         99.15         4.06 o                         
   9   1   1         76.69         71.15         5.43 o                         
  10   1   1          6.22          6.05         2.16 o                         
  11   1   1         27.55         30.87         3.19 o                         
  12   1   1         32.03         31.33         3.38 o                         
  13   1   1         36.27         36.09         3.66 o                         
  14   1   1         21.82         23.19         3.27 o                         
 -14   2   1         56.32         59.63         5.30 o                         
 -13   2   1        135.84        137.26         5.61 o                         
 -12   2   1         79.18         75.95         4.93 o                         
 -11   2   1        213.10        218.72         6.53 o                         
 -10   2   1         97.30         92.98         5.34 o                         
  -9   2   1        114.73        115.60         4.33 o                         
  -8   2   1        128.11        123.59         4.14 o                         
  -7   2   1        223.53        208.85         5.13 o                         
  -6   2   1        117.68        130.37         3.45 o                         
  -5   2   1        207.05        234.64         4.36 o                         
  -4   2   1        124.70        148.98         2.86 o                         
  -3   2   1        240.60        236.07         3.11 o                         
  -2   2   1        571.36        578.30         5.90 o                         
  -1   2   1       1692.00       1629.51        15.16 o                         
   0   2   1       4894.74       4911.82        42.28 o                         
   1   2   1       2366.05       2464.09        42.17 o                         
   2   2   1        710.32        709.77         7.99 o                         
   3   2   1        100.88        108.47         2.25 o                         
   4   2   1       1069.52       1088.00        11.37 o                         
   5   2   1         84.03        108.82         3.41 o                         
   6   2   1         39.00         33.07         2.33 o                         
   7   2   1         49.51         45.76         4.07 o                         
   8   2   1        370.48        338.17         7.37 o                         
   9   2   1        427.40        421.94         8.89 o                         
  10   2   1         42.84         42.33         3.32 o                         
  11   2   1        265.31        277.70         7.62 o                         
  12   2   1         49.28         52.16         6.40 o                         
  13   2   1        115.44        114.29         5.63 o                         
 -13   3   1         19.57         14.26         3.31 o                         
 -12   3   1        156.71        166.07         5.99 o                         
 -11   3   1         45.19         34.35         2.98 o                         
 -10   3   1         14.61         13.94         2.22 o                         
  -9   3   1        130.70        141.04         5.26 o                         
  -8   3   1        128.69        130.12         4.16 o                         
  -7   3   1        381.55        359.72         6.55 o                         
  -6   3   1        486.80        473.44         7.48 o                         
  -5   3   1        641.82        619.65         8.69 o                         
  -4   3   1        400.43        420.81         6.23 o                         
  -3   3   1       1935.74       1920.97        20.13 o                         
  -2   3   1        368.89        395.61         4.81 o                         
  -1   3   1          9.21         14.40         0.94 o                         
   0   3   1        199.58        224.84         2.64 o                         
   1   3   1       1785.97       1865.49        19.35 o                         
   2   3   1       1321.20       1370.87        17.33 o                         
   3   3   1          6.04          3.99         0.88 o                         
   4   3   1        436.34        423.70         6.34 o                         
   5   3   1        760.55        786.02        10.78 o                         
   6   3   1       1671.26       1628.93        20.19 o                         
   7   3   1        107.41        114.97         3.80 o                         
   8   3   1        182.48        164.58         5.08 o                         
   9   3   1        140.49        148.03         5.12 o                         
  10   3   1          0.79         -0.65         1.73 o                         
  11   3   1          1.83          0.26         2.37 o                         
  12   3   1         50.30         49.91         3.95 o                         
  13   3   1         57.00         61.15         4.30 o                         
 -13   4   1          1.57         -0.07         2.41 o                         
 -12   4   1         22.41         17.94         3.25 o                         
 -11   4   1         44.02         45.50         3.23 o                         
 -10   4   1        574.46        560.59        10.73 o                         
  -9   4   1         28.86         29.28         2.71 o                         
  -8   4   1        148.70        148.53         4.72 o                         
  -7   4   1        198.95        180.07         4.41 o                         
  -6   4   1        152.06        141.82         3.69 o                         
  -5   4   1          6.85          5.00         1.09 o                         
  -4   4   1        396.97        396.11         7.77 o                         
  -3   4   1        636.45        643.98         7.58 o                         
  -2   4   1         19.29         19.09         1.24 o                         
  -1   4   1       1361.11       1368.34        14.20 o                         
   0   4   1       1302.08       1364.33        14.12 o                         
   1   4   1        517.09        550.21         6.95 o                         
   2   4   1        610.40        584.74         7.62 o                         
   3   4   1        110.13        119.71         3.81 o                         
   4   4   1         80.03         70.53         2.55 o                         
   5   4   1         25.48         25.92         2.14 o                         
   6   4   1         80.95         77.19         3.13 o                         
   7   4   1        151.03        140.40         4.19 o                         
   8   4   1         58.97         54.45         3.76 o                         
   9   4   1         45.46         44.15         3.36 o                         
  10   4   1         32.93         34.35         3.20 o                         
  11   4   1        149.71        153.19         5.75 o                         
  12   4   1         69.60         61.78         4.78 o                         
  13   4   1        206.40        201.22        10.78 o                         
 -12   5   1         22.52         22.51         3.42 o                         
 -11   5   1          3.05          1.84         3.25 o                         
 -10   5   1         10.10         10.88         1.90 o                         
  -9   5   1         49.13         50.95         2.98 o                         
  -8   5   1         57.59         60.00         2.91 o                         
  -7   5   1         71.07         69.01         3.05 o                         
  -6   5   1         12.26         11.88         1.89 o                         
  -5   5   1        579.29        567.33         7.96 o                         
  -4   5   1         17.39         17.32         1.41 o                         
  -3   5   1        618.60        613.30         8.93 o                         
  -2   5   1        354.14        380.24         5.50 o                         
  -1   5   1        137.20        141.67         2.96 o                         
   0   5   1         19.11         16.14         1.46 o                         
   1   5   1         99.02        112.55         2.54 o                         
   2   5   1        236.00        262.24         4.30 o                         
   3   5   1         13.71         11.16         1.70 o                         
   4   5   1        467.19        477.30         8.66 o                         
   5   5   1        270.09        267.48         6.22 o                         
   6   5   1        866.02        834.00        13.47 o                         
   7   5   1        515.20        518.90        10.79 o                         
   8   5   1        103.54        105.97         4.41 o                         
   9   5   1        233.85        233.82         8.66 o                         
  10   5   1          4.88          5.01         2.28 o                         
  11   5   1         11.30          8.59         2.65 o                         
  12   5   1         11.74          9.30         2.78 o                         
 -12   6   1         39.35         35.93         6.98 o                         
 -11   6   1          6.77          2.26         2.93 o                         
 -10   6   1         32.00         29.72         2.85 o                         
  -9   6   1          9.08          9.92         1.92 o                         
  -8   6   1         65.10         63.56         2.91 o                         
  -7   6   1        171.72        164.21         4.25 o                         
  -6   6   1         85.66         79.15         3.42 o                         
  -5   6   1         92.15         95.76         3.39 o                         
  -4   6   1         20.46         20.97         1.91 o                         
  -3   6   1        278.14        278.82         5.54 o                         
  -2   6   1        116.09        122.55         3.12 o                         
  -1   6   1         28.27         32.49         2.14 o                         
   0   6   1          8.78          6.04         1.73 o                         
   1   6   1        166.21        173.68         4.52 o                         
   2   6   1        596.90        614.68         7.97 o                         
   3   6   1        268.79        265.75         5.00 o                         
   4   6   1        366.59        348.39         7.38 o                         
   5   6   1        252.40        246.09         6.17 o                         
   6   6   1         24.84         25.25         2.56 o                         
   7   6   1        154.58        151.94         5.16 o                         
   8   6   1         30.51         33.25         3.01 o                         
   9   6   1        171.50        173.44         7.59 o                         
  10   6   1          3.09          3.67         2.18 o                         
  11   6   1         24.88         20.82         3.18 o                         
 -11   7   1         15.14          8.07         5.83 o                         
 -10   7   1         22.35         13.15         5.08 o                         
  -9   7   1          5.58          6.31         4.61 o                         
  -8   7   1        167.95        153.28         6.70 o                         
  -7   7   1        122.93        117.67         5.82 o                         
  -6   7   1        117.08        119.74         4.13 o                         
  -5   7   1        164.21        160.61         7.78 o                         
  -4   7   1          7.97          6.54         1.53 o                         
  -3   7   1        380.11        380.55         6.99 o                         
  -2   7   1        152.91        151.67         3.25 o                         
  -1   7   1         69.95         74.07         4.46 o                         
   0   7   1        138.56        140.18         4.81 o                         
   1   7   1         57.74         56.94         3.39 o                         
   2   7   1          7.53          7.46         1.23 o                         
   3   7   1         22.55         26.56         2.15 o                         
   4   7   1        292.60        294.15         6.26 o                         
   5   7   1        134.88        133.90         4.77 o                         
   6   7   1        237.97        230.69         6.40 o                         
   7   7   1        126.54        120.49         4.82 o                         
   8   7   1         61.01         63.82         6.68 o                         
   9   7   1         45.54         45.57         3.97 o                         
  10   7   1         18.05         17.42         2.94 o                         
  -9   8   1         23.53         21.19         8.74 o                         
  -8   8   1         13.61         15.64         6.51 o                         
  -7   8   1          6.29          4.33         2.34 o                         
  -6   8   1         13.41         10.47         1.91 o                         
  -5   8   1         15.91         12.25         3.53 o                         
  -4   8   1         13.43         12.61         1.78 o                         
  -3   8   1         22.85         22.41         1.71 o                         
  -2   8   1         10.85         11.41         2.65 o                         
  -1   8   1        248.60        241.74         6.71 o                         
   0   8   1        177.92        180.31         5.79 o                         
   1   8   1        147.53        136.88         5.85 o                         
   2   8   1        801.28        803.82        13.91 o                         
   3   8   1        103.57        109.96         3.52 o                         
   4   8   1         97.85         99.05         3.70 o                         
   5   8   1         17.38         15.65         2.25 o                         
   6   8   1         68.38         68.34         3.77 o                         
   7   8   1         21.90         24.53         2.61 o                         
   8   8   1         54.93         53.75         3.82 o                         
   9   8   1          6.86          3.84         2.74 o                         
  -8   9   1         35.38         44.71         7.13 o                         
  -7   9   1         55.57         54.02         5.52 o                         
  -6   9   1         54.85         63.69         4.45 o                         
  -5   9   1        197.08        198.04         5.86 o                         
  -4   9   1         51.90         59.64         2.84 o                         
  -3   9   1        129.41        134.95         5.77 o                         
  -2   9   1         19.26         18.73         4.38 o                         
  -1   9   1         34.09         36.94         3.72 o                         
   0   9   1          9.74         10.50         3.25 o                         
   1   9   1         89.38         82.32         6.00 o                         
   2   9   1        187.54        194.42         7.17 o                         
   3   9   1         10.82          9.18         2.73 o                         
   4   9   1         74.98         76.97         3.89 o                         
   5   9   1          2.05          1.29         1.49 o                         
   6   9   1         20.95         27.26         2.54 o                         
   7   9   1         29.31         20.90         2.79 o                         
   8   9   1         16.20         13.79         3.13 o                         
  -5  10   1          0.23          0.46         3.52 o                         
  -4  10   1         65.15         59.16         7.23 o                         
  -3  10   1         46.26         40.69         9.34 o                         
  -2  10   1         52.54         55.38        10.45 o                         
  -1  10   1        120.37        120.13         7.34 o                         
   0  10   1         75.28         76.64         6.38 o                         
   1  10   1          2.75          2.47         2.88 o                         
   2  10   1          6.33         -1.12         3.41 o                         
   3  10   1        125.54        126.47         7.41 o                         
   4  10   1        139.31        140.69         7.53 o                         
   5  10   1         12.49          8.68         3.13 o                         
  -5 -10   2         58.60         57.13         4.44 o                         
  -4 -10   2         11.85         13.63         3.09 o                         
  -3 -10   2         22.13         13.52         3.28 o                         
  -2 -10   2         18.97         16.99         3.23 o                         
  -1 -10   2        148.61        145.15         6.18 o                         
   0 -10   2          8.78          9.77         2.68 o                         
   1 -10   2        119.27        123.13         7.23 o                         
   2 -10   2         70.14         68.91         4.88 o                         
   3 -10   2         73.86         85.55         6.05 o                         
   4 -10   2         26.54         24.53         7.93 o                         
   5 -10   2         12.24          9.86         3.34 o                         
  -8  -9   2         14.58          7.40         4.19 o                         
  -7  -9   2          6.35          1.20         3.24 o                         
  -6  -9   2         95.94         89.99         4.99 o                         
  -5  -9   2         34.79         38.42         3.92 o                         
  -4  -9   2         37.24         44.16         4.18 o                         
  -3  -9   2         51.07         59.28         5.08 o                         
  -2  -9   2         65.19         70.43         5.08 o                         
  -1  -9   2        266.10        273.13         8.13 o                         
   0  -9   2          1.24          1.98         2.08 o                         
   1  -9   2         78.35         85.25         5.04 o                         
   2  -9   2        175.61        175.30         6.61 o                         
   3  -9   2        176.54        175.85         7.19 o                         
   4  -9   2         16.49         13.30         2.50 o                         
   5  -9   2         80.35         81.63         6.30 o                         
   6  -9   2        229.52        222.12         9.30 o                         
   7  -9   2         41.63         49.82         8.66 o                         
  -9  -8   2        124.76        124.57         7.08 o                         
  -8  -8   2        240.12        222.09         8.38 o                         
  -7  -8   2         24.35         24.75         2.96 o                         
  -6  -8   2         40.22         45.12         3.86 o                         
  -5  -8   2         35.87         38.07         5.79 o                         
  -4  -8   2          4.70          5.27         2.24 o                         
  -3  -8   2         21.64         21.95         3.46 o                         
  -2  -8   2         25.23         28.94         4.65 o                         
  -1  -8   2         58.70         60.10        14.64 o                         
   0  -8   2         45.65         44.36         3.73 o                         
   1  -8   2         92.97         88.94         4.60 o                         
   2  -8   2         13.49         14.21         2.76 o                         
   3  -8   2         84.64         88.49         5.13 o                         
   4  -8   2        162.98        155.22         8.25 o                         
   5  -8   2         12.40         11.40         3.05 o                         
   6  -8   2          1.68          1.93         2.70 o                         
   7  -8   2         53.01         51.32         4.89 o                         
   8  -8   2         48.07         35.54         7.21 o                         
   9  -8   2          8.20          6.40         5.25 o                         
 -11  -7   2          6.61          2.94         3.00 o                         
 -10  -7   2         16.74         12.95         3.18 o                         
  -9  -7   2        123.41        132.53         6.56 o                         
  -8  -7   2        130.10        129.63         6.47 o                         
  -7  -7   2         21.27         25.99         3.48 o                         
  -6  -7   2        150.24        156.29         7.08 o                         
  -5  -7   2         20.47         25.28         3.63 o                         
  -4  -7   2        143.59        147.30         6.77 o                         
  -3  -7   2        286.78        279.21        10.94 o                         
  -2  -7   2         33.32         33.19         5.47 o                         
  -1  -7   2        282.30        282.89        11.01 o                         
   0  -7   2        128.72        135.52         7.91 o                         
   1  -7   2        106.69        108.95        10.03 o                         
   2  -7   2        175.08        188.30         6.67 o                         
   3  -7   2        196.92        208.60         6.93 o                         
   4  -7   2        166.68        169.24         5.30 o                         
   5  -7   2        427.61        430.75         9.22 o                         
   6  -7   2        197.17        202.33         5.78 o                         
   7  -7   2          3.29          3.53         1.97 o                         
   8  -7   2         53.80         61.38         6.11 o                         
   9  -7   2         10.47         15.43         8.10 o                         
  10  -7   2         55.42         65.76         8.99 o                         
 -11  -6   2        247.91        226.78         8.51 o                         
 -10  -6   2         68.76         77.64         5.71 o                         
  -9  -6   2         15.69         10.04         3.07 o                         
  -8  -6   2        112.61         98.34         5.56 o                         
  -7  -6   2         56.47         58.39         4.09 o                         
  -6  -6   2         23.84         27.80         2.19 o                         
  -5  -6   2         14.00         14.86         2.91 o                         
  -4  -6   2         34.06         32.99         3.24 o                         
  -3  -6   2         54.48         52.89         5.02 o                         
  -2  -6   2        300.24        299.71        14.44 o                         
  -1  -6   2        634.41        644.82        21.55 o                         
   0  -6   2        481.71        495.42        28.96 o                         
   1  -6   2        403.55        406.52        31.84 o                         
   2  -6   2         57.26         70.40         4.05 o                         
   3  -6   2        280.79        278.31         8.89 o                         
   4  -6   2         33.05         32.14         2.46 o                         
   5  -6   2         32.82         35.90         2.86 o                         
   6  -6   2         65.18         74.29         8.52 o                         
   7  -6   2          7.78          8.07         1.92 o                         
   8  -6   2          4.97          4.69         1.90 o                         
   9  -6   2         22.62         22.85         4.35 o                         
  10  -6   2        184.73        178.46         8.03 o                         
  11  -6   2         61.60         67.66         9.01 o                         
 -12  -5   2         33.97         38.41         4.99 o                         
 -11  -5   2         22.04         23.95         5.22 o                         
 -10  -5   2         13.70         14.43         3.47 o                         
  -9  -5   2         27.25         30.02         3.16 o                         
  -8  -5   2         14.52         12.09         2.48 o                         
  -7  -5   2        111.20        105.40         4.57 o                         
  -6  -5   2        198.26        184.08         9.12 o                         
  -5  -5   2         34.29         35.77         3.56 o                         
  -4  -5   2        670.13        636.34        17.20 o                         
  -3  -5   2        422.99        386.50        10.24 o                         
  -2  -5   2        115.66        111.03         4.65 o                         
  -1  -5   2         57.95         52.18         6.30 o                         
   0  -5   2         83.05         89.88         5.53 o                         
   1  -5   2        170.80        198.95         6.95 o                         
   2  -5   2         87.87         93.01         3.21 o                         
   3  -5   2         13.94         13.70         1.59 o                         
   4  -5   2        231.68        234.86         4.45 o                         
   5  -5   2         87.32         80.58         3.20 o                         
   6  -5   2        310.59        284.48         6.14 o                         
   7  -5   2         11.19         10.93         1.94 o                         
   8  -5   2        477.07        455.21         8.91 o                         
   9  -5   2         33.25         38.71         2.62 o                         
  10  -5   2        117.23        119.55        12.07 o                         
  11  -5   2          4.87         -0.36         2.79 o                         
  12  -5   2         75.29         79.34         7.13 o                         
 -13  -4   2         26.63         32.24         3.97 o                         
 -12  -4   2         27.37         35.43         5.98 o                         
 -11  -4   2         75.05         78.09         4.98 o                         
 -10  -4   2        203.89        199.84         6.72 o                         
  -9  -4   2        282.73        282.84         7.61 o                         
  -8  -4   2        405.37        379.25         8.17 o                         
  -7  -4   2         74.31         69.62         3.43 o                         
  -6  -4   2        138.02        134.09         3.39 o                         
  -5  -4   2        102.04        100.10         2.79 o                         
  -4  -4   2        137.04        137.55         4.05 o                         
  -3  -4   2         87.17         89.08         5.02 o                         
  -2  -4   2       1930.51       1991.13        31.95 o                         
  -1  -4   2        311.05        321.14         6.86 o                         
   0  -4   2         65.03         72.45         3.71 o                         
   1  -4   2       2441.77       2484.78        34.20 o                         
   2  -4   2        575.28        604.25         9.93 o                         
   3  -4   2        591.58        562.62         7.67 o                         
   4  -4   2        260.72        248.70         3.92 o                         
   5  -4   2        188.47        190.84         3.89 o                         
   6  -4   2         56.65         61.36         2.18 o                         
   7  -4   2        375.87        356.39         6.26 o                         
   8  -4   2        334.32        305.29         6.75 o                         
   9  -4   2         34.45         35.87         3.45 o                         
  10  -4   2          5.72          3.61         1.64 o                         
  11  -4   2        164.24        160.38         7.16 o                         
  12  -4   2          5.86          3.69         2.97 o                         
  13  -4   2         58.11         55.55         5.83 o                         
 -13  -3   2          7.47          3.62         2.49 o                         
 -12  -3   2         12.84          8.65         2.74 o                         
 -11  -3   2         21.67         27.35         3.22 o                         
 -10  -3   2         65.52         65.83         4.17 o                         
  -9  -3   2        200.98        203.60         6.33 o                         
  -8  -3   2         80.08         72.37         5.47 o                         
  -7  -3   2        410.46        367.78         6.69 o                         
  -6  -3   2        252.73        251.11         6.18 o                         
  -5  -3   2        187.37        175.12         3.53 o                         
  -4  -3   2         75.54         73.73         2.15 o                         
  -3  -3   2        949.46        955.95        12.65 o                         
  -2  -3   2        482.87        512.91         7.31 o                         
  -1  -3   2       1091.55       1083.90        12.75 o                         
   0  -3   2         41.79         42.25         1.41 o                         
   1  -3   2       1694.79       1722.12        21.19 o                         
   2  -3   2        146.39        151.07         2.43 o                         
   3  -3   2         87.19         98.67         2.03 o                         
   4  -3   2       1026.32       1023.33        11.71 o                         
   5  -3   2         25.04         23.48         1.44 o                         
   6  -3   2        767.02        746.69        10.31 o                         
   7  -3   2         54.28         45.76         2.19 o                         
   8  -3   2        711.20        687.23        11.64 o                         
   9  -3   2        189.51        184.08         5.32 o                         
  10  -3   2        168.29        178.17         5.45 o                         
  11  -3   2         85.00         84.12         4.26 o                         
  12  -3   2        150.95        162.60         9.75 o                         
  13  -3   2         44.48         45.01         4.82 o                         
 -14  -2   2         11.31         10.38         2.98 o                         
 -13  -2   2         15.50         12.54         2.95 o                         
 -12  -2   2          8.34         16.79         3.01 o                         
 -11  -2   2        111.32        122.79         5.43 o                         
 -10  -2   2         75.03         80.98         5.04 o                         
  -9  -2   2         74.76         76.10         4.44 o                         
  -8  -2   2       1257.33       1192.51        18.03 o                         
  -7  -2   2         38.34         42.35         2.92 o                         
  -6  -2   2        260.43        257.94         8.01 o                         
  -5  -2   2         38.32         44.12         3.18 o                         
  -4  -2   2         24.06         26.88         1.48 o                         
  -3  -2   2        108.22        119.23         2.89 o                         
  -2  -2   2       2092.88       2130.83        25.82 o                         
  -1  -2   2       5960.73       5951.45        48.67 o                         
   0  -2   2       1742.12       1805.49        15.48 o                         
   1  -2   2        467.70        464.04         6.07 o                         
   2  -2   2         13.68         12.94         0.74 o                         
   3  -2   2        611.01        616.50         7.13 o                         
   4  -2   2        135.97        139.77         2.66 o                         
   5  -2   2        317.05        338.45         6.09 o                         
   6  -2   2        701.05        688.20        10.67 o                         
   7  -2   2         67.66         66.44         5.40 o                         
   8  -2   2        328.15        298.86         7.30 o                         
   9  -2   2        203.00        187.41         6.45 o                         
  10  -2   2        104.68         97.65         4.45 o                         
  11  -2   2          9.35          8.00         3.01 o                         
  12  -2   2        128.72        126.80         6.03 o                         
  13  -2   2        113.62        124.47         7.74 o                         
 -14  -1   2         14.30          8.56         2.65 o                         
 -13  -1   2         91.36         98.69         5.66 o                         
 -12  -1   2         97.36        102.88         5.32 o                         
 -11  -1   2          2.34          1.65         1.96 o                         
 -10  -1   2        180.44        173.95         5.87 o                         
  -9  -1   2        239.76        231.55         6.42 o                         
  -8  -1   2        385.85        360.82        15.80 o                         
  -7  -1   2        619.29        623.24        10.58 o                         
  -6  -1   2        152.22        133.22         3.71 o                         
  -5  -1   2        121.60        139.41         3.15 o                         
  -4  -1   2        694.16        712.81        10.29 o                         
  -3  -1   2        714.12        683.24        10.73 o                         
  -2  -1   2        977.80        969.31         9.93 o                         
  -1  -1   2       8243.29       7979.46       204.99 o                         
   0  -1   2        676.74        651.64         5.67 o                         
   1  -1   2         83.64         93.83         1.57 o                         
   2  -1   2         81.47         75.38         1.60 o                         
   3  -1   2        718.77        719.14         8.85 o                         
   4  -1   2        110.14        109.61         2.78 o                         
   5  -1   2        195.00        184.27         4.81 o                         
   6  -1   2       1169.33       1148.36        16.09 o                         
   7  -1   2         24.73         31.64         3.68 o                         
   8  -1   2        223.12        234.30         5.95 o                         
   9  -1   2         82.93         73.17         3.87 o                         
  10  -1   2        139.52        145.02         5.20 o                         
  11  -1   2         98.72         93.09         4.62 o                         
  12  -1   2         42.29         51.73         3.96 o                         
  13  -1   2         84.25         97.51         5.15 o                         
 -14   0   2          2.13          3.21         2.27 o                         
 -13   0   2         72.77         68.24         4.55 o                         
 -12   0   2          0.23         -1.93         1.93 o                         
 -11   0   2        397.46        410.32         9.38 o                         
 -10   0   2        150.01        158.86         5.47 o                         
  -9   0   2        623.11        629.04        11.36 o                         
  -8   0   2        145.24        166.00         7.76 o                         
  -7   0   2        105.96        120.33         4.11 o                         
  -6   0   2          0.21         -0.98         1.14 o                         
  -5   0   2        160.95        145.96         3.41 o                         
  -4   0   2        646.58        661.04         7.48 o                         
  -3   0   2        667.49        713.01         7.20 o                         
  -2   0   2        414.42        402.95         4.06 o                         
  -1   0   2        183.66        185.15         2.10 o                         
   0   0   2       1023.84        971.95        10.27 o                         
   1   0   2       3115.66       2927.85        30.76 o                         
   2   0   2        711.61        725.07         7.04 o                         
   3   0   2        527.32        516.62         6.55 o                         
   4   0   2        214.32        228.22         4.07 o                         
   5   0   2        614.15        637.34         9.53 o                         
   6   0   2        521.96        498.93        14.26 o                         
   7   0   2        212.87        204.78         5.31 o                         
   8   0   2          8.55         15.88         2.56 o                         
   9   0   2        593.68        541.78        10.37 o                         
  10   0   2         83.46         81.26         4.24 o                         
  11   0   2         11.92         11.86         2.40 o                         
  12   0   2        100.00         99.60         5.25 o                         
  13   0   2        370.64        387.20         9.87 o                         
  14   0   2         40.76         38.91         3.82 o                         
 -14   1   2         14.37         12.26         3.23 o                         
 -13   1   2         92.69         93.32         5.55 o                         
 -12   1   2         98.04        115.36         7.08 o                         
 -11   1   2          2.35          4.45         1.88 o                         
 -10   1   2        181.08        169.90         5.45 o                         
  -9   1   2        239.78        236.52         6.09 o                         
  -8   1   2        386.74        339.45         7.26 o                         
  -7   1   2        614.91        611.33        19.84 o                         
  -6   1   2        150.79        134.99         3.74 o                         
  -5   1   2        119.97        142.07         3.19 o                         
  -4   1   2        696.29        707.20         7.85 o                         
  -3   1   2        715.33        693.14         7.97 o                         
  -2   1   2        976.72        981.45         9.27 o                         
   0   1   2        676.18        660.30         6.63 o                         
   1   1   2         84.14         91.78         1.33 o                         
   2   1   2         82.29         78.75         1.63 o                         
   3   1   2        711.77        716.46         7.67 o                         
   4   1   2        108.48        109.81         2.22 o                         
   5   1   2        192.93        186.08         3.54 o                         
   6   1   2       1171.57       1139.33        14.55 o                         
   7   1   2         25.00         29.58         2.46 o                         
   8   1   2        224.10        241.58         6.15 o                         
   9   1   2         81.02         72.94         4.76 o                         
  10   1   2        139.09        141.47         5.38 o                         
  11   1   2         99.37         94.62         4.89 o                         
  12   1   2         42.60         63.43         8.19 o                         
  13   1   2         84.69         87.77         6.52 o                         
 -14   2   2         11.12         10.76         3.27 o                         
 -13   2   2         15.40         12.00         3.25 o                         
 -12   2   2          8.29          7.37         2.07 o                         
 -11   2   2        112.66        109.07         4.52 o                         
 -10   2   2         74.56         76.21         3.71 o                         
  -9   2   2         74.40         74.28         3.62 o                         
  -8   2   2       1257.18       1187.90        17.23 o                         
  -7   2   2         38.93         45.90         4.63 o                         
  -6   2   2        261.00        265.44         4.88 o                         
  -5   2   2         39.23         43.42         2.07 o                         
  -4   2   2         23.80         26.03         1.33 o                         
  -3   2   2        109.20        127.81         2.09 o                         
  -2   2   2       2082.00       2145.33        26.10 o                         
  -1   2   2       5956.11       5929.90        65.80 o                         
   0   2   2       1736.19       1841.18        18.59 o                         
   1   2   2        457.03        458.23         4.95 o                         
   2   2   2         13.86         12.76         1.25 o                         
   3   2   2        610.53        620.71         8.79 o                         
   4   2   2        138.89        138.46         2.89 o                         
   5   2   2        316.67        339.61         7.40 o                         
   6   2   2        701.03        666.88         8.98 o                         
   7   2   2         67.08         62.65         2.77 o                         
   8   2   2        327.53        303.24         7.08 o                         
   9   2   2        201.76        192.03         5.88 o                         
  10   2   2        104.32        110.74         6.73 o                         
  11   2   2         10.08          8.64         3.04 o                         
  12   2   2        129.84        140.82         5.99 o                         
  13   2   2        116.21        130.27         5.95 o                         
 -13   3   2          8.05         10.76         2.94 o                         
 -12   3   2         12.27          8.51         2.91 o                         
 -11   3   2         21.43         25.10         2.42 o                         
 -10   3   2         65.67         58.87         3.02 o                         
  -9   3   2        201.91        193.97         5.13 o                         
  -8   3   2         79.96         80.01         3.13 o                         
  -7   3   2        409.51        379.51         6.54 o                         
  -6   3   2        249.60        255.37         4.78 o                         
  -5   3   2        186.50        176.58         3.39 o                         
  -4   3   2         71.60         70.27         2.00 o                         
  -3   3   2        949.84        975.09        10.28 o                         
  -2   3   2        486.48        513.75         5.90 o                         
  -1   3   2       1098.90       1113.02        11.94 o                         
   0   3   2         42.53         44.09         1.29 o                         
   1   3   2       1700.02       1743.46        17.04 o                         
   2   3   2        147.15        153.94         2.91 o                         
   3   3   2         88.85        107.24         3.48 o                         
   4   3   2       1029.50       1056.86        13.14 o                         
   5   3   2         24.36         25.79         1.67 o                         
   6   3   2        770.34        769.93        11.18 o                         
   7   3   2         53.70         50.12         2.94 o                         
   8   3   2        706.37        683.46        12.08 o                         
   9   3   2        190.20        174.89         5.72 o                         
  10   3   2        168.71        167.81         5.87 o                         
  11   3   2         85.42         89.99         5.09 o                         
  12   3   2        151.10        155.91         6.22 o                         
  13   3   2         44.54         47.82         4.01 o                         
 -13   4   2         26.40         32.26         3.96 o                         
 -12   4   2         27.25         32.72         3.80 o                         
 -11   4   2         73.81         65.28         6.14 o                         
 -10   4   2        203.70        196.96         5.76 o                         
  -9   4   2        284.01        267.71         6.05 o                         
  -8   4   2        412.28        402.54         7.03 o                         
  -7   4   2         74.99         69.92         3.50 o                         
  -6   4   2        137.50        139.35         3.28 o                         
  -5   4   2        101.13        105.71         2.83 o                         
  -4   4   2        139.20        139.87         2.92 o                         
  -3   4   2         86.95         94.82         2.17 o                         
  -2   4   2       1932.26       2021.23        19.84 o                         
  -1   4   2        314.66        329.19         4.00 o                         
   0   4   2         65.45         73.00         1.73 o                         
   1   4   2       2440.87       2542.46        26.28 o                         
   2   4   2        569.19        584.68         7.70 o                         
   3   4   2        588.06        571.62         9.33 o                         
   4   4   2        259.44        241.35         9.59 o                         
   5   4   2        187.43        192.05         4.75 o                         
   6   4   2         55.87         62.05         3.30 o                         
   7   4   2        376.33        374.59         9.50 o                         
   8   4   2        335.95        311.97         6.88 o                         
   9   4   2         34.87         32.82         3.03 o                         
  10   4   2          5.80          6.29         2.21 o                         
  11   4   2        162.37        157.09         6.97 o                         
  12   4   2          6.01         14.32         3.41 o                         
  13   4   2         56.29         59.61         5.05 o                         
 -12   5   2         33.58         36.75         5.50 o                         
 -11   5   2         22.06         23.15         4.04 o                         
 -10   5   2         13.69         13.05         3.55 o                         
  -9   5   2         26.35         26.01         2.68 o                         
  -8   5   2         14.10         13.67         2.03 o                         
  -7   5   2        112.77        108.96         3.59 o                         
  -6   5   2        200.66        195.24         4.24 o                         
  -5   5   2         33.93         34.57         2.30 o                         
  -4   5   2        668.33        647.41         8.41 o                         
  -3   5   2        420.01        393.16         6.04 o                         
  -2   5   2        113.31        117.22         2.79 o                         
  -1   5   2         56.88         50.65         2.07 o                         
   0   5   2         82.40         84.34         1.82 o                         
   1   5   2        171.68        198.02         4.03 o                         
   2   5   2         87.98         95.20         3.28 o                         
   3   5   2         14.91         18.21         1.61 o                         
   4   5   2        233.43        240.57         6.08 o                         
   5   5   2         86.30         86.46         3.67 o                         
   6   5   2        310.67        295.36        10.15 o                         
   7   5   2         11.07         14.33         2.15 o                         
   8   5   2        481.22        475.37         9.92 o                         
   9   5   2         32.77         32.80         3.53 o                         
  10   5   2        116.62        116.75         5.90 o                         
  11   5   2          4.94          8.81         2.68 o                         
  12   5   2         75.04         72.34         5.48 o                         
 -12   6   2         24.56         30.03         6.66 o                         
 -11   6   2        248.01        241.51        10.45 o                         
 -10   6   2         68.62         74.99         6.19 o                         
  -9   6   2         16.11         15.83         2.44 o                         
  -8   6   2        110.22        100.62         3.26 o                         
  -7   6   2         57.02         52.19         2.30 o                         
  -6   6   2         24.49         26.57         1.98 o                         
  -5   6   2         14.46         18.18         1.76 o                         
  -4   6   2         33.89         36.17         3.10 o                         
  -3   6   2         53.89         59.91         2.90 o                         
  -2   6   2        302.75        294.39         5.26 o                         
  -1   6   2        635.98        632.15         8.59 o                         
   0   6   2        481.82        466.73         8.72 o                         
   1   6   2        408.52        407.84         6.17 o                         
   2   6   2         58.26         66.73         2.59 o                         
   3   6   2        282.94        287.04         5.31 o                         
   4   6   2         31.40         30.28         2.66 o                         
   5   6   2         32.53         38.87         2.99 o                         
   6   6   2         64.53         70.89         4.02 o                         
   7   6   2          8.01          6.15         1.93 o                         
   8   6   2          5.20          8.23         2.12 o                         
   9   6   2         22.74         14.95         3.90 o                         
  10   6   2        183.08        175.47         6.98 o                         
  11   6   2         62.71         63.27         4.81 o                         
 -11   7   2          6.78          4.68         4.83 o                         
 -10   7   2         16.81         20.49         5.47 o                         
  -9   7   2        122.69        112.42        10.19 o                         
  -8   7   2        129.66        153.42        10.50 o                         
  -7   7   2         20.76         20.77         3.71 o                         
  -6   7   2        146.92        143.43         7.07 o                         
  -5   7   2         20.45         21.58         2.30 o                         
  -4   7   2        144.63        146.11         4.40 o                         
  -3   7   2        288.77        286.84         5.92 o                         
  -2   7   2         33.01         34.22         2.07 o                         
  -1   7   2        281.25        280.29         6.89 o                         
   0   7   2        129.39        143.75         5.64 o                         
   1   7   2        106.26        106.55         4.90 o                         
   2   7   2        174.78        184.85         4.09 o                         
   3   7   2        194.69        191.45         4.45 o                         
   4   7   2        164.61        162.03         4.70 o                         
   5   7   2        428.58        429.95         8.31 o                         
   6   7   2        197.40        203.07         5.64 o                         
   7   7   2          3.35          2.95         1.69 o                         
   8   7   2         54.99         63.70         5.09 o                         
   9   7   2         10.83         14.17         2.60 o                         
  10   7   2         55.83         44.11         3.97 o                         
  -9   8   2        123.72        125.87        24.50 o                         
  -8   8   2        239.90        234.11        13.06 o                         
  -7   8   2         24.45         22.41         3.85 o                         
  -6   8   2         39.93         39.35         4.38 o                         
  -5   8   2         35.35         38.78         5.60 o                         
  -4   8   2          4.55          5.28         2.03 o                         
  -3   8   2         21.83         21.76         2.52 o                         
  -2   8   2         25.61         23.67         3.32 o                         
  -1   8   2         58.19         56.77         4.61 o                         
   0   8   2         45.28         47.79         4.11 o                         
   1   8   2         93.39         90.99         5.10 o                         
   2   8   2         13.67         12.41         2.72 o                         
   3   8   2         84.13         79.36         3.70 o                         
   4   8   2        163.47        170.11         4.87 o                         
   5   8   2         12.25         10.94         2.01 o                         
   6   8   2          1.84          1.00         1.65 o                         
   7   8   2         52.65         50.46         3.46 o                         
   8   8   2         47.45         54.18         4.51 o                         
   9   8   2          8.02         14.74         2.76 o                         
  -8   9   2         14.77         17.38         5.61 o                         
  -7   9   2          6.47         11.18         3.21 o                         
  -6   9   2         95.68         97.85         6.37 o                         
  -5   9   2         34.99         33.14         4.04 o                         
  -4   9   2         36.42         38.33         3.71 o                         
  -3   9   2         51.38         46.40         4.99 o                         
  -2   9   2         64.80         69.48         8.50 o                         
  -1   9   2        266.73        266.49         9.62 o                         
   0   9   2          1.26          3.27         2.41 o                         
   1   9   2         78.31         84.85         9.69 o                         
   2   9   2        175.26        181.43         7.00 o                         
   3   9   2        175.49        162.90         7.99 o                         
   4   9   2         16.55         15.23         3.09 o                         
   5   9   2         81.34         78.85         3.83 o                         
   6   9   2        230.61        232.94         7.32 o                         
   7   9   2         42.00         41.56         3.27 o                         
  -5  10   2         57.91         55.56         7.55 o                         
  -4  10   2         11.79         16.79        11.93 o                         
  -3  10   2         22.25         17.43         5.12 o                         
  -2  10   2         18.80         17.64         5.11 o                         
  -1  10   2        148.92        152.01         8.14 o                         
   0  10   2          8.63         10.32         3.43 o                         
   1  10   2        117.28        117.92         6.49 o                         
   2  10   2         69.80         60.48         4.85 o                         
   3  10   2         74.87         83.21         6.77 o                         
   4  10   2         25.74         26.80         5.25 o                         
   5  10   2         12.17         10.69         3.08 o                         
  -5 -10   3         17.67         20.50         3.57 o                         
  -4 -10   3         15.11         11.34         3.25 o                         
  -3 -10   3          1.24         14.04         6.57 o                         
  -2 -10   3          2.35          2.18         2.40 o                         
  -1 -10   3          3.24          2.67         3.63 o                         
   0 -10   3         88.37         91.28         5.92 o                         
   1 -10   3         53.69         57.42         5.87 o                         
   2 -10   3        104.46        108.26         9.60 o                         
   3 -10   3        141.20        145.09         7.15 o                         
   4 -10   3         51.84         46.79         6.51 o                         
   5 -10   3         43.26         48.57        14.80 o                         
  -8  -9   3          5.35          3.97         5.36 o                         
  -7  -9   3         22.29         13.00         3.99 o                         
  -6  -9   3         80.94         85.66         5.17 o                         
  -5  -9   3         72.26         76.48         5.16 o                         
  -4  -9   3         92.30        104.14         8.42 o                         
  -3  -9   3         16.68         20.97         4.89 o                         
  -2  -9   3        197.75        196.75         8.14 o                         
  -1  -9   3         84.31         78.01         4.51 o                         
   0  -9   3         29.47         29.67         3.11 o                         
   1  -9   3         11.59         11.66         2.58 o                         
   2  -9   3          7.28          7.32         2.30 o                         
   3  -9   3         17.83         20.47         5.26 o                         
   4  -9   3         50.26         51.80         6.74 o                         
   5  -9   3         70.30         66.45         5.40 o                         
   6  -9   3         30.26         22.17         7.10 o                         
   7  -9   3        120.13        120.15        11.68 o                         
  -9  -8   3        121.69        117.50        17.01 o                         
  -8  -8   3         40.52         47.62         7.39 o                         
  -7  -8   3         63.76         56.05         6.35 o                         
  -6  -8   3         29.63         33.77         3.42 o                         
  -5  -8   3         24.92         19.57         2.90 o                         
  -4  -8   3         18.32         15.74         3.36 o                         
  -3  -8   3         59.50         60.32         3.41 o                         
  -2  -8   3         31.09         39.24         4.21 o                         
  -1  -8   3         18.75         18.05         3.00 o                         
   0  -8   3        117.75        131.85         5.67 o                         
   1  -8   3         51.51         52.97         6.16 o                         
   2  -8   3         82.91         85.20         4.34 o                         
   3  -8   3        204.02        205.50        10.84 o                         
   4  -8   3        103.33        108.05         6.21 o                         
   5  -8   3         18.69         18.82         3.47 o                         
   6  -8   3         11.91         12.81         2.95 o                         
   7  -8   3          2.64          9.14         5.18 o                         
   8  -8   3         39.83         53.80         8.63 o                         
   9  -8   3         42.67         44.51         8.29 o                         
 -10  -7   3          7.17          4.42         2.94 o                         
  -9  -7   3        130.09        141.77         8.97 o                         
  -8  -7   3         39.42         40.36         4.38 o                         
  -7  -7   3        193.81        189.10        10.66 o                         
  -6  -7   3        392.10        384.88         9.26 o                         
  -5  -7   3         55.90         62.41         4.05 o                         
  -4  -7   3        287.48        295.18        10.16 o                         
  -3  -7   3         88.59         84.25         3.95 o                         
  -2  -7   3        185.59        178.68         6.00 o                         
  -1  -7   3        114.27        112.70         5.29 o                         
   0  -7   3         14.98         13.92         2.77 o                         
   1  -7   3        124.89        127.30         5.45 o                         
   2  -7   3         63.26         62.09         6.13 o                         
   3  -7   3         32.11         31.11         2.11 o                         
   4  -7   3        106.59        119.84         5.89 o                         
   5  -7   3         98.19         97.04         5.49 o                         
   6  -7   3          5.93          1.48         2.30 o                         
   7  -7   3        304.34        290.90        14.70 o                         
   8  -7   3         72.52         97.34         9.98 o                         
   9  -7   3         19.17         17.21         6.17 o                         
  10  -7   3         72.48         67.12         8.90 o                         
 -11  -6   3         19.05         19.05         3.81 o                         
 -10  -6   3         36.42         42.64         4.58 o                         
  -9  -6   3        476.18        471.69        12.23 o                         
  -8  -6   3        211.04        209.20         7.70 o                         
  -7  -6   3         24.45         27.24         3.86 o                         
  -6  -6   3        344.58        335.66         7.29 o                         
  -5  -6   3         94.32         95.96         4.18 o                         
  -4  -6   3        472.94        473.23        12.18 o                         
  -3  -6   3         13.38         14.54         1.28 o                         
  -2  -6   3         49.87         45.80         2.40 o                         
  -1  -6   3        267.48        263.29         7.50 o                         
   0  -6   3         24.72         27.69         3.15 o                         
   1  -6   3        603.28        588.73        12.42 o                         
   2  -6   3        140.38        136.15         4.75 o                         
   3  -6   3        376.47        351.60         6.82 o                         
   4  -6   3         48.19         45.64         4.66 o                         
   5  -6   3        448.28        438.81        11.90 o                         
   6  -6   3         88.33         85.91         5.50 o                         
   7  -6   3         31.62         50.85         7.28 o                         
   8  -6   3         69.37         65.47         9.90 o                         
   9  -6   3          4.42          7.69         5.14 o                         
  10  -6   3        201.66        203.72        13.55 o                         
  11  -6   3          2.69         -1.44         4.80 o                         
 -12  -5   3         67.03         55.02         4.99 o                         
 -11  -5   3        139.39        140.44         6.97 o                         
 -10  -5   3          3.14          4.19         2.52 o                         
  -9  -5   3        204.44        206.44         7.90 o                         
  -8  -5   3        161.20        163.95         7.78 o                         
  -7  -5   3        555.72        551.02        12.32 o                         
  -6  -5   3         23.16         22.88         1.97 o                         
  -5  -5   3         95.25         81.82         3.02 o                         
  -4  -5   3        251.57        241.54         6.11 o                         
  -3  -5   3        118.02        130.80         4.41 o                         
  -2  -5   3        520.85        500.00        21.60 o                         
  -1  -5   3         76.62         76.91         2.96 o                         
   0  -5   3        226.99        227.57         6.63 o                         
   1  -5   3         11.56         14.72         2.14 o                         
   2  -5   3         69.59         69.06         3.63 o                         
   3  -5   3         85.24         86.22         4.64 o                         
   4  -5   3         97.93         87.17         4.28 o                         
   5  -5   3        576.32        553.73        10.79 o                         
   6  -5   3        261.94        254.15         4.01 o                         
   7  -5   3         85.52         83.43         3.93 o                         
   8  -5   3        121.85        119.72         6.72 o                         
   9  -5   3          8.72         12.00         2.55 o                         
  10  -5   3         66.29         56.40         6.41 o                         
  11  -5   3         19.75         21.78         6.90 o                         
  12  -5   3        142.48        147.44        22.34 o                         
 -13  -4   3         31.53         28.68         3.85 o                         
 -12  -4   3         14.25         13.77         3.00 o                         
 -11  -4   3         29.28         23.77         4.35 o                         
 -10  -4   3         11.44         14.57         2.77 o                         
  -9  -4   3         30.91         36.79         3.45 o                         
  -8  -4   3         38.25         33.09         3.10 o                         
  -7  -4   3        218.71        209.45         6.65 o                         
  -6  -4   3        151.12        155.44         5.58 o                         
  -5  -4   3        242.11        237.66         5.57 o                         
  -4  -4   3         99.40        107.10         2.99 o                         
  -3  -4   3        387.42        392.96         6.66 o                         
  -2  -4   3        588.97        577.75         7.60 o                         
  -1  -4   3         32.21         33.39         1.61 o                         
   0  -4   3        125.38        125.55         3.07 o                         
   1  -4   3        309.22        317.15         6.91 o                         
   2  -4   3         64.31         62.67         2.13 o                         
   3  -4   3       1342.69       1359.55        41.81 o                         
   4  -4   3        167.76        168.94         5.11 o                         
   5  -4   3        935.07        912.69        10.89 o                         
   6  -4   3        268.76        260.81         5.90 o                         
   7  -4   3        135.13        129.40         4.37 o                         
   8  -4   3         75.10         77.09         3.80 o                         
   9  -4   3        110.29        113.20         7.23 o                         
  10  -4   3        155.75        143.99         6.45 o                         
  11  -4   3          8.87          4.53         2.52 o                         
  12  -4   3        192.93        202.85         9.13 o                         
 -13  -3   3         54.94         51.19         4.88 o                         
 -12  -3   3         75.00         78.58         6.89 o                         
 -11  -3   3        187.54        175.37         6.66 o                         
 -10  -3   3        122.82        119.05         5.34 o                         
  -9  -3   3        196.39        183.38         6.13 o                         
  -8  -3   3        169.30        164.51         5.59 o                         
  -7  -3   3          9.31          7.23         2.10 o                         
  -6  -3   3         70.40         81.20         4.45 o                         
  -5  -3   3        983.60        955.12        18.46 o                         
  -4  -3   3        643.38        644.46        12.61 o                         
  -3  -3   3       1136.80       1166.33        15.10 o                         
  -2  -3   3       1034.23       1059.63        14.09 o                         
  -1  -3   3         85.45         88.40         1.83 o                         
   0  -3   3        359.92        384.38         5.64 o                         
   1  -3   3        245.56        253.73         4.17 o                         
   2  -3   3        127.89        127.11         4.19 o                         
   3  -3   3         69.05         82.20         2.05 o                         
   4  -3   3        377.12        373.99         6.52 o                         
   5  -3   3        278.62        286.00         5.89 o                         
   6  -3   3        313.76        321.36         7.17 o                         
   7  -3   3         93.43         89.92         5.11 o                         
   8  -3   3        204.76        204.14         5.97 o                         
   9  -3   3         54.61         55.88         3.94 o                         
  10  -3   3        137.91        145.46         7.11 o                         
  11  -3   3         86.49         86.36         8.07 o                         
  12  -3   3         54.20         56.03         5.06 o                         
  13  -3   3         19.48         16.89         3.47 o                         
 -14  -2   3          9.26         12.74         2.90 o                         
 -13  -2   3         25.17         19.73         3.48 o                         
 -12  -2   3         97.30        102.54         5.97 o                         
 -11  -2   3         82.01         79.84         4.66 o                         
 -10  -2   3         72.37         78.21         4.52 o                         
  -9  -2   3        387.08        362.20         8.43 o                         
  -8  -2   3        365.92        344.72         7.80 o                         
  -7  -2   3         35.53         38.17         2.94 o                         
  -6  -2   3         65.36         62.47         4.53 o                         
  -5  -2   3        168.93        176.66         5.10 o                         
  -4  -2   3       1093.99       1140.47        20.14 o                         
  -3  -2   3        115.35        122.50         4.33 o                         
  -2  -2   3        319.35        338.78         5.16 o                         
  -1  -2   3        389.74        391.55         4.90 o                         
   0  -2   3        969.25        958.82        11.14 o                         
   1  -2   3        914.58        904.97        13.11 o                         
   2  -2   3        916.35        921.99        16.27 o                         
   3  -2   3        950.84        975.89        14.63 o                         
   4  -2   3        372.82        406.02         6.93 o                         
   5  -2   3        731.48        741.17        11.39 o                         
   6  -2   3         43.90         44.29         2.11 o                         
   7  -2   3        115.13        110.74         3.52 o                         
   8  -2   3         73.65         62.10         3.47 o                         
   9  -2   3         55.53         47.05         2.86 o                         
  10  -2   3         51.94         52.76         3.78 o                         
  11  -2   3         15.13         16.65         2.26 o                         
  12  -2   3        169.58        182.78         7.89 o                         
  13  -2   3        284.16        286.15        10.17 o                         
 -14  -1   3         73.72         68.66         4.81 o                         
 -13  -1   3        120.60        131.47         6.00 o                         
 -12  -1   3        140.31        150.92         6.60 o                         
 -11  -1   3         50.20         65.33         4.31 o                         
 -10  -1   3        200.43        186.14         6.09 o                         
  -9  -1   3         27.80         25.73         2.61 o                         
  -8  -1   3        155.20        135.94         4.78 o                         
  -7  -1   3       1320.67       1248.57        20.52 o                         
  -6  -1   3        503.29        506.61         8.86 o                         
  -5  -1   3        446.55        424.66         9.44 o                         
  -4  -1   3        933.52        915.47        16.67 o                         
  -3  -1   3         32.27         37.21         1.66 o                         
  -2  -1   3       2836.26       2787.60        24.80 o                         
  -1  -1   3        160.55        165.85         2.18 o                         
   0  -1   3        274.35        274.86         3.07 o                         
   1  -1   3         52.27         59.70         1.45 o                         
   2  -1   3        228.57        228.81         4.01 o                         
   3  -1   3        409.91        448.11        10.48 o                         
   4  -1   3        433.02        483.86         6.82 o                         
   5  -1   3        356.92        343.28         6.65 o                         
   6  -1   3          2.50          2.38         1.22 o                         
   7  -1   3        789.41        760.23        13.30 o                         
   8  -1   3        535.08        533.58         9.73 o                         
   9  -1   3        120.44        112.66         5.63 o                         
  10  -1   3        196.19        190.08         6.27 o                         
  11  -1   3          9.40          8.43         2.19 o                         
  12  -1   3        130.75        138.45         5.60 o                         
  13  -1   3        172.05        165.90         7.92 o                         
 -14   0   3          2.89          1.35         2.63 o                         
 -13   0   3         26.53         33.55         3.43 o                         
 -12   0   3          6.48          5.86         2.35 o                         
 -11   0   3          5.54          6.08         2.15 o                         
 -10   0   3          5.07          6.63         2.08 o                         
  -9   0   3        846.09        838.46        13.86 o                         
  -8   0   3       2695.26       2521.77        32.98 o                         
  -7   0   3        375.02        375.06         7.45 o                         
  -6   0   3       1077.36       1101.90        14.01 o                         
  -5   0   3        694.17        736.07         9.74 o                         
  -4   0   3        131.27        119.62         2.64 o                         
  -3   0   3         84.10        105.88         2.11 o                         
  -2   0   3        232.19        257.43         3.00 o                         
  -1   0   3        702.12        696.46         6.47 o                         
   0   0   3          0.07          0.72         0.52 o                         
   1   0   3       1772.38       1814.33        17.36 o                         
   2   0   3         37.94         42.02         1.25 o                         
   3   0   3       4777.33       4639.93        46.07 o                         
   4   0   3        393.68        436.13         6.31 o                         
   5   0   3        801.96        790.34        10.48 o                         
   6   0   3          0.03          1.57         1.25 o                         
   7   0   3         94.62        104.50         3.93 o                         
   8   0   3        630.24        568.62        10.33 o                         
   9   0   3         39.86         33.69         2.92 o                         
  10   0   3         37.65         38.97         3.29 o                         
  11   0   3          6.52          5.67         2.28 o                         
  12   0   3        246.22        238.37         7.84 o                         
  13   0   3         83.29         91.50         5.13 o                         
 -14   1   3         74.73         70.01         5.65 o                         
 -13   1   3        118.20        118.29         5.70 o                         
 -12   1   3        140.71        139.91         5.34 o                         
 -11   1   3         49.87         46.88         3.39 o                         
 -10   1   3        199.93        190.47         5.62 o                         
  -9   1   3         27.47         29.59         3.12 o                         
  -8   1   3        156.19        134.80         4.29 o                         
  -7   1   3       1329.34       1262.58        20.63 o                         
  -6   1   3        502.70        504.97         7.95 o                         
  -5   1   3        447.01        423.79         5.07 o                         
  -4   1   3        925.93        901.48         9.85 o                         
  -3   1   3         32.98         36.44         1.45 o                         
  -2   1   3       2817.14       2816.09        28.08 o                         
  -1   1   3        159.02        160.79         2.27 o                         
   0   1   3        273.74        270.60         4.39 o                         
   1   1   3         53.91         61.99         1.16 o                         
   2   1   3        230.02        235.93         3.51 o                         
   3   1   3        407.34        456.36         6.43 o                         
   4   1   3        436.16        473.86         6.19 o                         
   5   1   3        355.44        344.07         5.63 o                         
   6   1   3          2.63          3.38         1.15 o                         
   7   1   3        795.05        775.83        12.56 o                         
   8   1   3        528.04        521.88        10.93 o                         
   9   1   3        118.82        111.17         4.61 o                         
  10   1   3        196.33        191.96         6.20 o                         
  11   1   3          9.13         11.55         2.47 o                         
  12   1   3        131.48        147.86         6.53 o                         
  13   1   3        172.68        184.75         6.84 o                         
 -14   2   3          9.18         14.50         3.33 o                         
 -13   2   3         25.14         23.55         4.23 o                         
 -12   2   3         97.68        104.06         7.39 o                         
 -11   2   3         81.05         78.47         4.18 o                         
 -10   2   3         73.19         68.43         4.70 o                         
  -9   2   3        392.85        359.39         6.68 o                         
  -8   2   3        367.38        324.29         6.16 o                         
  -7   2   3         34.19         34.52         1.47 o                         
  -6   2   3         66.27         62.42         2.78 o                         
  -5   2   3        168.48        174.55         3.44 o                         
  -4   2   3       1091.53       1123.45        11.86 o                         
  -3   2   3        114.74        127.55         3.06 o                         
  -2   2   3        316.64        331.28         6.27 o                         
  -1   2   3        389.45        392.14         4.61 o                         
   0   2   3        968.43        953.43         9.73 o                         
   1   2   3        911.86        894.74         9.42 o                         
   2   2   3        915.28        925.48        11.60 o                         
   3   2   3        947.39        978.99        11.22 o                         
   4   2   3        372.98        398.11         6.19 o                         
   5   2   3        727.69        715.68        10.05 o                         
   6   2   3         42.63         45.31         2.64 o                         
   7   2   3        114.57        109.91         3.24 o                         
   8   2   3         72.48         61.18         3.48 o                         
   9   2   3         55.06         48.43         3.51 o                         
  10   2   3         50.69         48.02         3.54 o                         
  11   2   3         15.13         17.42         2.77 o                         
  12   2   3        168.87        166.97         7.10 o                         
  13   2   3        283.06        292.15        10.40 o                         
 -13   3   3         54.91         59.03         5.08 o                         
 -12   3   3         75.73         85.58         5.82 o                         
 -11   3   3        186.31        178.39         6.99 o                         
 -10   3   3        123.35        128.14         5.67 o                         
  -9   3   3        195.71        176.70         6.19 o                         
  -8   3   3        169.67        168.23         5.59 o                         
  -7   3   3          9.56          6.62         1.61 o                         
  -6   3   3         72.57         76.87         2.82 o                         
  -5   3   3        985.52        966.22        11.44 o                         
  -4   3   3        645.39        639.95         9.35 o                         
  -3   3   3       1137.61       1163.56        27.66 o                         
  -2   3   3       1037.86       1081.35        13.21 o                         
  -1   3   3         84.87         88.98         2.19 o                         
   0   3   3        360.96        388.43         5.18 o                         
   1   3   3        241.57        250.78         3.71 o                         
   2   3   3        127.83        125.40         2.68 o                         
   3   3   3         68.40         80.91         3.04 o                         
   4   3   3        375.85        368.39         6.40 o                         
   5   3   3        276.97        276.60         5.24 o                         
   6   3   3        311.72        308.41        10.35 o                         
   7   3   3         91.29         86.75         3.91 o                         
   8   3   3        207.74        204.22         6.71 o                         
   9   3   3         55.57         45.86         3.51 o                         
  10   3   3        137.57        135.77         6.13 o                         
  11   3   3         87.17        102.30         9.51 o                         
  12   3   3         54.65         63.62         5.02 o                         
  13   3   3         18.97         20.33         3.57 o                         
 -13   4   3         31.45         34.38         5.32 o                         
 -12   4   3         14.15         11.28         2.84 o                         
 -11   4   3         29.73         37.45         3.69 o                         
 -10   4   3         11.20         14.26         2.48 o                         
  -9   4   3         28.83         34.30         3.16 o                         
  -8   4   3         36.93         32.93         2.49 o                         
  -7   4   3        219.63        199.72         4.24 o                         
  -6   4   3        149.67        154.92         3.13 o                         
  -5   4   3        241.28        252.75         6.74 o                         
  -4   4   3        100.19        110.48         3.45 o                         
  -3   4   3        386.58        395.36         7.12 o                         
  -2   4   3        585.94        591.37         8.32 o                         
  -1   4   3         31.80         35.87         2.51 o                         
   0   4   3        127.34        130.04         2.51 o                         
   1   4   3        311.13        313.91         4.52 o                         
   2   4   3         64.02         65.88         2.24 o                         
   3   4   3       1351.18       1343.05        17.01 o                         
   4   4   3        167.58        170.69         4.39 o                         
   5   4   3        937.16        949.99        16.19 o                         
   6   4   3        268.89        257.51         9.22 o                         
   7   4   3        135.04        133.13         4.87 o                         
   8   4   3         75.23         75.91         4.33 o                         
   9   4   3        109.89        105.06         8.29 o                         
  10   4   3        154.97        154.90         6.54 o                         
  11   4   3          8.74          6.61         2.70 o                         
  12   4   3        193.74        196.15         7.73 o                         
 -12   5   3         66.45         70.07         6.76 o                         
 -11   5   3        141.26        151.52         8.51 o                         
 -10   5   3          3.21          3.10         2.00 o                         
  -9   5   3        205.20        194.50         5.81 o                         
  -8   5   3        160.13        162.51         6.47 o                         
  -7   5   3        552.70        551.40        13.75 o                         
  -6   5   3         22.44         22.29         2.42 o                         
  -5   5   3         96.09         92.58         3.72 o                         
  -4   5   3        253.26        239.69         5.23 o                         
  -3   5   3        117.47        122.83         3.47 o                         
  -2   5   3        524.96        527.54        14.85 o                         
  -1   5   3         78.18         82.66         2.12 o                         
   0   5   3        227.37        221.36         3.60 o                         
   1   5   3         11.30         13.89         1.46 o                         
   2   5   3         68.98         68.64         2.58 o                         
   3   5   3         85.61         92.69         2.95 o                         
   4   5   3         97.46         90.38         3.46 o                         
   5   5   3        575.93        569.22         9.55 o                         
   6   5   3        262.81        256.73         6.64 o                         
   7   5   3         87.94         90.29         4.37 o                         
   8   5   3        119.98        119.19         5.07 o                         
   9   5   3          8.39          6.65         2.54 o                         
  10   5   3         68.33         63.44         5.04 o                         
  11   5   3         19.86         23.62         3.59 o                         
  12   5   3        141.44        141.05         6.29 o                         
 -11   6   3         18.15         10.22         3.73 o                         
 -10   6   3         35.80         38.24         5.75 o                         
  -9   6   3        473.74        486.87        13.90 o                         
  -8   6   3        211.26        215.17         7.77 o                         
  -7   6   3         23.59         22.33         3.37 o                         
  -6   6   3        345.40        342.77         8.35 o                         
  -5   6   3         94.66         91.66         3.68 o                         
  -4   6   3        472.72        455.87         9.29 o                         
  -3   6   3         13.55         15.31         2.07 o                         
  -2   6   3         50.59         53.91         2.94 o                         
  -1   6   3        266.68        268.81         5.40 o                         
   0   6   3         23.40         26.18         1.52 o                         
   1   6   3        604.67        593.20         8.88 o                         
   2   6   3        142.18        128.56         3.64 o                         
   3   6   3        375.92        359.16         6.21 o                         
   4   6   3         48.01         48.56         3.03 o                         
   5   6   3        451.90        437.11         8.37 o                         
   6   6   3         89.64         84.04         3.81 o                         
   7   6   3         31.86         33.57         3.38 o                         
   8   6   3         69.68         68.63         4.43 o                         
   9   6   3          4.26          0.87         1.98 o                         
  10   6   3        203.38        208.30         7.24 o                         
  11   6   3          2.69         -2.31         2.31 o                         
 -10   7   3          7.41          7.43         3.06 o                         
  -9   7   3        130.27        124.17         6.84 o                         
  -8   7   3         39.46         37.09         3.90 o                         
  -7   7   3        195.72        198.39         8.73 o                         
  -6   7   3        392.41        394.29        14.40 o                         
  -5   7   3         56.53         55.81         4.27 o                         
  -4   7   3        285.42        286.37         8.03 o                         
  -3   7   3         89.55         81.54         3.95 o                         
  -2   7   3        184.11        175.26         6.44 o                         
  -1   7   3        112.72        112.97         4.45 o                         
   0   7   3         14.52         11.23         2.41 o                         
   1   7   3        124.73        129.24         3.83 o                         
   2   7   3         63.70         65.55         2.86 o                         
   3   7   3         32.14         32.64         2.24 o                         
   4   7   3        106.18        107.22         4.38 o                         
   5   7   3        100.39         95.13         4.30 o                         
   6   7   3          5.69          4.57         1.75 o                         
   7   7   3        299.17        293.20         7.36 o                         
   8   7   3         72.88         78.45         4.73 o                         
   9   7   3         19.09         23.71         3.23 o                         
  10   7   3         70.99         65.72         4.70 o                         
  -9   8   3        123.40        125.25        11.77 o                         
  -8   8   3         40.84         39.38         7.54 o                         
  -7   8   3         62.76         57.72         5.66 o                         
  -6   8   3         29.52         23.46         3.36 o                         
  -5   8   3         24.78         27.52         3.39 o                         
  -4   8   3         18.64         21.50         2.86 o                         
  -3   8   3         59.52         58.73         3.53 o                         
  -2   8   3         31.68         32.21         4.09 o                         
  -1   8   3         18.58         17.93         3.06 o                         
   0   8   3        116.65        122.27         6.13 o                         
   1   8   3         51.49         57.76         4.34 o                         
   2   8   3         81.37         89.39         5.06 o                         
   3   8   3        204.00        206.31         5.26 o                         
   4   8   3        103.07         95.81         4.08 o                         
   5   8   3         19.30         26.50         3.07 o                         
   6   8   3         11.70         13.57         2.37 o                         
   7   8   3          2.67          3.21         1.95 o                         
   8   8   3         39.59         44.56         4.71 o                         
   9   8   3         43.46         40.85         3.93 o                         
  -8   9   3          5.37          2.82         4.75 o                         
  -7   9   3         22.10         17.51         4.02 o                         
  -6   9   3         81.63         73.98         6.04 o                         
  -5   9   3         71.35         64.49         4.61 o                         
  -4   9   3         92.99         99.13         4.86 o                         
  -3   9   3         16.67          9.42         3.32 o                         
  -2   9   3        198.19        200.26         7.62 o                         
  -1   9   3         84.88         83.87         7.44 o                         
   0   9   3         28.91         29.81         4.74 o                         
   1   9   3         11.74         11.17         2.95 o                         
   2   9   3          7.19          9.25         2.86 o                         
   3   9   3         17.69         16.18         3.97 o                         
   4   9   3         50.48         49.39         3.24 o                         
   5   9   3         69.41         66.38         5.76 o                         
   6   9   3         29.98         31.68         2.97 o                         
   7   9   3        120.44        113.69         5.62 o                         
  -5  10   3         17.92         26.61         7.10 o                         
  -4  10   3         14.79         21.90         4.21 o                         
  -3  10   3          1.14         -0.52         3.74 o                         
  -2  10   3          2.18          8.02         4.06 o                         
  -1  10   3          3.34          4.69         4.01 o                         
   0  10   3         87.65         81.99         9.89 o                         
   1  10   3         54.58         47.68         4.77 o                         
   2  10   3        104.25        102.24         7.89 o                         
   3  10   3        140.94        142.03         9.63 o                         
   4  10   3         52.07         43.71         5.05 o                         
   5  10   3         43.11         47.41         3.67 o                         
  -5 -10   4         38.77         32.29         9.97 o                         
  -4 -10   4         34.79         35.68         4.20 o                         
  -3 -10   4          2.24          1.76         3.00 o                         
  -2 -10   4         53.39         53.22         5.10 o                         
  -1 -10   4         13.25          7.38         2.83 o                         
   0 -10   4         80.11         80.42         6.01 o                         
   1 -10   4         13.77         15.40         3.63 o                         
   2 -10   4         65.45         66.59         6.01 o                         
   3 -10   4          3.68          2.17         2.79 o                         
   4 -10   4        109.74        113.39         9.72 o                         
  -7  -9   4          6.62          6.74         3.56 o                         
  -6  -9   4          4.29          3.46         3.39 o                         
  -5  -9   4        104.25        100.93         5.84 o                         
  -4  -9   4         42.63         39.40         4.67 o                         
  -3  -9   4         98.38        100.29         9.78 o                         
  -2  -9   4         89.10         95.09         6.99 o                         
  -1  -9   4         22.81         24.91         2.84 o                         
   0  -9   4         10.34         11.22         3.00 o                         
   1  -9   4         88.93         93.30         4.65 o                         
   2  -9   4         90.25         86.67         6.81 o                         
   3  -9   4         29.80         31.74         4.96 o                         
   4  -9   4        149.08        149.67         7.24 o                         
   5  -9   4         90.19        108.19        10.26 o                         
   6  -9   4         28.10         27.61         6.49 o                         
   7  -9   4         95.51         99.01        16.28 o                         
  -9  -8   4        128.00        138.41         7.44 o                         
  -8  -8   4         23.50         29.61         4.16 o                         
  -7  -8   4        212.14        212.59        10.64 o                         
  -6  -8   4         57.82         62.97         4.10 o                         
  -5  -8   4        323.92        324.56         8.99 o                         
  -4  -8   4         19.11         24.81         3.56 o                         
  -3  -8   4         47.01         48.65         4.72 o                         
  -2  -8   4         88.77         93.21         6.09 o                         
  -1  -8   4         97.09        105.56         5.31 o                         
   0  -8   4          9.54         10.73         4.14 o                         
   1  -8   4         42.72         45.71         5.07 o                         
   2  -8   4        216.04        214.50         6.24 o                         
   3  -8   4         61.62         60.62        17.88 o                         
   4  -8   4         15.47         18.39         3.16 o                         
   5  -8   4        235.48        229.49         8.19 o                         
   6  -8   4         11.48         15.41         5.61 o                         
   7  -8   4          8.80          4.50         6.62 o                         
   8  -8   4         26.58         32.97        12.09 o                         
 -10  -7   4          3.58          4.68         3.03 o                         
  -9  -7   4         24.39         21.21         4.34 o                         
  -8  -7   4         23.44         23.30         4.19 o                         
  -7  -7   4          2.58          2.61         2.97 o                         
  -6  -7   4         94.64         90.53         4.21 o                         
  -5  -7   4        211.17        214.42         7.38 o                         
  -4  -7   4         39.08         50.58         4.30 o                         
  -3  -7   4         85.69         79.01        10.29 o                         
  -2  -7   4        340.47        316.04         7.73 o                         
  -1  -7   4         16.36         15.45         4.01 o                         
   0  -7   4        359.31        359.62         9.96 o                         
   1  -7   4         20.81         22.33         2.39 o                         
   2  -7   4          9.72          8.37         1.26 o                         
   3  -7   4        218.45        214.93        10.59 o                         
   4  -7   4         48.86         51.23         4.32 o                         
   5  -7   4        122.10        124.42        11.00 o                         
   6  -7   4         17.28         13.31         5.51 o                         
   7  -7   4         99.51        116.06        19.83 o                         
   8  -7   4         30.60         22.72         6.25 o                         
   9  -7   4        255.29        272.65        15.52 o                         
  10  -7   4         51.48         41.73        17.11 o                         
 -11  -6   4         37.70         36.68         6.84 o                         
 -10  -6   4        189.06        206.15         8.50 o                         
  -9  -6   4         13.57         16.35         3.42 o                         
  -8  -6   4        125.22        109.98         7.46 o                         
  -7  -6   4        191.57        205.16         8.52 o                         
  -6  -6   4        176.48        164.53         8.27 o                         
  -5  -6   4        178.94        176.36         5.46 o                         
  -4  -6   4        371.38        372.27        12.76 o                         
  -3  -6   4        258.25        264.10         8.05 o                         
  -2  -6   4         12.94         15.75         1.37 o                         
  -1  -6   4        241.12        238.95         8.10 o                         
   0  -6   4        110.70        127.38         6.40 o                         
   1  -6   4         82.42         87.24         4.92 o                         
   2  -6   4        150.41        142.77        10.41 o                         
   3  -6   4         87.08         89.89         7.24 o                         
   4  -6   4        249.05        250.41         7.51 o                         
   5  -6   4         28.35         30.86         2.42 o                         
   6  -6   4        169.86        179.56        10.71 o                         
   7  -6   4         18.45         20.87        14.40 o                         
   8  -6   4          4.41          3.12         4.71 o                         
   9  -6   4         14.87         13.30         5.56 o                         
  10  -6   4         59.33         66.66        20.07 o                         
  11  -6   4         15.07         15.40         6.46 o                         
 -12  -5   4        123.26        126.71         6.98 o                         
 -11  -5   4        233.91        247.89         9.18 o                         
 -10  -5   4         49.86         57.72         4.82 o                         
  -9  -5   4         43.07         46.14         4.11 o                         
  -8  -5   4        165.90        158.43         6.47 o                         
  -7  -5   4         48.07         54.99         4.35 o                         
  -6  -5   4        101.25        100.47         4.93 o                         
  -5  -5   4         17.07         23.94         1.70 o                         
  -4  -5   4         87.08         92.48         5.83 o                         
  -3  -5   4        904.36        905.28        15.17 o                         
  -2  -5   4        718.80        703.40        15.11 o                         
  -1  -5   4          4.27          3.04         1.27 o                         
   0  -5   4        796.69        777.42        15.33 o                         
   1  -5   4        107.87        115.11         3.15 o                         
   2  -5   4        119.73        117.56         6.96 o                         
   3  -5   4        153.99        166.38        10.45 o                         
   4  -5   4          7.29          5.57         1.24 o                         
   5  -5   4          1.12          6.73         3.55 o                         
   6  -5   4         22.04         32.91         5.42 o                         
   7  -5   4        116.87        135.34         9.61 o                         
   8  -5   4         16.71         11.96         4.85 o                         
   9  -5   4        268.20        288.10         9.62 o                         
  10  -5   4        337.38        356.65        16.98 o                         
  11  -5   4         28.30         23.49         6.86 o                         
 -13  -4   4          1.79          1.32         2.76 o                         
 -12  -4   4         34.30         31.58         4.40 o                         
 -11  -4   4         62.53         63.93         6.12 o                         
 -10  -4   4        117.87        119.33         5.73 o                         
  -9  -4   4        302.57        295.41         8.13 o                         
  -8  -4   4        235.59        246.83         7.88 o                         
  -7  -4   4         17.10         26.91         3.02 o                         
  -6  -4   4        105.62        106.70         4.92 o                         
  -5  -4   4        236.37        210.25         7.56 o                         
  -4  -4   4        167.55        176.80         3.79 o                         
  -3  -4   4         97.80        102.00         3.15 o                         
  -2  -4   4         29.41         34.37         2.97 o                         
  -1  -4   4        209.91        196.18         4.18 o                         
   0  -4   4        252.74        265.15         4.89 o                         
   1  -4   4         99.17        107.32         2.87 o                         
   2  -4   4        631.47        625.60        10.64 o                         
   3  -4   4         54.75         53.29         3.19 o                         
   4  -4   4        236.64        240.83         7.66 o                         
   5  -4   4        733.83        708.33        15.79 o                         
   6  -4   4         95.99         87.15         5.40 o                         
   7  -4   4        243.14        227.72         6.48 o                         
   8  -4   4         29.82         26.99         2.45 o                         
   9  -4   4         22.18         20.05         2.85 o                         
  10  -4   4         14.38         14.71         2.84 o                         
  11  -4   4         67.62         66.88         5.43 o                         
  12  -4   4          2.85         -4.02         4.02 o                         
 -13  -3   4          8.86         10.77         2.75 o                         
 -12  -3   4        267.56        272.08         8.45 o                         
 -11  -3   4        110.40        116.06         5.86 o                         
 -10  -3   4         38.97         37.02         4.06 o                         
  -9  -3   4         63.77         69.12         4.39 o                         
  -8  -3   4         71.71         72.59         5.34 o                         
  -7  -3   4        396.48        380.60         9.04 o                         
  -6  -3   4        238.66        228.80         6.68 o                         
  -5  -3   4        319.23        287.44         8.44 o                         
  -4  -3   4         41.55         36.56         3.37 o                         
  -3  -3   4       2189.66       2228.69        27.54 o                         
  -2  -3   4       1515.78       1508.12        37.11 o                         
  -1  -3   4        478.39        491.56         7.78 o                         
   0  -3   4        582.10        539.16         7.29 o                         
   1  -3   4       1091.66       1156.68        19.06 o                         
   2  -3   4        798.00        846.50        15.03 o                         
   3  -3   4         38.83         41.35         3.11 o                         
   4  -3   4        408.98        424.44        12.99 o                         
   5  -3   4        644.60        626.23        11.12 o                         
   6  -3   4        178.45        173.73         4.76 o                         
   7  -3   4        862.20        857.81        14.10 o                         
   8  -3   4         58.00         52.77         3.45 o                         
   9  -3   4        451.35        442.52         9.77 o                         
  10  -3   4         28.94         28.64         3.65 o                         
  11  -3   4         79.88         81.84         6.21 o                         
  12  -3   4        110.70        103.79        10.71 o                         
 -13  -2   4          3.54          6.24         2.74 o                         
 -12  -2   4         18.62         13.41         2.96 o                         
 -11  -2   4         31.36         35.77         3.66 o                         
 -10  -2   4        526.48        524.75        10.93 o                         
  -9  -2   4        163.41        154.87         5.58 o                         
  -8  -2   4        122.59        119.67         4.71 o                         
  -7  -2   4        520.73        499.19        10.73 o                         
  -6  -2   4        143.54        156.55         5.37 o                         
  -5  -2   4         64.39         66.89         4.24 o                         
  -4  -2   4        479.16        525.34        11.25 o                         
  -3  -2   4        467.27        507.06        28.50 o                         
  -2  -2   4        107.32        115.30         2.44 o                         
  -1  -2   4        158.17        162.74         3.16 o                         
   0  -2   4        607.27        606.26         7.79 o                         
   1  -2   4        172.11        181.81         4.01 o                         
   2  -2   4        745.20        720.13        11.12 o                         
   3  -2   4        383.05        379.30         8.95 o                         
   4  -2   4        708.91        705.81        11.86 o                         
   5  -2   4         96.34         97.73         3.71 o                         
   6  -2   4        107.51         99.37         4.21 o                         
   7  -2   4        430.59        413.38         9.82 o                         
   8  -2   4         73.96         63.24         4.35 o                         
   9  -2   4         55.29         52.55         5.50 o                         
  10  -2   4          0.48         -0.87         1.82 o                         
  11  -2   4         14.84         13.63         3.38 o                         
  12  -2   4        225.81        237.70        10.40 o                         
  13  -2   4         38.23         42.86         5.68 o                         
 -14  -1   4         45.25         45.87         4.10 o                         
 -13  -1   4         28.88         31.61         3.56 o                         
 -12  -1   4         40.15         38.02         3.68 o                         
 -11  -1   4         40.89         40.77         4.93 o                         
 -10  -1   4         60.68         64.02         3.94 o                         
  -9  -1   4        181.48        178.23         5.66 o                         
  -8  -1   4        274.47        249.92         6.41 o                         
  -7  -1   4        582.01        544.51         9.87 o                         
  -6  -1   4        199.64        198.30         5.73 o                         
  -5  -1   4        387.87        395.68         9.96 o                         
  -4  -1   4       1357.32       1520.15        21.98 o                         
  -3  -1   4        421.62        399.24         5.70 o                         
  -2  -1   4       2062.20       2085.28        23.11 o                         
  -1  -1   4        123.63        108.59         2.07 o                         
   0  -1   4        917.22        882.96         9.21 o                         
   1  -1   4         89.16         90.52         2.14 o                         
   2  -1   4        479.26        515.23         9.02 o                         
   3  -1   4         68.15         78.96         2.80 o                         
   4  -1   4        563.35        584.52        10.19 o                         
   5  -1   4        336.31        329.35         5.97 o                         
   6  -1   4         67.48         66.21         4.14 o                         
   7  -1   4        347.05        327.81         6.59 o                         
   8  -1   4         24.99         29.51         2.21 o                         
   9  -1   4        331.51        317.28         6.79 o                         
  10  -1   4         57.10         52.94         3.04 o                         
  11  -1   4        137.05        140.26         4.93 o                         
  12  -1   4         46.95         51.40         6.08 o                         
  13  -1   4        118.18        137.87         8.61 o                         
 -14   0   4          0.23          0.33         2.54 o                         
 -13   0   4         11.09         10.02         2.59 o                         
 -12   0   4        242.82        232.63         7.04 o                         
 -11   0   4         35.69         44.50         3.50 o                         
 -10   0   4        128.07        124.87         4.88 o                         
  -9   0   4        144.24        143.33         4.91 o                         
  -8   0   4        640.96        592.04        10.50 o                         
  -7   0   4         92.32         88.43         4.60 o                         
  -6   0   4        113.61        126.73         3.25 o                         
  -5   0   4        245.20        268.94         4.67 o                         
  -4   0   4        775.24        835.48        10.57 o                         
  -3   0   4       3661.50       3735.02        35.15 o                         
  -2   0   4         58.25         58.69         1.69 o                         
  -1   0   4        988.04        975.78         9.12 o                         
   0   0   4        115.35        120.18         1.93 o                         
   1   0   4       1147.53       1228.07        13.11 o                         
   2   0   4        249.64        279.24         4.34 o                         
   3   0   4         30.45         35.37         1.75 o                         
   4   0   4         20.97         23.18         1.40 o                         
   5   0   4       1381.00       1312.47        18.79 o                         
   6   0   4          2.25          2.13         1.21 o                         
   7   0   4         39.18         29.85         2.49 o                         
   8   0   4          6.18         13.12         2.01 o                         
   9   0   4         16.69         20.12         2.45 o                         
  10   0   4         48.21         48.11         3.55 o                         
  11   0   4        134.73        144.11         5.52 o                         
  12   0   4         77.84         69.29         4.01 o                         
  13   0   4         42.38         46.01         5.69 o                         
 -14   1   4         44.73         42.41         4.93 o                         
 -13   1   4         28.89         28.81         4.13 o                         
 -12   1   4         39.58         37.61         4.14 o                         
 -11   1   4         40.35         40.52         3.59 o                         
 -10   1   4         61.47         66.39         4.57 o                         
  -9   1   4        181.96        174.13         4.78 o                         
  -8   1   4        272.46        241.70         4.72 o                         
  -7   1   4        578.77        538.76         7.91 o                         
  -6   1   4        198.76        194.78         3.41 o                         
  -5   1   4        390.65        383.98         6.26 o                         
  -4   1   4       1360.24       1494.28        16.59 o                         
  -3   1   4        427.12        413.99         5.04 o                         
  -2   1   4       2065.56       2071.17        21.41 o                         
  -1   1   4        124.34        109.69         2.92 o                         
   0   1   4        921.30        889.98         9.87 o                         
   1   1   4         89.84         91.81         1.72 o                         
   2   1   4        476.89        525.32         5.03 o                         
   3   1   4         67.95         75.71         2.08 o                         
   4   1   4        559.50        566.01         7.59 o                         
   5   1   4        337.53        339.02         5.72 o                         
   6   1   4         66.70         58.34         2.56 o                         
   7   1   4        346.06        314.94         6.01 o                         
   8   1   4         24.75         24.47         2.61 o                         
   9   1   4        334.96        325.97         7.87 o                         
  10   1   4         56.92         54.20         3.88 o                         
  11   1   4        137.72        144.55         6.28 o                         
  12   1   4         45.68         50.72         4.18 o                         
  13   1   4        118.30        136.95         6.12 o                         
 -13   2   4          3.47         -0.89         2.91 o                         
 -12   2   4         19.22         23.05         3.58 o                         
 -11   2   4         31.61         38.09         3.97 o                         
 -10   2   4        526.54        502.07        11.84 o                         
  -9   2   4        163.84        155.41         7.98 o                         
  -8   2   4        126.49        120.88         4.99 o                         
  -7   2   4        523.85        498.63        10.33 o                         
  -6   2   4        143.65        152.47         4.18 o                         
  -5   2   4         65.60         67.91         2.02 o                         
  -4   2   4        483.28        505.91         8.65 o                         
  -3   2   4        467.66        511.57         7.51 o                         
  -2   2   4        106.75        113.36         2.07 o                         
  -1   2   4        157.96        158.76         3.44 o                         
   0   2   4        612.43        623.02         7.90 o                         
   1   2   4        172.54        182.28         3.55 o                         
   2   2   4        752.70        726.31        14.69 o                         
   3   2   4        382.53        383.47         5.44 o                         
   4   2   4        711.43        717.93        10.05 o                         
   5   2   4         96.44         94.51         2.78 o                         
   6   2   4        107.47        101.37         4.47 o                         
   7   2   4        427.36        411.15         9.35 o                         
   8   2   4         72.82         74.30         4.51 o                         
   9   2   4         55.06         63.39         8.55 o                         
  10   2   4          0.47          0.03         1.91 o                         
  11   2   4         15.32         21.31         3.28 o                         
  12   2   4        227.83        228.95         7.63 o                         
  13   2   4         37.66         37.84         3.97 o                         
 -13   3   4          9.01          9.24         3.01 o                         
 -12   3   4        265.65        260.15         8.99 o                         
 -11   3   4        109.58         96.16         5.33 o                         
 -10   3   4         39.57         43.11         3.73 o                         
  -9   3   4         63.71         65.42         4.09 o                         
  -8   3   4         71.06         63.05         4.59 o                         
  -7   3   4        395.30        357.49         6.72 o                         
  -6   3   4        240.08        225.70         4.05 o                         
  -5   3   4        320.47        293.56         5.93 o                         
  -4   3   4         41.15         35.33         2.42 o                         
  -3   3   4       2179.93       2244.67        28.41 o                         
  -2   3   4       1519.43       1517.61        27.95 o                         
  -1   3   4        480.14        496.64         8.05 o                         
   0   3   4        580.75        570.73         7.11 o                         
   1   3   4       1088.01       1125.06        20.74 o                         
   2   3   4        798.70        832.88        10.06 o                         
   3   3   4         37.92         38.91         2.46 o                         
   4   3   4        409.32        423.04         7.32 o                         
   5   3   4        645.85        628.00         8.66 o                         
   6   3   4        177.92        177.86         4.08 o                         
   7   3   4        865.56        875.39        15.96 o                         
   8   3   4         58.22         53.72         5.22 o                         
   9   3   4        447.89        445.04        10.90 o                         
  10   3   4         28.93         22.93         3.25 o                         
  11   3   4         80.79         79.84         4.97 o                         
  12   3   4        110.19        124.62         5.96 o                         
 -13   4   4          1.92          4.13         3.40 o                         
 -12   4   4         34.17         29.17         4.99 o                         
 -11   4   4         62.68         59.79         6.91 o                         
 -10   4   4        118.35        111.46         4.89 o                         
  -9   4   4        303.69        290.79        10.00 o                         
  -8   4   4        233.85        215.24         4.56 o                         
  -7   4   4         17.27         18.31         2.41 o                         
  -6   4   4        106.04        108.75         4.35 o                         
  -5   4   4        234.15        208.17         5.67 o                         
  -4   4   4        166.52        182.58         4.49 o                         
  -3   4   4         97.42        107.97         3.31 o                         
  -2   4   4         29.13         34.02         2.03 o                         
  -1   4   4        210.75        206.45         4.09 o                         
   0   4   4        249.42        263.09         4.03 o                         
   1   4   4        100.82        101.47         2.68 o                         
   2   4   4        625.73        624.09         8.99 o                         
   3   4   4         56.58         51.29         2.78 o                         
   4   4   4        233.23        243.89         6.09 o                         
   5   4   4        736.07        719.85        11.18 o                         
   6   4   4         95.40         92.88         4.40 o                         
   7   4   4        244.84        229.12         5.79 o                         
   8   4   4         30.03         34.53         2.85 o                         
   9   4   4         21.68         18.77         3.05 o                         
  10   4   4         14.28         12.67         3.86 o                         
  11   4   4         66.77         64.82         4.78 o                         
  12   4   4          2.75          2.40         2.23 o                         
 -12   5   4        124.08        122.99         8.53 o                         
 -11   5   4        234.10        251.88        10.77 o                         
 -10   5   4         49.00         50.62         5.74 o                         
  -9   5   4         43.20         40.99         4.66 o                         
  -8   5   4        166.66        155.45         6.38 o                         
  -7   5   4         48.62         44.82         3.40 o                         
  -6   5   4         99.46         93.15         4.20 o                         
  -5   5   4         16.08         24.59         2.61 o                         
  -4   5   4         86.35         84.94         3.61 o                         
  -3   5   4        907.81        903.76        12.51 o                         
  -2   5   4        718.24        705.59        10.08 o                         
  -1   5   4          3.95          3.71         1.00 o                         
   0   5   4        793.72        775.76         9.07 o                         
   1   5   4        107.16        118.17         3.07 o                         
   2   5   4        120.65        125.51         3.59 o                         
   3   5   4        154.75        163.70         3.87 o                         
   4   5   4          6.94          6.04         1.58 o                         
   5   5   4          1.26         -0.37         1.33 o                         
   6   5   4         22.70         26.74         2.76 o                         
   7   5   4        117.32        117.44         4.58 o                         
   8   5   4         16.87         11.24         2.48 o                         
   9   5   4        267.80        276.67         9.19 o                         
  10   5   4        337.23        332.05         9.21 o                         
  11   5   4         28.25         27.31         3.50 o                         
 -11   6   4         37.58         21.40         6.90 o                         
 -10   6   4        189.87        204.35         9.34 o                         
  -9   6   4         14.28         14.39         3.48 o                         
  -8   6   4        125.78        128.60        12.49 o                         
  -7   6   4        188.10        177.51         5.98 o                         
  -6   6   4        176.54        180.14         5.53 o                         
  -5   6   4        177.75        184.83         4.92 o                         
  -4   6   4        369.53        367.79         6.94 o                         
  -3   6   4        257.99        262.28         5.33 o                         
  -2   6   4         13.29         14.58         1.76 o                         
  -1   6   4        241.50        236.73         5.66 o                         
   0   6   4        111.75        121.50         2.78 o                         
   1   6   4         82.25         81.82         3.83 o                         
   2   6   4        150.69        141.76         3.74 o                         
   3   6   4         85.65         84.63         3.12 o                         
   4   6   4        249.96        248.86         6.02 o                         
   5   6   4         27.62         28.50         3.12 o                         
   6   6   4        169.39        176.09         5.40 o                         
   7   6   4         19.08         17.27         3.77 o                         
   8   6   4          4.39          3.52         2.10 o                         
   9   6   4         14.66         13.82         2.74 o                         
  10   6   4         59.31         58.83         4.64 o                         
  11   6   4         15.07         16.00         3.43 o                         
 -10   7   4          3.55          2.70         2.71 o                         
  -9   7   4         24.60         20.65         4.39 o                         
  -8   7   4         23.38         23.70         3.37 o                         
  -7   7   4          2.55          2.17         1.73 o                         
  -6   7   4         94.27         82.73         5.21 o                         
  -5   7   4        208.98        222.49         7.40 o                         
  -4   7   4         39.59         41.11         3.32 o                         
  -3   7   4         87.97         93.97         4.15 o                         
  -2   7   4        344.14        354.22         7.47 o                         
  -1   7   4         16.63         17.98         1.84 o                         
   0   7   4        362.43        353.49         9.27 o                         
   1   7   4         21.15         22.39         1.88 o                         
   2   7   4          9.82          8.13         1.57 o                         
   3   7   4        216.52        216.67         4.93 o                         
   4   7   4         48.34         48.30         3.18 o                         
   5   7   4        121.82        121.06         4.59 o                         
   6   7   4         16.97         19.57         2.53 o                         
   7   7   4        100.30        101.85         4.90 o                         
   8   7   4         30.53         31.04         3.48 o                         
   9   7   4        257.53        250.72         8.13 o                         
  10   7   4         52.21         45.71         4.21 o                         
  -9   8   4        127.25        128.31        13.72 o                         
  -8   8   4         23.90         29.50         5.92 o                         
  -7   8   4        212.01        202.82         9.19 o                         
  -6   8   4         57.56         57.21         8.74 o                         
  -5   8   4        326.52        320.41         9.33 o                         
  -4   8   4         19.41         26.45         3.40 o                         
  -3   8   4         47.03         44.80         3.25 o                         
  -2   8   4         89.04         95.75         3.83 o                         
  -1   8   4         98.19         89.17         4.47 o                         
   0   8   4          9.52         13.75         2.84 o                         
   1   8   4         42.44         45.20         4.02 o                         
   2   8   4        215.80        221.23         5.07 o                         
   3   8   4         61.58         57.25         3.39 o                         
   4   8   4         15.76         16.65         2.30 o                         
   5   8   4        235.11        234.83         6.44 o                         
   6   8   4         11.24          9.53         2.07 o                         
   7   8   4          8.32          4.95         2.43 o                         
   8   8   4         26.35         28.18         3.36 o                         
  -7   9   4          6.38          2.65         2.93 o                         
  -6   9   4          4.51          1.54         3.36 o                         
  -5   9   4        105.14        106.95         7.09 o                         
  -4   9   4         42.61         43.01         3.66 o                         
  -3   9   4         97.94         98.94         6.02 o                         
  -2   9   4         88.03         89.87         5.59 o                         
  -1   9   4         22.72         15.28         3.95 o                         
   0   9   4         10.19         11.69         3.14 o                         
   1   9   4         89.01         89.76         5.80 o                         
   2   9   4         90.24         87.41         5.88 o                         
   3   9   4         29.70         24.53         4.88 o                         
   4   9   4        149.95        140.89         5.07 o                         
   5   9   4         90.93         87.53         4.26 o                         
   6   9   4         28.14         33.35         3.15 o                         
   7   9   4         95.21         91.12         7.27 o                         
  -5  10   4         37.53         36.67         6.14 o                         
  -4  10   4         35.27         34.75         4.89 o                         
  -3  10   4          2.30         -3.47         3.47 o                         
  -2  10   4         53.45         59.18         7.59 o                         
  -1  10   4         12.83         19.64         6.17 o                         
   0  10   4         79.06         76.01         5.86 o                         
   1  10   4         13.88         11.31         3.11 o                         
   2  10   4         65.70         68.16         5.37 o                         
   3  10   4          3.92         -2.04         3.79 o                         
   4  10   4        108.90        111.53         7.89 o                         
  -4 -10   5         15.01         12.17         3.34 o                         
  -3 -10   5         20.12         27.16         4.28 o                         
  -2 -10   5          0.84          1.74         3.26 o                         
  -1 -10   5         60.52         69.82         6.54 o                         
   0 -10   5         72.83         73.51         8.41 o                         
   1 -10   5         19.19         19.16         3.80 o                         
   2 -10   5         29.71         31.14         8.03 o                         
   3 -10   5        119.34        116.56         8.56 o                         
  -7  -9   5         11.30          9.06         3.81 o                         
  -6  -9   5         92.05         99.30         7.86 o                         
  -5  -9   5         32.58         31.51         3.94 o                         
  -4  -9   5         18.31         18.81         5.69 o                         
  -3  -9   5         15.15         10.88         6.72 o                         
  -2  -9   5         23.57         35.05         4.70 o                         
  -1  -9   5         54.55         56.72         3.54 o                         
   0  -9   5        139.92        142.58         5.24 o                         
   1  -9   5         26.85         20.65         3.82 o                         
   2  -9   5         73.36         84.53         6.85 o                         
   3  -9   5         23.66         15.03         4.14 o                         
   4  -9   5         13.06          8.75         4.04 o                         
   5  -9   5         15.85         20.29         5.79 o                         
   6  -9   5         48.93         57.62         8.10 o                         
  -9  -8   5          1.03         -1.02         4.63 o                         
  -8  -8   5         16.76         19.70         4.95 o                         
  -7  -8   5         75.15         67.95         6.41 o                         
  -6  -8   5        366.50        356.22        12.55 o                         
  -5  -8   5        254.14        233.45        11.96 o                         
  -4  -8   5         23.83         29.55         4.18 o                         
  -3  -8   5         58.95         53.11         4.95 o                         
  -2  -8   5         25.40         20.17         3.78 o                         
  -1  -8   5        157.18        148.56         5.96 o                         
   0  -8   5         80.42         80.00         4.00 o                         
   1  -8   5         43.00         47.72         2.93 o                         
   2  -8   5          9.01          2.76         3.30 o                         
   3  -8   5        258.15        267.55        10.48 o                         
   4  -8   5        328.45        320.73        16.73 o                         
   5  -8   5         30.83         25.06         6.05 o                         
   6  -8   5        163.66        184.06        12.07 o                         
   7  -8   5          9.62          2.03         4.97 o                         
   8  -8   5         15.71         17.28        12.17 o                         
 -10  -7   5         29.88         31.61         4.39 o                         
  -9  -7   5         13.32         11.57         3.43 o                         
  -8  -7   5          1.23          0.76         3.00 o                         
  -7  -7   5         24.92         28.64         4.49 o                         
  -6  -7   5          2.37         -0.24         3.47 o                         
  -5  -7   5         42.77         36.92         3.40 o                         
  -4  -7   5        148.38        137.00         6.25 o                         
  -3  -7   5        441.09        453.87        13.86 o                         
  -2  -7   5         16.21         18.01         3.23 o                         
  -1  -7   5        140.41        131.96         6.03 o                         
   0  -7   5         47.86         50.78         5.00 o                         
   1  -7   5         27.49         27.85         1.78 o                         
   2  -7   5        177.01        176.60         7.74 o                         
   3  -7   5        111.77        110.06         8.10 o                         
   4  -7   5          3.97          6.17         2.04 o                         
   5  -7   5         38.15         42.96        10.89 o                         
   6  -7   5         44.96         49.58         7.30 o                         
   7  -7   5        144.97        147.95        13.29 o                         
   8  -7   5         17.68         24.94         6.49 o                         
   9  -7   5         86.24         95.45        11.05 o                         
 -11  -6   5         77.11         85.47         6.47 o                         
 -10  -6   5         94.97        104.76         9.08 o                         
  -9  -6   5         44.64         40.35         4.72 o                         
  -8  -6   5        386.51        403.90        26.41 o                         
  -7  -6   5        133.49        143.58         7.64 o                         
  -6  -6   5        122.50        113.49         8.14 o                         
  -5  -6   5         33.51         30.42         1.94 o                         
  -4  -6   5        228.14        227.59        10.76 o                         
  -3  -6   5         66.40         64.66         4.31 o                         
  -2  -6   5         88.23         96.83         5.29 o                         
  -1  -6   5        101.43         97.24         4.24 o                         
   0  -6   5          3.77          0.34         1.90 o                         
   1  -6   5        204.41        191.72         4.01 o                         
   2  -6   5        476.59        482.97        14.81 o                         
   3  -6   5        309.55        307.46        12.36 o                         
   4  -6   5        758.12        701.91        12.15 o                         
   5  -6   5         42.84         53.02         6.80 o                         
   6  -6   5         18.80         16.10         4.85 o                         
   7  -6   5         11.56          5.78         4.61 o                         
   8  -6   5          1.53          5.15         4.67 o                         
   9  -6   5         34.76         41.47         8.18 o                         
  10  -6   5         10.71          5.32         5.56 o                         
 -12  -5   5         97.74        111.41         6.87 o                         
 -11  -5   5         54.88         52.19         5.12 o                         
 -10  -5   5         27.41         27.86         4.12 o                         
  -9  -5   5         22.97         24.55         3.38 o                         
  -8  -5   5         10.33         10.84         2.82 o                         
  -7  -5   5         14.94         15.99         2.97 o                         
  -6  -5   5        135.26        135.11         6.67 o                         
  -5  -5   5         80.34         90.12         5.44 o                         
  -4  -5   5        785.24        772.81        12.17 o                         
  -3  -5   5        404.07        393.85         8.53 o                         
  -2  -5   5         56.82         58.15         3.38 o                         
  -1  -5   5        133.26        126.77         4.81 o                         
   0  -5   5        404.80        394.15         9.96 o                         
   1  -5   5        357.01        370.36         9.60 o                         
   2  -5   5        126.32        128.27         7.12 o                         
   3  -5   5         15.40         17.06         2.39 o                         
   4  -5   5        112.79        127.73         8.03 o                         
   5  -5   5          4.20          7.02         3.66 o                         
   6  -5   5        341.99        320.64        16.72 o                         
   7  -5   5         12.59         11.02         4.65 o                         
   8  -5   5        233.57        256.81        25.77 o                         
   9  -5   5         77.59         66.04         8.48 o                         
  10  -5   5         79.09         91.46        10.09 o                         
  11  -5   5         78.19         94.61        10.64 o                         
 -13  -4   5         35.63         46.93         4.92 o                         
 -12  -4   5        108.15        108.29         7.47 o                         
 -11  -4   5         84.45         86.59         5.58 o                         
 -10  -4   5        410.99        394.33        10.12 o                         
  -9  -4   5         10.57          8.57         2.72 o                         
  -8  -4   5        101.82        112.45         5.72 o                         
  -7  -4   5        370.48        347.24        11.56 o                         
  -6  -4   5        543.95        524.36        15.56 o                         
  -5  -4   5        495.45        500.59        12.38 o                         
  -4  -4   5        129.34        115.74         3.94 o                         
  -3  -4   5         90.02         86.99         2.87 o                         
  -2  -4   5        465.27        487.36         9.40 o                         
  -1  -4   5        437.80        437.81         6.90 o                         
   0  -4   5        311.77        337.73         7.76 o                         
   1  -4   5        421.94        397.46         8.19 o                         
   2  -4   5        396.67        384.71         9.77 o                         
   3  -4   5        146.15        154.33         6.02 o                         
   4  -4   5        196.33        202.58         7.25 o                         
   5  -4   5        462.54        446.58        11.84 o                         
   6  -4   5        127.87        134.14         6.54 o                         
   7  -4   5         95.99         87.58         5.78 o                         
   8  -4   5        111.13        110.05         9.73 o                         
   9  -4   5         48.01         48.38         5.07 o                         
  10  -4   5         65.03         64.60         4.54 o                         
  11  -4   5         83.37         91.06        15.48 o                         
  12  -4   5         22.63         17.44         7.30 o                         
 -13  -3   5         26.58         29.02         5.81 o                         
 -12  -3   5         31.32         35.02         3.88 o                         
 -11  -3   5         28.25         36.92         5.19 o                         
 -10  -3   5         46.23         56.08         4.39 o                         
  -9  -3   5         73.70         69.64         5.21 o                         
  -8  -3   5          2.15          0.38         1.93 o                         
  -7  -3   5        343.82        350.24         8.86 o                         
  -6  -3   5        127.83        123.27         6.27 o                         
  -5  -3   5         49.63         55.85         4.39 o                         
  -4  -3   5         28.61         27.95         3.05 o                         
  -3  -3   5        499.56        474.48         7.46 o                         
  -2  -3   5        225.37        234.70         4.71 o                         
  -1  -3   5        475.31        453.89        10.97 o                         
   0  -3   5       1049.72       1076.05        14.37 o                         
   1  -3   5        135.16        168.10         3.90 o                         
   2  -3   5        660.96        641.80        13.03 o                         
   3  -3   5         54.19         59.45         3.93 o                         
   4  -3   5        523.36        509.92        12.23 o                         
   5  -3   5         25.20         30.15         3.51 o                         
   6  -3   5        507.01        499.64         9.85 o                         
   7  -3   5          0.32          1.04         1.40 o                         
   8  -3   5        136.62        133.98         5.28 o                         
   9  -3   5        322.52        308.93        11.25 o                         
  10  -3   5          5.91          5.32         3.36 o                         
  11  -3   5        340.82        364.50        15.10 o                         
  12  -3   5        100.15         98.12        23.22 o                         
 -13  -2   5         30.33         28.17         4.73 o                         
 -12  -2   5          4.86          5.70         2.54 o                         
 -11  -2   5        102.08        109.01         5.54 o                         
 -10  -2   5        199.18        195.15         7.75 o                         
  -9  -2   5        115.80        113.41         5.00 o                         
  -8  -2   5        559.22        526.48        11.56 o                         
  -7  -2   5          4.02          1.37         2.38 o                         
  -6  -2   5        793.01        762.21        16.60 o                         
  -5  -2   5        529.32        521.85        12.19 o                         
  -4  -2   5         61.18         61.74         3.92 o                         
  -3  -2   5        485.90        499.88         7.42 o                         
  -2  -2   5        489.72        518.39         7.69 o                         
  -1  -2   5         19.70         22.61         1.40 o                         
   0  -2   5        524.52        583.23         7.26 o                         
   1  -2   5         10.42          7.47         1.11 o                         
   2  -2   5       1397.92       1482.20        32.09 o                         
   3  -2   5        445.23        482.94        10.75 o                         
   4  -2   5       1457.69       1410.00        21.28 o                         
   5  -2   5        339.84        333.95         7.39 o                         
   6  -2   5        267.62        272.56         7.03 o                         
   7  -2   5         13.37         12.18         2.08 o                         
   8  -2   5          8.46          9.36         2.26 o                         
   9  -2   5         65.21         62.79         4.32 o                         
  10  -2   5         88.13         89.45         6.97 o                         
  11  -2   5         74.90         88.31         6.58 o                         
  12  -2   5         15.68         16.42         4.13 o                         
 -13  -1   5        290.33        285.18         8.36 o                         
 -12  -1   5        172.61        170.71         6.39 o                         
 -11  -1   5         72.04         77.36         4.64 o                         
 -10  -1   5         83.96         80.67         5.67 o                         
  -9  -1   5         40.49         37.65         3.18 o                         
  -8  -1   5         73.23         69.09         3.92 o                         
  -7  -1   5         26.95         32.25         3.05 o                         
  -6  -1   5        272.10        273.47         8.24 o                         
  -5  -1   5         31.33         38.03         2.83 o                         
  -4  -1   5        476.94        474.32         9.61 o                         
  -3  -1   5        354.94        363.88         5.95 o                         
  -2  -1   5         12.02         14.50         1.30 o                         
  -1  -1   5        697.18        724.61         9.20 o                         
   0  -1   5        178.26        203.02         3.32 o                         
   1  -1   5        864.50        999.04        12.21 o                         
   2  -1   5        806.44        864.22        19.43 o                         
   3  -1   5        537.06        574.61        12.12 o                         
   4  -1   5         42.37         46.20         2.66 o                         
   5  -1   5         24.43         21.25         2.25 o                         
   6  -1   5        687.87        652.07        10.24 o                         
   7  -1   5        620.90        559.47         9.52 o                         
   8  -1   5         51.30         56.91         2.78 o                         
   9  -1   5        115.54        125.64         4.50 o                         
  10  -1   5         20.66         21.63         3.47 o                         
  11  -1   5        162.27        155.12         7.16 o                         
  12  -1   5        124.25        132.93         8.14 o                         
  13  -1   5         56.02         61.18         8.24 o                         
 -14   0   5         74.39         76.52         7.98 o                         
 -13   0   5          0.25         -1.06         2.53 o                         
 -12   0   5          8.39         13.10         3.53 o                         
 -11   0   5         28.40         31.03         3.67 o                         
 -10   0   5         46.10         41.85         3.20 o                         
  -9   0   5         15.12         15.55         2.21 o                         
  -8   0   5        113.03        122.83         4.27 o                         
  -7   0   5        283.93        280.44         6.32 o                         
  -6   0   5        785.40        731.18        12.37 o                         
  -5   0   5       1017.84       1023.55        16.49 o                         
  -4   0   5        404.78        423.85         6.34 o                         
  -3   0   5       1454.43       1517.11        17.75 o                         
  -2   0   5        373.27        369.77         5.68 o                         
  -1   0   5       1488.95       1534.02        16.53 o                         
   0   0   5        110.64        101.70         2.79 o                         
   1   0   5       2763.48       2785.25        26.68 o                         
   2   0   5          1.36          8.47         0.94 o                         
   3   0   5       1125.98       1132.63        15.32 o                         
   4   0   5       1048.23       1016.25        12.84 o                         
   5   0   5        117.47        104.95         2.97 o                         
   6   0   5        397.75        398.03         7.68 o                         
   7   0   5          6.80          6.79         1.67 o                         
   8   0   5         45.67         55.80         3.25 o                         
   9   0   5          3.84          3.48         1.97 o                         
  10   0   5          8.90          8.71         2.07 o                         
  11   0   5         66.29         72.45         4.19 o                         
  12   0   5          0.07         -0.63         2.14 o                         
  13   0   5        237.20        270.20        11.25 o                         
 -13   1   5        292.18        279.28         9.89 o                         
 -12   1   5        173.50        168.39         7.61 o                         
 -11   1   5         70.87         85.35         7.39 o                         
 -10   1   5         84.74         83.49         7.28 o                         
  -9   1   5         40.43         42.66         3.95 o                         
  -8   1   5         72.81         66.22         4.28 o                         
  -7   1   5         27.56         32.24         2.86 o                         
  -6   1   5        270.90        272.84         6.24 o                         
  -5   1   5         30.33         31.91         2.37 o                         
  -4   1   5        478.90        478.84         6.02 o                         
  -3   1   5        350.36        354.88         5.04 o                         
  -2   1   5         12.10         13.69         1.06 o                         
  -1   1   5        683.20        695.11         7.91 o                         
   0   1   5        174.11        202.40         3.72 o                         
   1   1   5        870.46        997.17        11.23 o                         
   2   1   5        810.48        849.38         8.17 o                         
   3   1   5        535.51        562.16         6.22 o                         
   4   1   5         43.01         48.39         2.67 o                         
   5   1   5         24.76         26.90         3.36 o                         
   6   1   5        692.91        630.90         9.73 o                         
   7   1   5        622.10        559.73         9.31 o                         
   8   1   5         51.15         54.93         2.64 o                         
   9   1   5        113.34        114.33         5.09 o                         
  10   1   5         20.28         21.94         4.06 o                         
  11   1   5        163.26        163.71         6.73 o                         
  12   1   5        123.13        130.49         5.85 o                         
  13   1   5         55.61         64.34         7.63 o                         
 -13   2   5         30.29         36.87         4.37 o                         
 -12   2   5          4.91          7.09         2.77 o                         
 -11   2   5        101.30        103.65         8.59 o                         
 -10   2   5        195.60        195.50         7.00 o                         
  -9   2   5        115.51        110.17         5.62 o                         
  -8   2   5        556.62        528.16        11.21 o                         
  -7   2   5          3.68          1.96         1.52 o                         
  -6   2   5        791.57        765.83        10.72 o                         
  -5   2   5        531.99        502.99         9.13 o                         
  -4   2   5         60.93         57.73         2.47 o                         
  -3   2   5        490.13        498.10         7.69 o                         
  -2   2   5        493.09        503.86         6.16 o                         
  -1   2   5         19.39         18.13         1.32 o                         
   0   2   5        524.60        567.90         9.86 o                         
   1   2   5         10.02          7.39         0.75 o                         
   2   2   5       1388.11       1437.64        13.81 o                         
   3   2   5        445.52        466.85         5.88 o                         
   4   2   5       1460.73       1422.31        16.28 o                         
   5   2   5        338.82        335.09         5.70 o                         
   6   2   5        269.17        287.49         6.80 o                         
   7   2   5         13.77         10.61         2.40 o                         
   8   2   5          8.49         10.67         2.43 o                         
   9   2   5         66.14         68.53         6.00 o                         
  10   2   5         87.56         87.84         6.26 o                         
  11   2   5         74.90         78.26         4.78 o                         
  12   2   5         15.76         13.86         2.95 o                         
 -13   3   5         26.45         20.27         5.27 o                         
 -12   3   5         32.63         33.46         3.71 o                         
 -11   3   5         28.31         26.28         3.23 o                         
 -10   3   5         45.87         47.22         3.85 o                         
  -9   3   5         74.62         69.44         4.09 o                         
  -8   3   5          2.15          3.05         1.14 o                         
  -7   3   5        343.89        335.51         5.56 o                         
  -6   3   5        128.28        130.41         4.29 o                         
  -5   3   5         48.48         64.38         3.26 o                         
  -4   3   5         27.36         25.19         2.15 o                         
  -3   3   5        495.84        490.23         8.96 o                         
  -2   3   5        224.93        241.97         5.17 o                         
  -1   3   5        475.81        462.30         6.95 o                         
   0   3   5       1043.41       1079.72        13.15 o                         
   1   3   5        135.01        164.40         3.70 o                         
   2   3   5        662.66        642.30         8.40 o                         
   3   3   5         55.27         62.26         2.94 o                         
   4   3   5        524.75        529.60         9.21 o                         
   5   3   5         24.87         24.53         2.25 o                         
   6   3   5        511.42        495.14         7.70 o                         
   7   3   5          0.23         -1.18         1.18 o                         
   8   3   5        133.69        146.84         5.49 o                         
   9   3   5        323.74        333.99         8.54 o                         
  10   3   5          5.58          7.11         2.40 o                         
  11   3   5        339.96        364.36         9.74 o                         
  12   3   5        100.03        116.66         5.89 o                         
 -13   4   5         35.51         45.79         6.11 o                         
 -12   4   5        108.78        132.03         9.38 o                         
 -11   4   5         83.87         91.38        11.34 o                         
 -10   4   5        411.57        420.78        13.59 o                         
  -9   4   5         10.34         10.10         3.17 o                         
  -8   4   5        101.90         98.03         5.10 o                         
  -7   4   5        368.69        348.67         8.31 o                         
  -6   4   5        550.36        517.24         9.23 o                         
  -5   4   5        495.73        485.94         8.59 o                         
  -4   4   5        128.42        118.43         4.87 o                         
  -3   4   5         88.24         88.06         3.20 o                         
  -2   4   5        463.90        489.57         7.72 o                         
  -1   4   5        440.99        456.43         7.07 o                         
   0   4   5        312.58        343.05         5.35 o                         
   1   4   5        421.52        412.65         6.25 o                         
   2   4   5        398.25        399.21         5.81 o                         
   3   4   5        148.62        154.71         4.39 o                         
   4   4   5        197.24        212.03         5.85 o                         
   5   4   5        459.89        455.39         8.43 o                         
   6   4   5        129.08        134.25         4.61 o                         
   7   4   5         94.03         84.80         4.12 o                         
   8   4   5        110.69        106.77         6.07 o                         
   9   4   5         47.75         62.69         4.59 o                         
  10   4   5         65.41         67.11         4.83 o                         
  11   4   5         84.47         90.08         6.13 o                         
  12   4   5         22.95         21.29         3.28 o                         
 -12   5   5         96.08        101.76         8.32 o                         
 -11   5   5         55.10         62.66         6.38 o                         
 -10   5   5         28.02         29.09         4.66 o                         
  -9   5   5         23.04         17.85         3.67 o                         
  -8   5   5         10.17         12.24         2.57 o                         
  -7   5   5         15.12         15.02         2.49 o                         
  -6   5   5        136.07        144.02         5.21 o                         
  -5   5   5         81.48         84.79         3.71 o                         
  -4   5   5        785.69        776.94        11.65 o                         
  -3   5   5        404.29        406.80         7.22 o                         
  -2   5   5         56.73         56.89         2.87 o                         
  -1   5   5        133.93        141.50         3.69 o                         
   0   5   5        408.73        408.40         5.80 o                         
   1   5   5        356.54        362.38         5.97 o                         
   2   5   5        124.89        116.91         3.58 o                         
   3   5   5         15.71         18.80         2.09 o                         
   4   5   5        112.82        110.52         4.06 o                         
   5   5   5          4.16          3.02         1.50 o                         
   6   5   5        337.73        326.16         8.18 o                         
   7   5   5         12.47         12.22         2.21 o                         
   8   5   5        235.23        230.97         7.43 o                         
   9   5   5         77.19         80.95         5.18 o                         
  10   5   5         78.34         83.12         7.87 o                         
  11   5   5         79.82         90.98         5.73 o                         
 -11   6   5         77.99         87.91         6.93 o                         
 -10   6   5         96.04        103.98         7.38 o                         
  -9   6   5         44.24         43.60         4.78 o                         
  -8   6   5        388.22        394.93        10.79 o                         
  -7   6   5        134.47        136.43         5.38 o                         
  -6   6   5        118.94        121.90         5.39 o                         
  -5   6   5         34.60         36.52         2.68 o                         
  -4   6   5        229.27        233.95         5.52 o                         
  -3   6   5         66.19         62.17         2.87 o                         
  -2   6   5         86.84         95.78         2.88 o                         
  -1   6   5        100.36        102.72         3.26 o                         
   0   6   5          3.79          2.89         1.00 o                         
   1   6   5        205.62        207.93         4.33 o                         
   2   6   5        478.19        463.72         8.05 o                         
   3   6   5        307.48        325.30         6.89 o                         
   4   6   5        755.09        728.04        11.81 o                         
   5   6   5         43.13         41.71         3.13 o                         
   6   6   5         17.87         17.55         2.41 o                         
   7   6   5         11.16         13.18         2.84 o                         
   8   6   5          1.60          0.17         2.05 o                         
   9   6   5         35.17         37.25         4.09 o                         
  10   6   5         10.76          7.93         2.57 o                         
 -10   7   5         29.16         27.44         4.61 o                         
  -9   7   5         13.08         13.25         3.17 o                         
  -8   7   5          1.19          0.17         2.34 o                         
  -7   7   5         24.88         22.36         4.05 o                         
  -6   7   5          2.50          4.94         1.69 o                         
  -5   7   5         41.83         36.22         3.35 o                         
  -4   7   5        149.62        150.07         5.41 o                         
  -3   7   5        442.56        447.51         9.32 o                         
  -2   7   5         16.07         20.78         2.46 o                         
  -1   7   5        139.95        137.71         3.19 o                         
   0   7   5         48.63         47.99         2.45 o                         
   1   7   5         27.77         27.11         2.25 o                         
   2   7   5        177.61        178.57         6.10 o                         
   3   7   5        111.60        106.10         3.80 o                         
   4   7   5          3.88          4.40         1.74 o                         
   5   7   5         37.93         41.52         3.40 o                         
   6   7   5         44.91         42.90         3.42 o                         
   7   7   5        144.84        152.01         6.34 o                         
   8   7   5         17.61         20.91         3.16 o                         
   9   7   5         87.01         84.82         5.38 o                         
  -9   8   5          1.00         -3.41         3.41 o                         
  -8   8   5         15.63          5.51         4.63 o                         
  -7   8   5         76.45         72.51         5.66 o                         
  -6   8   5        366.56        362.61        11.90 o                         
  -5   8   5        251.22        238.22         8.65 o                         
  -4   8   5         24.04         21.92         2.87 o                         
  -3   8   5         59.67         57.08         3.68 o                         
  -2   8   5         25.65         23.85         2.44 o                         
  -1   8   5        155.98        156.90         5.93 o                         
   0   8   5         80.25         78.00         5.33 o                         
   1   8   5         42.62         49.49         3.57 o                         
   2   8   5          9.72         11.66         2.17 o                         
   3   8   5        258.86        271.54         7.08 o                         
   4   8   5        331.81        322.29         8.11 o                         
   5   8   5         31.24         31.14         3.01 o                         
   6   8   5        161.61        172.65         5.93 o                         
   7   8   5          9.73          7.77         2.69 o                         
   8   8   5         15.84         12.57         2.93 o                         
  -7   9   5         11.38          8.82         3.57 o                         
  -6   9   5         91.00         91.38         6.77 o                         
  -5   9   5         32.14         28.78         3.55 o                         
  -4   9   5         18.71         21.65         2.93 o                         
  -3   9   5         16.15         16.02         2.23 o                         
  -2   9   5         23.60         28.25         3.58 o                         
  -1   9   5         52.44         57.79         5.88 o                         
   0   9   5        139.62        138.82         8.79 o                         
   1   9   5         26.82         24.79         3.90 o                         
   2   9   5         73.75         78.11         5.33 o                         
   3   9   5         23.55         23.84         2.63 o                         
   4   9   5         12.96         11.63         2.22 o                         
   5   9   5         16.01         15.01         2.51 o                         
   6   9   5         48.23         45.70         3.78 o                         
  -4  10   5         14.85         17.58         4.21 o                         
  -3  10   5         19.78         27.53         7.66 o                         
  -2  10   5          0.88          2.28         3.07 o                         
  -1  10   5         61.19         62.74         6.25 o                         
   0  10   5         72.90         77.04         6.66 o                         
   1  10   5         19.52         21.24         5.74 o                         
   2  10   5         28.76         33.35         3.93 o                         
   3  10   5        120.90        121.79         8.42 o                         
  -3 -10   6         56.51         52.58         6.60 o                         
  -2 -10   6          1.92         -2.07         5.08 o                         
  -1 -10   6         16.43         20.44         8.00 o                         
   0 -10   6          5.60          3.85         3.49 o                         
   1 -10   6         78.10         82.69         9.17 o                         
   2 -10   6         14.15         17.04         3.86 o                         
  -6  -9   6          0.82          1.40         3.15 o                         
  -5  -9   6         40.62         46.68         6.83 o                         
  -4  -9   6        152.08        147.56         7.56 o                         
  -3  -9   6          7.23          5.39         3.28 o                         
  -2  -9   6        176.39        192.42         8.89 o                         
  -1  -9   6        155.88        149.80         6.05 o                         
   0  -9   6         28.03         29.74         3.66 o                         
   1  -9   6         32.01         31.57         4.18 o                         
   2  -9   6         28.60         33.59         5.19 o                         
   3  -9   6          8.37          0.45         3.21 o                         
   4  -9   6         10.00         11.52         4.14 o                         
   5  -9   6         11.49          9.97         4.30 o                         
  -8  -8   6         24.55         15.32         4.17 o                         
  -7  -8   6         28.32         22.36         4.77 o                         
  -6  -8   6         19.83         24.57         6.03 o                         
  -5  -8   6         33.91         33.86         3.96 o                         
  -4  -8   6         38.05         37.04         4.21 o                         
  -3  -8   6          0.97          2.02         2.93 o                         
  -2  -8   6          0.95          0.41         3.33 o                         
  -1  -8   6         13.52         13.06         2.12 o                         
   0  -8   6         11.16         13.82         1.95 o                         
   1  -8   6         86.32        102.09         6.25 o                         
   2  -8   6         87.34         94.97         6.55 o                         
   3  -8   6        154.92        154.33         8.13 o                         
   4  -8   6        137.19        131.67         8.09 o                         
   5  -8   6         17.91          7.41         8.34 o                         
   6  -8   6        113.05        146.40        13.69 o                         
   7  -8   6          4.34          6.74         5.20 o                         
 -10  -7   6         21.32         24.40         4.22 o                         
  -9  -7   6          4.07          8.72         3.68 o                         
  -8  -7   6         45.51         51.70         7.64 o                         
  -7  -7   6         11.97         11.04         6.03 o                         
  -6  -7   6         33.15         39.22         9.33 o                         
  -5  -7   6         40.56         36.90         5.95 o                         
  -4  -7   6        174.43        176.28         6.89 o                         
  -3  -7   6         39.47         41.07         4.08 o                         
  -2  -7   6        139.02        153.73         7.03 o                         
  -1  -7   6        241.66        235.62         6.36 o                         
   0  -7   6         74.69         75.13         3.96 o                         
   1  -7   6        150.48        144.07         6.58 o                         
   2  -7   6          0.95         -1.23         2.58 o                         
   3  -7   6         96.24        100.94         6.74 o                         
   4  -7   6         11.14         12.65         4.51 o                         
   5  -7   6         65.95         52.46         6.91 o                         
   6  -7   6         24.40         18.05         7.54 o                         
   7  -7   6         62.38         54.27         7.88 o                         
   8  -7   6        137.84        131.88        12.10 o                         
   9  -7   6         60.20         60.75         9.15 o                         
 -11  -6   6          1.87         -0.68         3.55 o                         
 -10  -6   6          6.05          6.63         3.32 o                         
  -9  -6   6         56.13         60.81         6.04 o                         
  -8  -6   6          5.21          3.28         3.46 o                         
  -7  -6   6          3.43          2.26         3.08 o                         
  -6  -6   6        379.68        378.32        14.71 o                         
  -5  -6   6          0.78          2.24         4.10 o                         
  -4  -6   6         31.10         32.42         2.77 o                         
  -3  -6   6        281.25        281.17        11.04 o                         
  -2  -6   6        114.36        122.53         5.95 o                         
  -1  -6   6         41.63         39.76         3.26 o                         
   0  -6   6         16.76         16.41         1.85 o                         
   1  -6   6         72.72         77.00         5.02 o                         
   2  -6   6        214.78        211.84         7.96 o                         
   3  -6   6         74.04         78.50         9.82 o                         
   4  -6   6        146.33        152.72        18.67 o                         
   5  -6   6        427.18        430.62        16.25 o                         
   6  -6   6        394.85        408.52        16.33 o                         
   7  -6   6        108.43        110.53        10.10 o                         
   8  -6   6        198.23        213.08        25.89 o                         
   9  -6   6          1.04         -3.66         4.31 o                         
  10  -6   6         28.34         21.43         7.86 o                         
 -12  -5   6          7.44         12.55         3.87 o                         
 -11  -5   6         42.51         40.81         4.87 o                         
 -10  -5   6         46.96         51.91         5.12 o                         
  -9  -5   6         88.83        100.79         6.62 o                         
  -8  -5   6         27.92         37.16         4.26 o                         
  -7  -5   6         11.83         11.26         7.68 o                         
  -6  -5   6         29.33         29.41         6.08 o                         
  -5  -5   6         68.37         77.59         8.85 o                         
  -4  -5   6        314.45        305.44         5.95 o                         
  -3  -5   6        243.32        230.69         6.32 o                         
  -2  -5   6         76.28         68.07         5.37 o                         
  -1  -5   6        200.12        195.17         4.06 o                         
   0  -5   6        252.57        238.10         6.80 o                         
   1  -5   6        799.44        804.08        26.67 o                         
   2  -5   6          4.98          4.70         2.33 o                         
   3  -5   6        112.26        113.21         8.04 o                         
   4  -5   6        101.55        110.41         7.85 o                         
   5  -5   6         54.49         42.62         5.89 o                         
   6  -5   6          0.73         -3.33         3.36 o                         
   7  -5   6         37.20         28.00         8.62 o                         
   8  -5   6         73.55         74.45         9.08 o                         
   9  -5   6         13.57         13.17         5.67 o                         
  10  -5   6         50.82         56.84        11.17 o                         
  11  -5   6         81.96         86.79        10.10 o                         
 -12  -4   6         22.75         22.40         3.90 o                         
 -11  -4   6        129.27        135.07         6.46 o                         
 -10  -4   6         21.97         26.27         3.58 o                         
  -9  -4   6        304.45        313.39         9.66 o                         
  -8  -4   6         84.04         84.84         5.38 o                         
  -7  -4   6        241.21        250.84         9.55 o                         
  -6  -4   6        222.78        219.74        10.85 o                         
  -5  -4   6        314.34        332.48         9.99 o                         
  -4  -4   6        707.55        724.63        16.45 o                         
  -3  -4   6        149.63        153.63         5.58 o                         
  -2  -4   6        256.35        265.64         6.65 o                         
  -1  -4   6        188.67        180.30         4.12 o                         
   0  -4   6         60.62         57.25         2.39 o                         
   1  -4   6        142.35        137.97         6.04 o                         
   2  -4   6         95.41         94.71         4.35 o                         
   3  -4   6        610.29        615.45        13.87 o                         
   4  -4   6        555.55        524.84        18.97 o                         
   5  -4   6        442.91        426.79        11.78 o                         
   6  -4   6         23.77         29.15         3.99 o                         
   7  -4   6         64.44         65.95         5.73 o                         
   8  -4   6        250.97        264.19        18.83 o                         
   9  -4   6         26.87         38.27         7.18 o                         
  10  -4   6         72.51         81.67        11.81 o                         
  11  -4   6          2.55         -0.60         7.58 o                         
 -13  -3   6         97.83        100.64         5.82 o                         
 -12  -3   6         12.35         17.00         3.34 o                         
 -11  -3   6        299.22        314.67         9.29 o                         
 -10  -3   6         60.12         61.56         4.47 o                         
  -9  -3   6         25.91         31.50         3.68 o                         
  -8  -3   6          4.78          5.52         2.41 o                         
  -7  -3   6         47.88         46.68         4.72 o                         
  -6  -3   6         63.67         75.55         5.63 o                         
  -5  -3   6         60.47         62.83         4.88 o                         
  -4  -3   6        580.81        548.52        13.10 o                         
  -3  -3   6         94.32        104.04         3.07 o                         
  -2  -3   6        937.76        923.48        12.92 o                         
  -1  -3   6        224.14        213.56         4.67 o                         
   0  -3   6        655.44        644.11         8.93 o                         
   1  -3   6        685.62        730.26        10.89 o                         
   2  -3   6         25.95         24.38         1.87 o                         
   3  -3   6        169.73        174.45         6.46 o                         
   4  -3   6        176.43        179.15         9.61 o                         
   5  -3   6        280.95        250.91         8.54 o                         
   6  -3   6        267.72        255.71         9.03 o                         
   7  -3   6        182.22        184.94         5.48 o                         
   8  -3   6        109.22        108.68         4.59 o                         
   9  -3   6         96.63        104.58         5.68 o                         
  10  -3   6        156.22        156.94         7.27 o                         
  11  -3   6         40.40         43.36         4.72 o                         
  12  -3   6         55.00         46.74         8.03 o                         
 -13  -2   6         37.59         34.54         3.86 o                         
 -12  -2   6        102.38        115.06         6.72 o                         
 -11  -2   6         37.35         38.19         3.73 o                         
 -10  -2   6         30.37         31.40         3.29 o                         
  -9  -2   6        202.70        198.48         6.38 o                         
  -8  -2   6         71.97         61.57         4.28 o                         
  -7  -2   6         57.65         56.92         3.96 o                         
  -6  -2   6        727.43        703.31        16.18 o                         
  -5  -2   6         99.91         99.91         8.20 o                         
  -4  -2   6        153.05        152.62         4.31 o                         
  -3  -2   6        625.83        643.60         9.45 o                         
  -2  -2   6         93.27         94.98         2.83 o                         
  -1  -2   6        143.32        152.92         5.51 o                         
   0  -2   6        285.07        279.75         5.48 o                         
   1  -2   6         36.95         31.54         1.74 o                         
   2  -2   6         74.87         86.17         3.65 o                         
   3  -2   6        517.38        496.70        11.48 o                         
   4  -2   6        961.47        894.29        18.39 o                         
   5  -2   6        919.09        873.39        14.93 o                         
   6  -2   6        241.31        222.13         6.26 o                         
   7  -2   6          6.88          7.85         1.95 o                         
   8  -2   6        240.99        259.70        12.11 o                         
   9  -2   6         12.71         15.94         2.78 o                         
  10  -2   6          9.81          4.98         2.54 o                         
  11  -2   6         80.51         77.34         6.31 o                         
  12  -2   6         22.07         24.43         9.06 o                         
 -13  -1   6        141.92        133.50         7.72 o                         
 -12  -1   6         12.98         14.99         3.02 o                         
 -11  -1   6        155.72        155.44         5.87 o                         
 -10  -1   6        175.91        178.68         7.85 o                         
  -9  -1   6        119.90        121.78         4.84 o                         
  -8  -1   6        127.19        129.63         9.82 o                         
  -7  -1   6         47.75         48.63         3.71 o                         
  -6  -1   6          2.14          6.45         3.68 o                         
  -5  -1   6        172.10        193.57         6.30 o                         
  -4  -1   6        729.38        712.72        10.38 o                         
  -3  -1   6        520.79        535.48         8.34 o                         
  -2  -1   6        703.08        662.34        25.28 o                         
  -1  -1   6        970.13        979.80        13.53 o                         
   0  -1   6        618.11        628.77         9.52 o                         
   1  -1   6        776.49        805.45        10.42 o                         
   2  -1   6        396.44        433.77         7.48 o                         
   3  -1   6        597.49        598.01        12.91 o                         
   4  -1   6        143.92        163.88         4.96 o                         
   5  -1   6         25.79         26.59         2.57 o                         
   6  -1   6        227.13        215.07         6.41 o                         
   7  -1   6        158.72        171.12         6.07 o                         
   8  -1   6        208.43        225.57         7.36 o                         
   9  -1   6         39.14         39.44         3.87 o                         
  10  -1   6        221.74        239.43         8.35 o                         
  11  -1   6        278.30        291.61         9.75 o                         
  12  -1   6         43.46         48.32         5.65 o                         
 -13   0   6         10.63         10.59         3.37 o                         
 -12   0   6          0.04          0.21         2.65 o                         
 -11   0   6         36.99         32.84         2.96 o                         
 -10   0   6          3.33          4.62         1.72 o                         
  -9   0   6         13.90         11.40         1.94 o                         
  -8   0   6          7.48          6.55         1.88 o                         
  -7   0   6         69.22         60.70         2.72 o                         
  -6   0   6          0.21          0.98         1.00 o                         
  -5   0   6        755.30        760.02        10.42 o                         
  -4   0   6        435.03        414.70         7.91 o                         
  -3   0   6        140.30        145.73         3.62 o                         
  -2   0   6          1.63          6.25         1.21 o                         
  -1   0   6        200.59        197.49         4.00 o                         
   0   0   6        425.57        469.94         7.01 o                         
   1   0   6          2.66          0.73         0.86 o                         
   2   0   6         26.97         39.11         2.69 o                         
   3   0   6        102.33        105.86         3.13 o                         
   4   0   6         66.98         65.13         3.07 o                         
   5   0   6       1487.40       1386.28        33.13 o                         
   6   0   6       1895.57       1799.84        24.42 o                         
   7   0   6         15.62         21.43         2.18 o                         
   8   0   6        205.40        198.05         5.59 o                         
   9   0   6          4.84          2.52         1.61 o                         
  10   0   6         33.78         35.07         3.06 o                         
  11   0   6        288.28        291.23         8.11 o                         
  12   0   6          6.65          6.47         3.84 o                         
 -13   1   6        141.90        152.79         7.63 o                         
 -12   1   6         13.00         11.89         3.24 o                         
 -11   1   6        154.85        145.25         6.87 o                         
 -10   1   6        176.07        175.50         7.05 o                         
  -9   1   6        120.52        122.01         5.76 o                         
  -8   1   6        127.72        119.12         5.41 o                         
  -7   1   6         48.40         48.65         3.30 o                         
  -6   1   6          2.02          4.07         1.67 o                         
  -5   1   6        172.63        190.90         4.44 o                         
  -4   1   6        733.54        675.89        24.18 o                         
  -3   1   6        520.48        528.38         6.67 o                         
  -2   1   6        705.95        688.81        10.42 o                         
  -1   1   6        970.57        978.01        12.54 o                         
   0   1   6        619.21        623.43         9.43 o                         
   1   1   6        766.29        785.41        10.60 o                         
   2   1   6        394.02        424.87         5.71 o                         
   3   1   6        593.58        581.67         6.49 o                         
   4   1   6        145.23        160.98         3.04 o                         
   5   1   6         26.23         33.29         2.81 o                         
   6   1   6        225.70        212.08         6.18 o                         
   7   1   6        159.95        174.03         5.32 o                         
   8   1   6        207.46        220.54         6.86 o                         
   9   1   6         39.20         51.56         3.70 o                         
  10   1   6        222.20        225.18         7.70 o                         
  11   1   6        279.86        293.37         8.24 o                         
  12   1   6         42.37         50.44         4.21 o                         
 -13   2   6         37.21         40.07         5.66 o                         
 -12   2   6        101.79        115.06         6.50 o                         
 -11   2   6         37.16         44.94         4.12 o                         
 -10   2   6         30.26         26.46         3.28 o                         
  -9   2   6        200.72        185.95         6.60 o                         
  -8   2   6         70.29         69.37         4.26 o                         
  -7   2   6         57.84         58.81         3.37 o                         
  -6   2   6        722.81        718.13         9.58 o                         
  -5   2   6         99.84         92.37         2.47 o                         
  -4   2   6        148.92        143.55         3.32 o                         
  -3   2   6        624.93        625.71         7.61 o                         
  -2   2   6         94.13         94.04         2.33 o                         
  -1   2   6        141.70        147.05         3.37 o                         
   0   2   6        284.89        273.46         4.92 o                         
   1   2   6         35.97         32.58         1.51 o                         
   2   2   6         74.87         82.76         1.81 o                         
   3   2   6        515.02        484.96         6.29 o                         
   4   2   6        955.73        915.54        10.49 o                         
   5   2   6        932.48        866.10        12.19 o                         
   6   2   6        246.00        230.76         6.19 o                         
   7   2   6          6.88          6.99         1.93 o                         
   8   2   6        239.78        263.08         7.22 o                         
   9   2   6         12.64         16.92         2.74 o                         
  10   2   6          9.97         14.56         2.77 o                         
  11   2   6         79.65         78.37         5.86 o                         
  12   2   6         21.53         21.93         3.17 o                         
 -13   3   6         99.20         93.29         8.39 o                         
 -12   3   6         12.21         13.31         3.19 o                         
 -11   3   6        300.42        309.33        16.81 o                         
 -10   3   6         60.75         57.97         3.81 o                         
  -9   3   6         26.16         27.69         2.60 o                         
  -8   3   6          5.16          4.71         1.21 o                         
  -7   3   6         47.02         44.06         5.37 o                         
  -6   3   6         63.49         61.62         3.55 o                         
  -5   3   6         61.25         62.06         3.39 o                         
  -4   3   6        581.29        570.42        10.00 o                         
  -3   3   6         94.40         99.39         3.39 o                         
  -2   3   6        939.71        911.98        10.96 o                         
  -1   3   6        224.61        213.15         4.18 o                         
   0   3   6        655.04        648.47         9.08 o                         
   1   3   6        682.74        717.96        10.14 o                         
   2   3   6         26.05         23.59         1.95 o                         
   3   3   6        171.53        179.17         5.13 o                         
   4   3   6        174.57        172.70         4.85 o                         
   5   3   6        280.69        262.00         6.07 o                         
   6   3   6        267.18        256.09         6.31 o                         
   7   3   6        183.20        184.65         4.69 o                         
   8   3   6        110.55        112.28         5.16 o                         
   9   3   6         95.55         93.44         5.08 o                         
  10   3   6        156.51        154.32         6.70 o                         
  11   3   6         41.08         46.11         4.08 o                         
  12   3   6         55.35         57.64         5.82 o                         
 -12   4   6         22.82         31.97         5.27 o                         
 -11   4   6        129.35        121.02         8.47 o                         
 -10   4   6         21.92         28.44         5.97 o                         
  -9   4   6        303.06        305.54        12.30 o                         
  -8   4   6         84.78         73.98         4.96 o                         
  -7   4   6        241.52        243.14         7.03 o                         
  -6   4   6        222.54        226.23         5.82 o                         
  -5   4   6        314.33        326.02         6.85 o                         
  -4   4   6        707.62        715.11        12.08 o                         
  -3   4   6        151.69        166.04         4.40 o                         
  -2   4   6        258.31        261.24         5.39 o                         
  -1   4   6        189.12        182.12         4.23 o                         
   0   4   6         59.75         63.95         2.42 o                         
   1   4   6        140.66        125.81         3.39 o                         
   2   4   6         96.22        100.15         2.96 o                         
   3   4   6        610.75        623.02        11.17 o                         
   4   4   6        558.96        538.00         9.35 o                         
   5   4   6        437.51        436.39         8.47 o                         
   6   4   6         23.65         24.63         2.50 o                         
   7   4   6         64.65         66.93         3.94 o                         
   8   4   6        252.34        263.67         7.79 o                         
   9   4   6         26.90         26.99         3.44 o                         
  10   4   6         72.79         80.97         6.00 o                         
  11   4   6          2.55         -0.38         2.06 o                         
 -12   5   6          7.51          1.44         4.08 o                         
 -11   5   6         42.54         35.92         5.35 o                         
 -10   5   6         47.63         45.79         5.43 o                         
  -9   5   6         88.97        108.27         7.49 o                         
  -8   5   6         27.78         29.77         3.61 o                         
  -7   5   6         12.00          9.58         2.20 o                         
  -6   5   6         28.85         22.49         2.73 o                         
  -5   5   6         68.07         67.71         3.59 o                         
  -4   5   6        313.56        320.41         6.65 o                         
  -3   5   6        243.40        245.63         5.49 o                         
  -2   5   6         76.21         73.89         3.29 o                         
  -1   5   6        202.74        199.02         4.52 o                         
   0   5   6        252.61        248.58         4.51 o                         
   1   5   6        802.33        767.15        10.44 o                         
   2   5   6          5.16          4.14         1.19 o                         
   3   5   6        110.29        105.31         4.90 o                         
   4   5   6        101.40        103.11         4.15 o                         
   5   5   6         54.25         56.53         3.97 o                         
   6   5   6          0.63          0.98         1.65 o                         
   7   5   6         36.03         38.29         3.60 o                         
   8   5   6         72.16         79.11         5.21 o                         
   9   5   6         13.67         11.91         3.33 o                         
  10   5   6         51.28         58.64         4.74 o                         
  11   5   6         81.03         74.08         5.41 o                         
 -11   6   6          1.80         -3.84         3.84 o                         
 -10   6   6          6.00          5.16         3.32 o                         
  -9   6   6         57.65         51.53         5.37 o                         
  -8   6   6          4.77          2.44         2.57 o                         
  -7   6   6          3.75          3.93         2.11 o                         
  -6   6   6        382.11        388.17         8.22 o                         
  -5   6   6          0.73          1.17         1.62 o                         
  -4   6   6         31.83         28.77         2.43 o                         
  -3   6   6        282.34        276.05         7.18 o                         
  -2   6   6        114.61        116.10         3.72 o                         
  -1   6   6         41.85         39.27         2.34 o                         
   0   6   6         17.00         18.29         1.46 o                         
   1   6   6         71.72         73.97         2.91 o                         
   2   6   6        214.54        212.89         5.15 o                         
   3   6   6         75.42         73.88         3.04 o                         
   4   6   6        148.92        165.53         5.27 o                         
   5   6   6        424.64        418.61         8.83 o                         
   6   6   6        392.58        379.43         8.64 o                         
   7   6   6        108.88        104.67         5.56 o                         
   8   6   6        198.46        199.42         7.33 o                         
   9   6   6          1.07         -1.99         1.99 o                         
  10   6   6         28.26         32.75         4.17 o                         
 -10   7   6         20.80         29.67         8.66 o                         
  -9   7   6          4.30          9.13         3.18 o                         
  -8   7   6         45.03         46.37         4.31 o                         
  -7   7   6         11.67          8.51         2.65 o                         
  -6   7   6         33.20         32.73         2.95 o                         
  -5   7   6         40.20         42.14         2.91 o                         
  -4   7   6        174.91        172.08         4.86 o                         
  -3   7   6         39.98         43.49         3.70 o                         
  -2   7   6        137.94        144.49         3.64 o                         
  -1   7   6        237.16        225.57         4.55 o                         
   0   7   6         75.65         75.81         3.02 o                         
   1   7   6        152.12        149.64         4.43 o                         
   2   7   6          0.96         -0.17         1.32 o                         
   3   7   6         96.14         98.99         3.76 o                         
   4   7   6         11.57         11.00         2.39 o                         
   5   7   6         66.67         64.82         4.09 o                         
   6   7   6         24.27         20.18         2.81 o                         
   7   7   6         61.97         69.42         5.03 o                         
   8   7   6        136.63        135.88         6.32 o                         
   9   7   6         60.05         57.72         4.78 o                         
  -8   8   6         24.55         22.32         4.56 o                         
  -7   8   6         28.28         33.22         4.98 o                         
  -6   8   6         18.81         17.15         3.23 o                         
  -5   8   6         33.76         35.63         3.54 o                         
  -4   8   6         38.13         41.90         3.95 o                         
  -3   8   6          1.09          1.44         1.80 o                         
  -2   8   6          0.97          2.03         1.88 o                         
  -1   8   6         13.62         18.59         2.55 o                         
   0   8   6         10.96          9.11         1.66 o                         
   1   8   6         87.84         89.95         3.61 o                         
   2   8   6         86.68         82.87         3.61 o                         
   3   8   6        153.29        145.48         8.57 o                         
   4   8   6        135.69        132.13         5.43 o                         
   5   8   6         18.55         19.06         2.78 o                         
   6   8   6        114.25        122.43         6.23 o                         
   7   8   6          4.27          8.50         2.64 o                         
  -6   9   6          0.76         -1.30         2.46 o                         
  -5   9   6         40.46         39.25         5.88 o                         
  -4   9   6        152.73        165.81         5.99 o                         
  -3   9   6          7.18          8.81         2.15 o                         
  -2   9   6        176.87        181.83         7.46 o                         
  -1   9   6        155.63        161.07         8.45 o                         
   0   9   6         28.25         25.38         4.32 o                         
   1   9   6         31.92         37.55         4.21 o                         
   2   9   6         28.04         32.75         2.30 o                         
   3   9   6          8.68          6.56         2.01 o                         
   4   9   6          9.85          9.30         2.35 o                         
   5   9   6         11.62         11.39         2.60 o                         
  -3  10   6         56.42         58.69         6.47 o                         
  -2  10   6          1.83          1.36         3.20 o                         
  -1  10   6         16.64         15.66         4.57 o                         
   0  10   6          5.58          4.87         4.80 o                         
   1  10   6         76.68         75.53         6.30 o                         
   2  10   6         14.20          9.76         3.17 o                         
  -6  -9   7         85.84         96.64         9.54 o                         
  -5  -9   7         48.15         42.80         6.98 o                         
  -4  -9   7         32.52         41.43        10.13 o                         
  -3  -9   7         32.08         33.62         4.60 o                         
  -2  -9   7        140.32        148.65         8.50 o                         
  -1  -9   7          0.95         -2.62         2.93 o                         
   0  -9   7        104.23        110.84         8.11 o                         
   1  -9   7         46.38         45.90         4.60 o                         
   2  -9   7         60.01         50.72         5.21 o                         
   3  -9   7        173.31        181.04         8.99 o                         
   4  -9   7          9.96          3.90         3.73 o                         
   5  -9   7         36.35         45.58         6.15 o                         
  -8  -8   7         26.39         22.05         5.66 o                         
  -7  -8   7         73.10         74.80        10.11 o                         
  -6  -8   7         61.62         61.41        14.52 o                         
  -5  -8   7         45.94         54.06        11.21 o                         
  -4  -8   7         48.38         49.53         4.48 o                         
  -3  -8   7         42.31         50.62         5.02 o                         
  -2  -8   7          5.92          5.99         3.18 o                         
  -1  -8   7         55.09         63.34         5.82 o                         
   0  -8   7         11.73         12.24         2.56 o                         
   1  -8   7         34.05         38.54         5.68 o                         
   2  -8   7         17.53         17.73         3.71 o                         
   3  -8   7        140.09        150.87        12.88 o                         
   4  -8   7         42.99         60.61         6.33 o                         
   5  -8   7        120.59        136.39        12.75 o                         
   6  -8   7         36.09         32.13         6.82 o                         
   7  -8   7        167.98        173.08        12.92 o                         
  -9  -7   7          8.57         11.98         4.09 o                         
  -8  -7   7        178.79        179.26        16.82 o                         
  -7  -7   7         33.54         30.93        10.65 o                         
  -6  -7   7         57.91         63.39         7.72 o                         
  -5  -7   7         94.26         82.52         8.21 o                         
  -4  -7   7         11.35         10.47         2.59 o                         
  -3  -7   7         35.19         32.55         3.88 o                         
  -2  -7   7        174.34        181.37         7.77 o                         
  -1  -7   7         26.76         26.35         5.07 o                         
   0  -7   7        326.23        321.68         8.41 o                         
   1  -7   7         96.42         98.75         5.66 o                         
   2  -7   7        162.31        162.82         7.49 o                         
   3  -7   7         34.62         39.87         5.07 o                         
   4  -7   7         11.16         10.26         3.62 o                         
   5  -7   7          2.01          2.43         4.25 o                         
   6  -7   7         97.13        100.95         9.96 o                         
   7  -7   7         25.06         26.04         6.50 o                         
   8  -7   7         11.73         12.40         5.78 o                         
 -10  -6   7          6.17          4.63         3.29 o                         
  -9  -6   7         19.51         23.75         5.26 o                         
  -8  -6   7         21.83         24.01         4.72 o                         
  -7  -6   7        475.10        476.65        17.88 o                         
  -6  -6   7         35.59         28.32         5.44 o                         
  -5  -6   7        233.88        228.95        11.67 o                         
  -4  -6   7        125.01        120.51         5.45 o                         
  -3  -6   7        175.04        170.28         6.76 o                         
  -2  -6   7         32.87         33.05         3.73 o                         
  -1  -6   7         56.97         58.88         3.00 o                         
   0  -6   7         11.52         10.58         1.49 o                         
   1  -6   7         53.35         50.47         4.38 o                         
   2  -6   7        466.74        458.06        12.47 o                         
   3  -6   7        144.37        138.55         6.93 o                         
   4  -6   7         37.87         39.43         5.78 o                         
   5  -6   7         30.14         32.40         5.75 o                         
   6  -6   7         26.02         39.89         8.89 o                         
   7  -6   7        109.88        110.92        10.60 o                         
   8  -6   7         19.04         21.94        11.85 o                         
   9  -6   7          0.81         -1.29         4.40 o                         
 -11  -5   7        147.68        149.83         7.66 o                         
 -10  -5   7         15.11         15.60         3.84 o                         
  -9  -5   7        113.17        114.67         7.53 o                         
  -8  -5   7        171.04        173.32         7.52 o                         
  -7  -5   7         42.82         51.46         5.47 o                         
  -6  -5   7         43.95         42.21         4.84 o                         
  -5  -5   7         24.44         27.10         4.45 o                         
  -4  -5   7         32.36         38.85         2.94 o                         
  -3  -5   7        119.94        123.01         4.66 o                         
  -2  -5   7         20.39         25.35         2.83 o                         
  -1  -5   7          8.84          8.82         1.23 o                         
   0  -5   7         99.86         97.95         2.91 o                         
   1  -5   7        357.77        336.89         8.20 o                         
   2  -5   7         24.16         30.81         3.68 o                         
   3  -5   7        303.11        307.23         9.78 o                         
   4  -5   7         87.86         84.47         7.64 o                         
   5  -5   7         21.27         33.25         5.84 o                         
   6  -5   7         75.25         91.27         8.65 o                         
   7  -5   7         45.34         39.34         6.35 o                         
   8  -5   7         35.50         39.74         9.25 o                         
   9  -5   7        185.35        213.86        13.17 o                         
  10  -5   7         61.08         70.17         9.26 o                         
 -12  -4   7         18.55         14.54         3.57 o                         
 -11  -4   7         22.57         33.76         6.41 o                         
 -10  -4   7          8.23          7.14         2.70 o                         
  -9  -4   7        123.21        120.94         6.62 o                         
  -8  -4   7         49.24         54.67         4.62 o                         
  -7  -4   7         67.48         70.73         5.95 o                         
  -6  -4   7        144.29        144.12         7.27 o                         
  -5  -4   7        686.30        688.85        19.66 o                         
  -4  -4   7        394.72        379.00         6.43 o                         
  -3  -4   7        103.37         97.42         4.08 o                         
  -2  -4   7        540.09        519.58         7.49 o                         
  -1  -4   7         54.94         56.67         2.98 o                         
   0  -4   7        114.30        110.30         3.13 o                         
   1  -4   7         59.14         62.39         4.81 o                         
   2  -4   7        390.61        373.47         7.74 o                         
   3  -4   7        350.73        340.13         9.73 o                         
   4  -4   7        578.81        555.82        13.75 o                         
   5  -4   7        125.90        122.68         8.57 o                         
   6  -4   7         60.03         58.63         5.31 o                         
   7  -4   7         25.94         21.66         6.78 o                         
   8  -4   7         86.11         94.78         9.57 o                         
   9  -4   7         29.10         29.64         6.71 o                         
  10  -4   7         12.90          4.25         5.15 o                         
  11  -4   7          1.16         -2.37         4.79 o                         
 -12  -3   7         93.90         91.58         5.59 o                         
 -11  -3   7        104.29         96.60         5.55 o                         
 -10  -3   7         71.89         77.72         5.08 o                         
  -9  -3   7        230.87        229.42         8.14 o                         
  -8  -3   7         19.80         19.11         3.07 o                         
  -7  -3   7        380.59        372.44        11.65 o                         
  -6  -3   7        117.87        118.04         6.48 o                         
  -5  -3   7         27.71         34.05         5.64 o                         
  -4  -3   7        262.68        273.92         8.89 o                         
  -3  -3   7        255.91        249.87         6.28 o                         
  -2  -3   7        228.86        216.06         4.83 o                         
  -1  -3   7        168.02        169.04         4.41 o                         
   0  -3   7        919.73        857.32        11.56 o                         
   1  -3   7        517.21        504.39         8.91 o                         
   2  -3   7        610.01        614.21        10.05 o                         
   3  -3   7        424.09        413.06        10.82 o                         
   4  -3   7         82.21         70.55         4.72 o                         
   5  -3   7         14.72         15.08         4.12 o                         
   6  -3   7          6.91          5.25         2.83 o                         
   7  -3   7         22.00         21.10         4.45 o                         
   8  -3   7         99.03         97.99         7.79 o                         
   9  -3   7         21.11         27.11         6.42 o                         
  10  -3   7        206.35        217.98        13.93 o                         
  11  -3   7          5.42          6.22         5.02 o                         
 -13  -2   7        130.72        132.45         6.48 o                         
 -12  -2   7         72.89         76.24         4.99 o                         
 -11  -2   7         10.67          9.79         2.51 o                         
 -10  -2   7         21.21         20.16         3.70 o                         
  -9  -2   7         33.31         32.45         3.61 o                         
  -8  -2   7         95.62         95.76         5.89 o                         
  -7  -2   7        806.98        787.11        18.29 o                         
  -6  -2   7        152.63        146.01         6.99 o                         
  -5  -2   7        373.75        360.03         7.98 o                         
  -4  -2   7        463.67        478.92         7.74 o                         
  -3  -2   7        154.62        142.38         3.71 o                         
  -2  -2   7         81.43         86.66         3.02 o                         
  -1  -2   7        492.11        525.68         8.73 o                         
   0  -2   7        118.01        120.99         3.75 o                         
   1  -2   7         77.97         80.83         3.28 o                         
   2  -2   7        122.75        116.90         4.01 o                         
   3  -2   7        200.52        203.94         7.20 o                         
   4  -2   7        156.48        150.91         6.60 o                         
   5  -2   7       1099.02       1041.62        21.44 o                         
   6  -2   7         52.77         49.04         6.27 o                         
   7  -2   7        487.60        481.76        15.41 o                         
   8  -2   7         13.97         16.07         2.53 o                         
   9  -2   7         12.27         15.53         2.87 o                         
  10  -2   7         51.98         64.48         5.50 o                         
  11  -2   7         21.65         18.47         5.99 o                         
  12  -2   7         12.95         15.52         5.71 o                         
 -13  -1   7          0.09          5.79         4.33 o                         
 -12  -1   7         51.29         52.17         4.77 o                         
 -11  -1   7         79.99         83.69         4.60 o                         
 -10  -1   7         65.87         71.44         4.15 o                         
  -9  -1   7         31.76         32.00         4.11 o                         
  -8  -1   7         47.97         61.02         4.34 o                         
  -7  -1   7        109.99        113.29         4.92 o                         
  -6  -1   7        285.35        269.92         7.34 o                         
  -5  -1   7        131.44        124.52         3.60 o                         
  -4  -1   7        342.82        350.41         6.58 o                         
  -3  -1   7        166.07        169.12         4.21 o                         
  -2  -1   7        634.23        648.70        10.11 o                         
  -1  -1   7         63.62         60.59         2.71 o                         
   0  -1   7        597.16        583.20         9.44 o                         
   1  -1   7        585.97        600.68        10.97 o                         
   2  -1   7        142.06        143.13         4.19 o                         
   3  -1   7        438.57        413.59         7.79 o                         
   4  -1   7        213.34        218.91         7.81 o                         
   5  -1   7        133.96        136.91         6.55 o                         
   6  -1   7        142.01        139.59         5.33 o                         
   7  -1   7         40.26         50.69         3.92 o                         
   8  -1   7          8.28          7.22         2.40 o                         
   9  -1   7        172.77        202.82         7.50 o                         
  10  -1   7        320.77        320.93        10.06 o                         
  11  -1   7         13.48         19.57         4.25 o                         
  12  -1   7        131.59        128.27         8.50 o                         
 -13   0   7         50.13         54.10         6.59 o                         
 -12   0   7        149.89        162.52         7.86 o                         
 -11   0   7         29.87         34.89         4.41 o                         
 -10   0   7         15.29         15.99         2.09 o                         
  -9   0   7        454.68        439.89         8.95 o                         
  -8   0   7        129.38        133.32         5.62 o                         
  -7   0   7        649.48        609.67        10.60 o                         
  -6   0   7        253.74        210.18         6.69 o                         
  -5   0   7        144.71        140.71         4.26 o                         
  -4   0   7          2.72          4.84         1.51 o                         
  -3   0   7          0.11          0.72         1.23 o                         
  -2   0   7          2.82          4.66         1.36 o                         
  -1   0   7        582.72        646.85        11.12 o                         
   0   0   7         82.74         70.67         2.90 o                         
   1   0   7          4.51          4.85         1.35 o                         
   2   0   7       1670.60       1782.06        23.37 o                         
   3   0   7        711.82        676.28        12.05 o                         
   4   0   7        153.42        140.93         4.81 o                         
   5   0   7         60.26         54.36         4.48 o                         
   6   0   7         65.32         72.47         3.37 o                         
   7   0   7          7.96          7.78         2.38 o                         
   8   0   7        310.64        324.14         7.44 o                         
   9   0   7          0.94         -0.28         1.37 o                         
  10   0   7        332.32        324.22         7.88 o                         
  11   0   7          4.94          8.64         3.23 o                         
  12   0   7          0.17          2.62         3.38 o                         
 -13   1   7          0.07          2.24         2.73 o                         
 -12   1   7         49.79         54.71         5.16 o                         
 -11   1   7         80.95         80.61         5.71 o                         
 -10   1   7         65.38         78.94         5.32 o                         
  -9   1   7         32.06         32.89         3.60 o                         
  -8   1   7         47.16         54.35         3.56 o                         
  -7   1   7        109.65        116.38         4.54 o                         
  -6   1   7        285.85        275.39         6.90 o                         
  -5   1   7        130.13        121.40         3.34 o                         
  -4   1   7        339.38        348.11         6.12 o                         
  -3   1   7        166.50        164.93         3.92 o                         
  -2   1   7        640.25        649.11         9.53 o                         
  -1   1   7         63.23         61.00         2.62 o                         
   0   1   7        596.55        590.44         8.68 o                         
   1   1   7        589.61        612.52         8.87 o                         
   2   1   7        143.58        132.73         3.09 o                         
   3   1   7        438.86        409.83         6.00 o                         
   4   1   7        212.99        215.40         4.34 o                         
   5   1   7        135.34        136.25         4.57 o                         
   6   1   7        141.93        139.21         4.71 o                         
   7   1   7         40.67         45.87         3.34 o                         
   8   1   7          8.18          9.07         2.03 o                         
   9   1   7        174.88        198.37         6.68 o                         
  10   1   7        321.41        336.44         8.59 o                         
  11   1   7         13.11         18.09         2.74 o                         
  12   1   7        133.38        149.52        10.31 o                         
 -13   2   7        131.47        131.85         7.54 o                         
 -12   2   7         73.43         82.12         5.56 o                         
 -11   2   7         10.53         12.67         3.96 o                         
 -10   2   7         21.35         16.49         2.84 o                         
  -9   2   7         33.78         38.08         3.48 o                         
  -8   2   7         95.31         92.02         4.09 o                         
  -7   2   7        811.37        773.34        12.94 o                         
  -6   2   7        156.06        146.02         3.89 o                         
  -5   2   7        369.94        356.98         6.51 o                         
  -4   2   7        463.40        462.89        10.14 o                         
  -3   2   7        155.30        144.01         3.04 o                         
  -2   2   7         79.88         82.32         2.66 o                         
  -1   2   7        489.25        527.21         8.20 o                         
   0   2   7        116.95        121.95         3.40 o                         
   1   2   7         77.24         76.37         3.04 o                         
   2   2   7        124.16        119.36         2.39 o                         
   3   2   7        203.95        201.35         3.60 o                         
   4   2   7        155.36        152.78         3.30 o                         
   5   2   7       1095.79       1030.22        13.31 o                         
   6   2   7         51.93         55.67         3.94 o                         
   7   2   7        489.09        493.79        10.21 o                         
   8   2   7         14.43         16.36         2.61 o                         
   9   2   7         12.61         13.56         2.47 o                         
  10   2   7         52.29         65.55         6.00 o                         
  11   2   7         21.42         22.60         3.22 o                         
  12   2   7         12.86         15.53         3.04 o                         
 -12   3   7         93.33        108.72         8.82 o                         
 -11   3   7        102.83         97.64         9.60 o                         
 -10   3   7         71.85         72.46         5.05 o                         
  -9   3   7        229.06        233.30         8.42 o                         
  -8   3   7         19.40         22.55         3.35 o                         
  -7   3   7        381.14        354.89         8.47 o                         
  -6   3   7        118.37        119.07         4.34 o                         
  -5   3   7         28.40         32.33         2.62 o                         
  -4   3   7        261.19        265.61         6.69 o                         
  -3   3   7        257.66        255.58         5.57 o                         
  -2   3   7        231.04        221.92         4.28 o                         
  -1   3   7        169.45        172.73         4.23 o                         
   0   3   7        924.47        871.81        12.82 o                         
   1   3   7        515.68        485.15         7.03 o                         
   2   3   7        609.78        620.85        10.13 o                         
   3   3   7        424.80        414.90         8.60 o                         
   4   3   7         82.16         76.26         3.63 o                         
   5   3   7         14.95         16.81         2.11 o                         
   6   3   7          7.12          8.32         2.16 o                         
   7   3   7         21.65         27.72         3.06 o                         
   8   3   7         98.54        102.99         5.12 o                         
   9   3   7         20.77         19.36         3.37 o                         
  10   3   7        209.20        205.55         7.33 o                         
  11   3   7          5.37          4.82         3.44 o                         
 -12   4   7         18.59         20.26         5.40 o                         
 -11   4   7         22.62         29.98         5.13 o                         
 -10   4   7          8.32          5.33         3.41 o                         
  -9   4   7        124.16        124.53        10.24 o                         
  -8   4   7         49.19         47.95         4.32 o                         
  -7   4   7         66.49         67.27         3.97 o                         
  -6   4   7        143.42        145.15         5.66 o                         
  -5   4   7        686.80        658.35        10.91 o                         
  -4   4   7        392.90        379.11         7.39 o                         
  -3   4   7        103.52        100.84         4.06 o                         
  -2   4   7        539.43        529.90         8.65 o                         
  -1   4   7         55.21         50.21         2.56 o                         
   0   4   7        114.48        107.60         3.18 o                         
   1   4   7         58.32         62.06         2.81 o                         
   2   4   7        388.61        377.26         6.77 o                         
   3   4   7        347.06        344.65         8.88 o                         
   4   4   7        578.23        564.89         9.95 o                         
   5   4   7        128.30        114.77         4.49 o                         
   6   4   7         60.22         64.76         3.96 o                         
   7   4   7         25.59         32.84         3.33 o                         
   8   4   7         85.90         92.95         5.21 o                         
   9   4   7         28.72         25.74         3.42 o                         
  10   4   7         12.35         14.96         2.95 o                         
  11   4   7          1.16         -1.91         2.30 o                         
 -11   5   7        147.21        156.55         9.46 o                         
 -10   5   7         15.34         17.66         4.36 o                         
  -9   5   7        113.95        116.88         6.79 o                         
  -8   5   7        170.55        172.15         7.39 o                         
  -7   5   7         41.81         41.96         3.71 o                         
  -6   5   7         44.39         48.47         4.03 o                         
  -5   5   7         24.81         25.27         3.01 o                         
  -4   5   7         32.99         35.64         3.95 o                         
  -3   5   7        117.63        122.23         4.04 o                         
  -2   5   7         18.91         21.10         2.18 o                         
  -1   5   7          9.05          9.89         1.54 o                         
   0   5   7         98.48         99.12         2.76 o                         
   1   5   7        358.60        337.01         6.52 o                         
   2   5   7         24.76         28.10         1.97 o                         
   3   5   7        303.21        301.52         8.01 o                         
   4   5   7         87.98         84.99         4.51 o                         
   5   5   7         21.19         22.02         2.94 o                         
   6   5   7         75.94         73.45         4.23 o                         
   7   5   7         46.26         54.15         4.37 o                         
   8   5   7         35.72         34.20         3.91 o                         
   9   5   7        185.32        189.74         7.35 o                         
  10   5   7         59.70         68.76         5.16 o                         
 -10   6   7          5.90          3.75         3.37 o                         
  -9   6   7         19.00         22.04         4.67 o                         
  -8   6   7         21.81         19.33         3.42 o                         
  -7   6   7        475.38        493.71        12.20 o                         
  -6   6   7         35.47         36.02         3.04 o                         
  -5   6   7        236.13        229.72         6.07 o                         
  -4   6   7        127.04        134.38         4.52 o                         
  -3   6   7        175.80        172.70         4.89 o                         
  -2   6   7         32.40         30.79         2.36 o                         
  -1   6   7         57.70         61.25         3.34 o                         
   0   6   7         11.03         13.38         1.27 o                         
   1   6   7         52.88         50.43         2.86 o                         
   2   6   7        469.21        478.21         8.53 o                         
   3   6   7        144.71        145.47         5.43 o                         
   4   6   7         38.41         37.91         3.43 o                         
   5   6   7         28.80         27.26         2.88 o                         
   6   6   7         26.27         29.11         3.55 o                         
   7   6   7        107.76        119.90         5.99 o                         
   8   6   7         18.90         21.16         3.17 o                         
   9   6   7          0.81          1.60         2.49 o                         
  -9   7   7          9.05         18.51         6.70 o                         
  -8   7   7        179.22        184.49         7.56 o                         
  -7   7   7         33.40         30.23         3.76 o                         
  -6   7   7         57.30         66.19         3.92 o                         
  -5   7   7         93.32         89.39         5.31 o                         
  -4   7   7         11.32          7.83         1.87 o                         
  -3   7   7         34.69         39.14         2.43 o                         
  -2   7   7        171.45        173.88         4.26 o                         
  -1   7   7         27.16         27.42         1.93 o                         
   0   7   7        326.85        330.12         6.65 o                         
   1   7   7         97.62         97.01         3.92 o                         
   2   7   7        162.01        165.62         7.20 o                         
   3   7   7         35.49         35.63         3.41 o                         
   4   7   7         11.04         16.78         2.70 o                         
   5   7   7          2.02          4.64         2.31 o                         
   6   7   7         96.34        105.79         6.79 o                         
   7   7   7         24.59         31.08         4.32 o                         
   8   7   7         11.94         12.42         3.12 o                         
  -8   8   7         26.54         19.80         6.56 o                         
  -7   8   7         74.34         81.25         8.00 o                         
  -6   8   7         62.35         59.50         5.06 o                         
  -5   8   7         46.72         49.99         4.08 o                         
  -4   8   7         47.76         48.48         3.85 o                         
  -3   8   7         41.89         39.09         3.35 o                         
  -2   8   7          5.78          7.95         3.93 o                         
  -1   8   7         54.56         52.36         2.72 o                         
   0   8   7         11.76         12.79         2.06 o                         
   1   8   7         33.68         33.31         2.80 o                         
   2   8   7         18.00         21.09         3.56 o                         
   3   8   7        141.66        136.25         5.54 o                         
   4   8   7         41.85         43.12         5.07 o                         
   5   8   7        119.11        118.41         5.62 o                         
   6   8   7         35.68         27.00         4.73 o                         
   7   8   7        169.30        157.51         7.58 o                         
  -6   9   7         86.04         80.99         5.80 o                         
  -5   9   7         48.15         56.85         4.33 o                         
  -4   9   7         33.08         36.22         3.41 o                         
  -3   9   7         31.46         34.43         3.12 o                         
  -2   9   7        140.60        140.18         7.31 o                         
  -1   9   7          0.97         -1.76         2.77 o                         
   0   9   7        104.48        106.02         8.66 o                         
   1   9   7         46.63         52.45         5.19 o                         
   2   9   7         60.82         63.60         3.44 o                         
   3   9   7        172.57        161.18         7.77 o                         
   4   9   7          9.95          7.27         2.54 o                         
   5   9   7         36.50         39.00         3.91 o                         
  -5  -9   8          4.29          0.12         4.55 o                         
  -4  -9   8         18.79         23.54         6.32 o                         
  -3  -9   8         34.47         33.81         4.40 o                         
  -2  -9   8         23.22         18.79         4.17 o                         
  -1  -9   8        138.36        132.01        13.23 o                         
   0  -9   8          5.87         -0.64         3.14 o                         
   1  -9   8         12.72         16.27         4.62 o                         
   2  -9   8         67.91         70.04         6.34 o                         
   3  -9   8          9.70         18.87         6.44 o                         
   4  -9   8          3.26         -5.11         5.11 o                         
  -7  -8   8         16.95         13.50         5.43 o                         
  -6  -8   8        107.59        120.07        20.15 o                         
  -5  -8   8        159.93        162.06        12.13 o                         
  -4  -8   8         88.15         91.07        14.88 o                         
  -3  -8   8        315.48        308.59        10.59 o                         
  -2  -8   8        107.25        102.49        11.20 o                         
  -1  -8   8          0.62          0.80         3.20 o                         
   0  -8   8         34.22         35.41         4.48 o                         
   1  -8   8         26.70         27.48         3.47 o                         
   2  -8   8        126.53        129.15        12.95 o                         
   3  -8   8         80.72         88.68         9.22 o                         
   4  -8   8         69.97         69.44         6.62 o                         
   5  -8   8         63.55         73.48         6.97 o                         
   6  -8   8         13.32         15.96         4.28 o                         
  -9  -7   8         25.55         28.38         5.04 o                         
  -8  -7   8         98.13         94.17         7.77 o                         
  -7  -7   8         84.92         85.79         9.20 o                         
  -6  -7   8          5.71          7.32         4.58 o                         
  -5  -7   8         56.75         56.93         7.85 o                         
  -4  -7   8         76.92         77.31         9.59 o                         
  -3  -7   8        156.36        158.50        10.22 o                         
  -2  -7   8         30.01         34.15         4.23 o                         
  -1  -7   8         36.53         45.25         7.22 o                         
   0  -7   8        199.91        191.27         8.49 o                         
   1  -7   8         18.48         25.01         3.20 o                         
   2  -7   8        105.39        108.43         7.88 o                         
   3  -7   8          6.56          5.98         3.11 o                         
   4  -7   8        111.20        119.92         7.79 o                         
   5  -7   8         35.74         34.27         7.53 o                         
   6  -7   8          1.75          4.88         4.60 o                         
   7  -7   8          3.54         -4.02         4.67 o                         
   8  -7   8         10.54         16.55         5.81 o                         
 -10  -6   8         50.07         43.80         7.77 o                         
  -9  -6   8         26.19         42.16         5.60 o                         
  -8  -6   8         57.76         59.22         6.38 o                         
  -7  -6   8         34.07         44.22         7.02 o                         
  -6  -6   8        126.86        120.45         9.68 o                         
  -5  -6   8        597.28        587.00        25.13 o                         
  -4  -6   8         29.39         31.23         4.48 o                         
  -3  -6   8        118.67        112.82        12.97 o                         
  -2  -6   8         69.41         72.16         7.91 o                         
  -1  -6   8        144.39        135.33         5.79 o                         
   0  -6   8         60.94         56.09         7.47 o                         
   1  -6   8         45.24         47.75         3.90 o                         
   2  -6   8         64.60         66.27         5.48 o                         
   3  -6   8         79.31         69.12         5.62 o                         
   4  -6   8        153.23        150.94        11.43 o                         
   5  -6   8         75.29         77.10         8.33 o                         
   6  -6   8         80.89         91.33         9.45 o                         
   7  -6   8        310.71        326.61        22.03 o                         
   8  -6   8         33.43         50.65         7.97 o                         
   9  -6   8         63.12         83.83         9.93 o                         
 -11  -5   8         14.92         10.17         3.60 o                         
 -10  -5   8        161.64        168.57        12.99 o                         
  -9  -5   8          0.23          0.11         3.18 o                         
  -8  -5   8        147.36        148.75         8.37 o                         
  -7  -5   8        307.97        302.31        11.38 o                         
  -6  -5   8         25.39         23.02         3.89 o                         
  -5  -5   8          3.51         -1.26         2.37 o                         
  -4  -5   8         62.50         56.17         2.46 o                         
  -3  -5   8        335.12        325.54         8.16 o                         
  -2  -5   8        249.33        242.36         7.02 o                         
  -1  -5   8        352.72        337.22         7.10 o                         
   0  -5   8        342.34        329.66         5.97 o                         
   1  -5   8         40.69         38.82         3.06 o                         
   2  -5   8        307.28        301.25         8.23 o                         
   3  -5   8          2.68         -1.83         1.99 o                         
   4  -5   8         37.86         29.88         4.13 o                         
   5  -5   8        127.19        130.46         9.29 o                         
   6  -5   8          8.16          6.57         4.63 o                         
   7  -5   8         37.45         36.38         7.70 o                         
   8  -5   8         73.68         77.13         8.95 o                         
   9  -5   8         64.57         77.61         9.77 o                         
  10  -5   8         10.70         11.66         5.46 o                         
 -12  -4   8          2.23          3.97         2.76 o                         
 -11  -4   8         53.04         56.39         5.26 o                         
 -10  -4   8         19.66         18.97         3.69 o                         
  -9  -4   8         23.55         25.66         3.85 o                         
  -8  -4   8         71.56         68.58         5.29 o                         
  -7  -4   8        393.91        372.77        12.50 o                         
  -6  -4   8          6.73          3.16         2.97 o                         
  -5  -4   8         31.42         37.48         4.69 o                         
  -4  -4   8        126.45        130.54         3.28 o                         
  -3  -4   8        286.92        283.52         7.23 o                         
  -2  -4   8          1.58         -0.44         0.85 o                         
  -1  -4   8        249.22        237.41         5.63 o                         
   0  -4   8        797.05        736.99        10.55 o                         
   1  -4   8         93.52         88.85         3.84 o                         
   2  -4   8        156.37        151.32         6.68 o                         
   3  -4   8        151.45        140.35         5.58 o                         
   4  -4   8        396.82        396.15        11.47 o                         
   5  -4   8         46.73         41.62         8.00 o                         
   6  -4   8        357.16        359.52        13.15 o                         
   7  -4   8        382.09        376.74        16.04 o                         
   8  -4   8         18.46         14.58         5.41 o                         
   9  -4   8         12.33         13.16         5.90 o                         
  10  -4   8          1.09          1.46         4.68 o                         
 -12  -3   8         84.22         84.01         5.36 o                         
 -11  -3   8          9.09          9.18         3.02 o                         
 -10  -3   8        100.77         96.29         6.00 o                         
  -9  -3   8         45.92         44.49         4.42 o                         
  -8  -3   8         23.91         30.72         3.71 o                         
  -7  -3   8         54.67         58.50         7.34 o                         
  -6  -3   8         67.57         61.60         5.22 o                         
  -5  -3   8        130.90        124.93         6.58 o                         
  -4  -3   8        218.88        206.33         6.47 o                         
  -3  -3   8         26.36         30.38         2.35 o                         
  -2  -3   8        427.48        432.00         7.80 o                         
  -1  -3   8        387.64        372.37         8.38 o                         
   0  -3   8        303.82        299.65         6.56 o                         
   1  -3   8         16.48         12.79         2.06 o                         
   2  -3   8        125.28        114.60         3.67 o                         
   3  -3   8        386.18        346.29         8.63 o                         
   4  -3   8         89.35         90.92         5.61 o                         
   5  -3   8        121.74        113.46         7.37 o                         
   6  -3   8         41.26         42.51         4.72 o                         
   7  -3   8        102.76        109.65        12.43 o                         
   8  -3   8        142.14        154.15        11.86 o                         
   9  -3   8        173.11        189.46        12.51 o                         
  10  -3   8         11.29         18.22         6.08 o                         
  11  -3   8         19.13         16.26         6.29 o                         
 -12  -2   8          4.73          3.87         2.42 o                         
 -11  -2   8        151.03        148.57         6.23 o                         
 -10  -2   8         20.00         18.48         3.04 o                         
  -9  -2   8         21.10         24.87         3.39 o                         
  -8  -2   8         31.14         38.88         3.86 o                         
  -7  -2   8        144.71        139.28         7.49 o                         
  -6  -2   8        252.87        231.35        16.35 o                         
  -5  -2   8        904.57        881.63        15.48 o                         
  -4  -2   8         49.09         52.90         2.51 o                         
  -3  -2   8        533.73        498.54         8.59 o                         
  -2  -2   8        453.91        439.65         7.93 o                         
  -1  -2   8        753.11        749.76        11.78 o                         
   0  -2   8         66.10         67.49         3.27 o                         
   1  -2   8        289.82        273.69         6.30 o                         
   2  -2   8         34.55         36.38         2.80 o                         
   3  -2   8        184.65        162.82         5.07 o                         
   4  -2   8        382.30        352.48        10.39 o                         
   5  -2   8        152.95        150.80         8.99 o                         
   6  -2   8        187.87        202.79         8.52 o                         
   7  -2   8        254.53        265.16        16.57 o                         
   8  -2   8          1.16         -0.43         3.38 o                         
   9  -2   8        242.66        242.41        13.43 o                         
  10  -2   8         16.65         20.22         4.48 o                         
  11  -2   8         13.70          7.63         5.23 o                         
 -13  -1   8         22.37         23.46         4.29 o                         
 -12  -1   8        143.20        152.81         9.16 o                         
 -11  -1   8          2.16          4.25         1.99 o                         
 -10  -1   8        175.72        179.29         6.89 o                         
  -9  -1   8         42.16         49.34         3.78 o                         
  -8  -1   8        168.50        150.40         5.89 o                         
  -7  -1   8         51.27         53.30        10.23 o                         
  -6  -1   8         72.05         79.58         8.87 o                         
  -5  -1   8         69.39         78.48         3.16 o                         
  -4  -1   8         24.19         26.77         2.25 o                         
  -3  -1   8        405.22        410.00         7.68 o                         
  -2  -1   8        338.91        368.98         7.14 o                         
  -1  -1   8        688.45        668.58        10.75 o                         
   0  -1   8        182.87        184.93         4.89 o                         
   1  -1   8        309.21        325.52         6.79 o                         
   2  -1   8        483.66        474.90         8.72 o                         
   3  -1   8         60.13         58.26         4.32 o                         
   4  -1   8        421.18        413.44         8.17 o                         
   5  -1   8         91.32         89.57         4.61 o                         
   6  -1   8        271.48        266.73         9.72 o                         
   7  -1   8          7.53          8.25         2.25 o                         
   8  -1   8         21.26         22.88         4.76 o                         
   9  -1   8        239.55        261.95         8.63 o                         
  10  -1   8         36.37         32.79         3.96 o                         
  11  -1   8         67.76         61.92         5.98 o                         
 -13   0   8          3.30         -2.94         3.17 o                         
 -12   0   8        115.53        113.87         7.19 o                         
 -11   0   8        218.94        213.25         8.58 o                         
 -10   0   8          3.90          7.96         2.93 o                         
  -9   0   8          3.98          3.87         1.84 o                         
  -8   0   8         41.24         35.72         3.61 o                         
  -7   0   8        129.67        141.40         4.51 o                         
  -6   0   8        981.76        870.74        13.83 o                         
  -5   0   8        437.08        418.84         8.20 o                         
  -4   0   8        347.90        338.37         7.05 o                         
  -3   0   8        683.49        712.31        12.36 o                         
  -2   0   8        464.65        457.99         8.32 o                         
  -1   0   8         39.25         43.07         3.02 o                         
   0   0   8         84.23         70.97         3.19 o                         
   1   0   8        124.93        132.79         4.17 o                         
   2   0   8        699.01        628.74        10.40 o                         
   3   0   8        493.25        464.68         8.53 o                         
   4   0   8        133.18        144.81         4.44 o                         
   5   0   8        331.03        303.36         7.57 o                         
   6   0   8        368.44        400.74         8.14 o                         
   7   0   8        172.80        181.83         7.15 o                         
   8   0   8         95.74         78.73         3.63 o                         
   9   0   8         80.41         76.67         5.68 o                         
  10   0   8         34.81         38.26         4.34 o                         
  11   0   8          6.64          7.31         3.16 o                         
 -13   1   8         22.23         26.90         4.09 o                         
 -12   1   8        143.49        150.09         8.28 o                         
 -11   1   8          2.16          2.68         2.65 o                         
 -10   1   8        175.85        187.99        10.86 o                         
  -9   1   8         41.05         42.34         3.94 o                         
  -8   1   8        168.19        156.87         5.48 o                         
  -7   1   8         50.73         52.12         4.13 o                         
  -6   1   8         72.42         70.22         4.25 o                         
  -5   1   8         68.71         71.81         2.95 o                         
  -4   1   8         24.50         27.86         2.59 o                         
  -3   1   8        407.35        418.75         8.10 o                         
  -2   1   8        341.54        358.80         7.49 o                         
  -1   1   8        684.55        668.69        10.16 o                         
   0   1   8        182.80        185.05         4.47 o                         
   1   1   8        311.06        324.86         6.12 o                         
   2   1   8        484.63        468.17         9.17 o                         
   3   1   8         59.18         51.18         2.73 o                         
   4   1   8        423.67        390.34         6.38 o                         
   5   1   8         92.31         91.57         4.57 o                         
   6   1   8        271.74        256.05         8.04 o                         
   7   1   8          7.48          5.55         2.47 o                         
   8   1   8         20.79         17.83         2.49 o                         
   9   1   8        235.79        249.26         7.26 o                         
  10   1   8         36.45         36.32         3.33 o                         
  11   1   8         66.46         65.94         5.59 o                         
 -12   2   8          4.95          3.93         3.23 o                         
 -11   2   8        152.70        156.22         6.58 o                         
 -10   2   8         20.20         20.69         3.07 o                         
  -9   2   8         21.23         31.32         2.97 o                         
  -8   2   8         31.25         41.84         3.21 o                         
  -7   2   8        141.97        127.77         4.12 o                         
  -6   2   8        253.87        213.76         6.20 o                         
  -5   2   8        904.96        874.73        13.15 o                         
  -4   2   8         49.57         49.27         4.80 o                         
  -3   2   8        533.14        494.59         9.28 o                         
  -2   2   8        457.03        437.37         8.56 o                         
  -1   2   8        751.62        739.76        10.91 o                         
   0   2   8         65.77         68.50         3.04 o                         
   1   2   8        291.09        276.80         5.70 o                         
   2   2   8         34.70         38.99         1.97 o                         
   3   2   8        184.29        160.17         2.82 o                         
   4   2   8        378.53        345.00         7.82 o                         
   5   2   8        153.61        146.36         3.43 o                         
   6   2   8        186.61        193.94         4.90 o                         
   7   2   8        252.87        249.58         5.87 o                         
   8   2   8          1.19          1.23         1.72 o                         
   9   2   8        243.43        236.16         7.47 o                         
  10   2   8         16.72         17.16         3.01 o                         
  11   2   8         13.78         17.53         2.96 o                         
 -12   3   8         83.57         74.30         7.42 o                         
 -11   3   8          9.21          2.88         3.43 o                         
 -10   3   8         99.89         88.14         7.48 o                         
  -9   3   8         46.59         50.29         4.76 o                         
  -8   3   8         23.87         35.23         5.20 o                         
  -7   3   8         53.53         60.21         4.08 o                         
  -6   3   8         67.24         76.88         4.45 o                         
  -5   3   8        131.62        129.96         4.97 o                         
  -4   3   8        220.09        216.85         5.44 o                         
  -3   3   8         25.72         29.20         1.85 o                         
  -2   3   8        429.12        414.45         9.41 o                         
  -1   3   8        388.66        382.11         6.97 o                         
   0   3   8        298.64        283.82         5.69 o                         
   1   3   8         16.97         16.47         1.34 o                         
   2   3   8        122.53        114.85         3.60 o                         
   3   3   8        385.66        341.67         8.16 o                         
   4   3   8         90.14         86.58         4.26 o                         
   5   3   8        122.90        117.68         4.97 o                         
   6   3   8         40.53         39.94         3.50 o                         
   7   3   8        102.64        111.96         5.23 o                         
   8   3   8        142.64        147.53         6.10 o                         
   9   3   8        172.77        179.30         6.87 o                         
  10   3   8         11.42         14.12         3.28 o                         
  11   3   8         19.07         17.82         3.11 o                         
 -12   4   8          2.02          3.43         3.47 o                         
 -11   4   8         52.20         48.37         6.27 o                         
 -10   4   8         19.68         35.29         5.09 o                         
  -9   4   8         23.78         25.83         3.89 o                         
  -8   4   8         70.35         81.28         5.73 o                         
  -7   4   8        394.83        405.02         9.46 o                         
  -6   4   8          6.12          3.83         1.70 o                         
  -5   4   8         32.74         32.16         2.75 o                         
  -4   4   8        126.53        129.19         5.22 o                         
  -3   4   8        291.87        287.38         6.48 o                         
  -2   4   8          1.77          0.19         1.38 o                         
  -1   4   8        249.87        242.81         5.30 o                         
   0   4   8        795.69        734.54        16.68 o                         
   1   4   8         92.90         86.93         3.95 o                         
   2   4   8        158.06        157.84         4.78 o                         
   3   4   8        152.35        144.25         5.24 o                         
   4   4   8        398.94        387.95         9.33 o                         
   5   4   8         47.10         49.77         3.46 o                         
   6   4   8        359.23        376.05         9.31 o                         
   7   4   8        381.40        364.06         9.47 o                         
   8   4   8         18.43         17.50         3.04 o                         
   9   4   8         13.00         13.68         3.41 o                         
  10   4   8          1.07          2.58         2.41 o                         
 -11   5   8         14.93         14.10         4.23 o                         
 -10   5   8        162.04        168.08        11.46 o                         
  -9   5   8          0.33         -1.27         2.50 o                         
  -8   5   8        147.03        161.74         8.85 o                         
  -7   5   8        308.35        303.69         8.41 o                         
  -6   5   8         25.57         36.91         3.94 o                         
  -5   5   8          3.66          4.16         2.03 o                         
  -4   5   8         62.76         64.48         3.48 o                         
  -3   5   8        333.70        333.69         6.98 o                         
  -2   5   8        247.68        244.10         5.75 o                         
  -1   5   8        353.94        357.95         6.75 o                         
   0   5   8        343.68        332.90         7.79 o                         
   1   5   8         40.95         39.13         3.50 o                         
   2   5   8        307.03        289.63         6.07 o                         
   3   5   8          2.90          1.27         1.72 o                         
   4   5   8         36.86         43.47         4.12 o                         
   5   5   8        125.15        126.58         5.47 o                         
   6   5   8          8.09          6.82         2.45 o                         
   7   5   8         37.18         33.43         3.64 o                         
   8   5   8         74.01         76.59         5.18 o                         
   9   5   8         66.06         62.14         6.10 o                         
  10   5   8         10.81          7.28         2.70 o                         
 -10   6   8         49.25         49.52         5.73 o                         
  -9   6   8         26.05         30.85         4.22 o                         
  -8   6   8         58.11         67.41         5.33 o                         
  -7   6   8         35.00         35.42         6.05 o                         
  -6   6   8        125.55        132.56         5.18 o                         
  -5   6   8        594.57        605.85        10.90 o                         
  -4   6   8         29.39         32.25         2.75 o                         
  -3   6   8        114.53        109.59         4.14 o                         
  -2   6   8         68.59         68.90         3.24 o                         
  -1   6   8        145.25        150.02         5.09 o                         
   0   6   8         61.41         55.35         3.44 o                         
   1   6   8         45.33         38.51         2.58 o                         
   2   6   8         63.40         65.36         4.64 o                         
   3   6   8         79.72         76.89         4.40 o                         
   4   6   8        153.41        149.34         5.93 o                         
   5   6   8         74.90         80.84         7.29 o                         
   6   6   8         81.73         78.08         6.46 o                         
   7   6   8        313.73        328.46         9.57 o                         
   8   6   8         33.71         32.86         3.97 o                         
   9   6   8         62.06         55.21         4.97 o                         
  -9   7   8         25.00         22.67         3.70 o                         
  -8   7   8         99.72         98.28         6.18 o                         
  -7   7   8         86.20         81.04         5.46 o                         
  -6   7   8          5.89          6.88         2.41 o                         
  -5   7   8         56.87         51.82         3.49 o                         
  -4   7   8         77.04         79.28         4.10 o                         
  -3   7   8        157.04        150.22         4.83 o                         
  -2   7   8         30.32         29.06         2.14 o                         
  -1   7   8         36.65         36.19         2.19 o                         
   0   7   8        199.98        201.28         5.27 o                         
   1   7   8         18.17         18.51         2.06 o                         
   2   7   8        105.16        117.68         4.49 o                         
   3   7   8          6.57          2.68         2.00 o                         
   4   7   8        110.27        104.49         8.10 o                         
   5   7   8         35.86         42.61         7.52 o                         
   6   7   8          1.64          2.22         2.46 o                         
   7   7   8          3.65          3.85         2.85 o                         
   8   7   8         10.09          9.30         2.94 o                         
  -7   8   8         16.55         16.26         3.14 o                         
  -6   8   8        107.21        113.62         5.09 o                         
  -5   8   8        161.06        153.21         4.32 o                         
  -4   8   8         88.50         87.04         4.79 o                         
  -3   8   8        315.56        319.80         6.12 o                         
  -2   8   8        106.21        107.56         5.29 o                         
  -1   8   8          0.61          0.91         1.43 o                         
   0   8   8         34.65         35.79         3.00 o                         
   1   8   8         26.26         21.83         2.58 o                         
   2   8   8        126.54        124.85         5.84 o                         
   3   8   8         80.55         69.71         4.62 o                         
   4   8   8         70.79         67.05         4.59 o                         
   5   8   8         63.71         66.72         5.59 o                         
   6   8   8         13.19         14.42         3.50 o                         
  -5   9   8          4.30          7.78         2.60 o                         
  -4   9   8         18.92         13.70         2.65 o                         
  -3   9   8         35.61         31.07         3.14 o                         
  -2   9   8         22.64         27.38         3.29 o                         
  -1   9   8        138.00        131.81         8.16 o                         
   0   9   8          6.32          3.48         3.29 o                         
   1   9   8         12.49          8.66         2.87 o                         
   2   9   8         67.11         66.43         5.67 o                         
   3   9   8          9.75          9.29         2.80 o                         
   4   9   8          3.18          5.73         3.79 o                         
  -3  -9   9         83.07         81.79         9.57 o                         
  -2  -9   9          9.45          8.79         3.67 o                         
  -1  -9   9        103.09        104.40         8.84 o                         
   0  -9   9         56.34         54.72         6.22 o                         
   1  -9   9         86.74         97.91         8.18 o                         
   2  -9   9         50.93         52.98         6.71 o                         
  -6  -8   9         96.68         97.23        10.24 o                         
  -5  -8   9          2.41          0.64         4.81 o                         
  -4  -8   9        222.56        239.95        13.90 o                         
  -3  -8   9         26.31         27.64         3.91 o                         
  -2  -8   9         48.05         41.62         4.97 o                         
  -1  -8   9         82.92         85.87         8.18 o                         
   0  -8   9        109.08        115.75         8.06 o                         
   1  -8   9         37.13         41.49         3.95 o                         
   2  -8   9         13.62         15.68         3.31 o                         
   3  -8   9         12.83         14.03         3.85 o                         
   4  -8   9         13.80         13.72         5.36 o                         
   5  -8   9         55.51         69.61         6.80 o                         
  -8  -7   9         76.12         91.14         8.40 o                         
  -7  -7   9         31.05         26.17         6.07 o                         
  -6  -7   9          4.30         -2.56         6.78 o                         
  -5  -7   9          3.62          4.40         4.39 o                         
  -4  -7   9         17.43         15.27         3.21 o                         
  -3  -7   9         21.17         19.35         6.44 o                         
  -2  -7   9         77.03         83.04         6.29 o                         
  -1  -7   9        313.02        311.49        11.15 o                         
   0  -7   9         73.24         77.53         4.28 o                         
   1  -7   9        239.91        243.66         7.88 o                         
   2  -7   9        291.22        292.67        11.78 o                         
   3  -7   9         38.15         44.20         5.51 o                         
   4  -7   9         44.80         55.55         6.47 o                         
   5  -7   9         28.80         29.67         5.07 o                         
   6  -7   9         25.10         24.36         5.01 o                         
   7  -7   9         34.62         26.26         5.17 o                         
  -9  -6   9         31.96         31.44         6.52 o                         
  -8  -6   9          3.48         10.82         5.02 o                         
  -7  -6   9         17.93         15.02         5.75 o                         
  -6  -6   9         89.44         99.55         9.98 o                         
  -5  -6   9         57.33         41.18         6.50 o                         
  -4  -6   9        271.64        255.00        10.50 o                         
  -3  -6   9        342.54        345.24        10.21 o                         
  -2  -6   9          2.68         -0.99         3.57 o                         
  -1  -6   9        175.48        180.02         5.46 o                         
   0  -6   9         88.25         93.64         4.63 o                         
   1  -6   9          2.59          3.34         2.48 o                         
   2  -6   9         28.25         25.23         3.36 o                         
   3  -6   9         64.05         70.44         6.08 o                         
   4  -6   9         16.15         23.13         4.31 o                         
   5  -6   9         20.28         20.87         4.79 o                         
   6  -6   9         66.92         78.20         7.04 o                         
   7  -6   9        105.65        113.21        17.55 o                         
   8  -6   9         76.48         95.72        10.66 o                         
 -10  -5   9         10.54          9.95         4.14 o                         
  -9  -5   9         22.15         31.42         5.31 o                         
  -8  -5   9        191.42        190.41        17.07 o                         
  -7  -5   9         68.26         70.35         9.22 o                         
  -6  -5   9         91.41         96.35         7.43 o                         
  -5  -5   9         55.67         61.03         5.65 o                         
  -4  -5   9         53.65         53.47         7.30 o                         
  -3  -5   9         29.79         36.41         4.45 o                         
  -2  -5   9        203.23        208.91         6.78 o                         
  -1  -5   9        150.20        155.64         4.70 o                         
   0  -5   9          7.93          4.79         2.30 o                         
   1  -5   9        404.28        396.30         8.68 o                         
   2  -5   9        109.45        109.07         4.81 o                         
   3  -5   9        231.55        214.44        10.47 o                         
   4  -5   9         75.98         77.88         6.19 o                         
   5  -5   9         25.45         19.84         3.90 o                         
   6  -5   9         72.05         70.99         8.43 o                         
   7  -5   9         60.64         69.57         8.75 o                         
   8  -5   9         44.25         54.25        12.05 o                         
   9  -5   9         97.46        113.63        11.45 o                         
 -11  -4   9          5.30          4.70         3.18 o                         
 -10  -4   9         28.46         27.38         4.09 o                         
  -9  -4   9         25.57         30.64         4.86 o                         
  -8  -4   9        142.78        135.66         8.65 o                         
  -7  -4   9         57.74         60.32         6.20 o                         
  -6  -4   9        314.79        290.00        10.89 o                         
  -5  -4   9        359.32        339.43        11.34 o                         
  -4  -4   9         60.61         56.88         5.32 o                         
  -3  -4   9        262.97        247.39         6.98 o                         
  -2  -4   9         32.37         31.25         2.18 o                         
  -1  -4   9         45.50         43.02         2.83 o                         
   0  -4   9        125.34        121.59         3.57 o                         
   1  -4   9         11.03         12.80         2.88 o                         
   2  -4   9        111.89        101.07         3.61 o                         
   3  -4   9         62.03         62.73         3.89 o                         
   4  -4   9        150.87        148.97         6.26 o                         
   5  -4   9         35.44         32.26         3.45 o                         
   6  -4   9        134.46        132.16         9.94 o                         
   7  -4   9         11.40          8.41         4.78 o                         
   8  -4   9        130.03        125.92        11.08 o                         
   9  -4   9         14.48         16.74         6.13 o                         
  10  -4   9          5.14          6.23         5.46 o                         
 -12  -3   9         43.20         43.25         4.41 o                         
 -11  -3   9         29.08         28.08         4.49 o                         
 -10  -3   9        165.25        172.75         7.66 o                         
  -9  -3   9         28.04         31.58         4.08 o                         
  -8  -3   9        315.25        324.12        12.16 o                         
  -7  -3   9         47.20         48.48         5.20 o                         
  -6  -3   9        236.19        238.77         9.64 o                         
  -5  -3   9         89.92         78.01         6.18 o                         
  -4  -3   9        183.15        182.71         4.22 o                         
  -3  -3   9        298.08        306.07         6.28 o                         
  -2  -3   9        236.85        229.52         5.94 o                         
  -1  -3   9        459.50        442.00         8.52 o                         
   0  -3   9         33.33         29.23         2.54 o                         
   1  -3   9        919.28        894.10        14.28 o                         
   2  -3   9        104.88        109.66         4.33 o                         
   3  -3   9        989.56        959.02        15.45 o                         
   4  -3   9        322.48        300.77         7.58 o                         
   5  -3   9        110.07        105.38         6.02 o                         
   6  -3   9         14.20         10.59         2.89 o                         
   7  -3   9         43.94         46.71         6.83 o                         
   8  -3   9        189.84        189.44        12.40 o                         
   9  -3   9         40.40         53.89         8.13 o                         
  10  -3   9         42.93         36.70         7.28 o                         
 -12  -2   9          5.02          4.55         3.20 o                         
 -11  -2   9          3.81          6.45         2.42 o                         
 -10  -2   9         38.57         34.18         3.59 o                         
  -9  -2   9        147.30        141.11         6.60 o                         
  -8  -2   9         34.82         33.02         3.57 o                         
  -7  -2   9          2.64          1.14         2.80 o                         
  -6  -2   9        637.35        591.57        12.17 o                         
  -5  -2   9        193.74        180.67         4.35 o                         
  -4  -2   9        286.02        280.63         6.04 o                         
  -3  -2   9        423.30        401.59         7.84 o                         
  -2  -2   9        175.39        168.99         6.44 o                         
  -1  -2   9        103.65        104.97         4.03 o                         
   0  -2   9        111.96         88.83         3.95 o                         
   1  -2   9        140.50        145.42         4.80 o                         
   2  -2   9         19.90         14.96         2.21 o                         
   3  -2   9        220.98        200.31         6.27 o                         
   4  -2   9         17.57         15.85         2.20 o                         
   5  -2   9         41.38         45.31         3.42 o                         
   6  -2   9        141.06        151.63        11.55 o                         
   7  -2   9         61.67         60.31         5.91 o                         
   8  -2   9        125.52        125.21         9.91 o                         
   9  -2   9        176.03        183.08        12.63 o                         
  10  -2   9         37.92         41.92         7.54 o                         
  11  -2   9         13.49         24.11         6.83 o                         
 -12  -1   9         16.13         18.85         4.00 o                         
 -11  -1   9         31.96         31.90         4.27 o                         
 -10  -1   9        105.92         96.08         6.15 o                         
  -9  -1   9          2.86          2.08         2.12 o                         
  -8  -1   9        350.21        358.39        10.56 o                         
  -7  -1   9        136.11        137.35         6.22 o                         
  -6  -1   9         48.56         49.45         3.91 o                         
  -5  -1   9        324.90        300.75         6.59 o                         
  -4  -1   9         76.27         72.34         5.83 o                         
  -3  -1   9         28.28         29.48         2.48 o                         
  -2  -1   9        536.16        489.78         9.01 o                         
  -1  -1   9        758.14        716.25        11.87 o                         
   0  -1   9         90.37         84.68         3.85 o                         
   1  -1   9        551.32        536.92         9.75 o                         
   2  -1   9        780.89        731.14        12.13 o                         
   3  -1   9         11.76          8.59         1.82 o                         
   4  -1   9        359.59        329.24         7.45 o                         
   5  -1   9        125.92        120.51         4.61 o                         
   6  -1   9         67.00         59.95         4.10 o                         
   7  -1   9         28.78         32.28         3.36 o                         
   8  -1   9         80.18         77.15         4.93 o                         
   9  -1   9         51.96         52.21         6.29 o                         
  10  -1   9         43.78         45.04         7.55 o                         
  11  -1   9         62.10         71.01        13.13 o                         
 -12   0   9         19.29         12.52         3.44 o                         
 -11   0   9         11.25          5.83         2.93 o                         
 -10   0   9          0.31         -2.22         2.29 o                         
  -9   0   9         20.77         24.20         2.39 o                         
  -8   0   9        120.10        121.74         4.28 o                         
  -7   0   9         93.74         95.46         5.26 o                         
  -6   0   9         20.28         34.83         2.79 o                         
  -5   0   9          9.22          8.64         1.83 o                         
  -4   0   9        558.51        533.87         9.81 o                         
  -3   0   9       1000.64        978.04        14.99 o                         
  -2   0   9          7.13          8.31         1.93 o                         
  -1   0   9        894.18        858.41        13.45 o                         
   0   0   9        389.02        379.66         7.70 o                         
   1   0   9          7.93         11.03         3.30 o                         
   2   0   9         60.58         68.18         3.65 o                         
   3   0   9        105.35         99.05         3.91 o                         
   4   0   9        240.33        213.30         5.57 o                         
   5   0   9          1.64          1.55         1.59 o                         
   6   0   9        545.22        532.71        10.56 o                         
   7   0   9         74.20         77.37         7.21 o                         
   8   0   9         30.09         33.74         2.69 o                         
   9   0   9        246.32        264.95         9.58 o                         
  10   0   9         46.95         51.43         5.02 o                         
  11   0   9         80.34         85.95         6.73 o                         
 -12   1   9         15.77          7.37         4.28 o                         
 -11   1   9         31.89         39.84         4.35 o                         
 -10   1   9        106.05         95.02         5.88 o                         
  -9   1   9          2.81          4.34         2.38 o                         
  -8   1   9        351.09        355.12        10.33 o                         
  -7   1   9        135.72        129.84         4.97 o                         
  -6   1   9         47.29         46.99         2.53 o                         
  -5   1   9        321.98        314.78         7.33 o                         
  -4   1   9         76.95         80.21         3.85 o                         
  -3   1   9         27.80         31.48         2.82 o                         
  -2   1   9        538.44        485.20         9.22 o                         
  -1   1   9        763.34        743.85        12.10 o                         
   0   1   9         90.18         96.78         3.96 o                         
   1   1   9        548.13        540.20        10.23 o                         
   2   1   9        783.54        713.27        11.74 o                         
   3   1   9         10.89          7.28         1.64 o                         
   4   1   9        352.97        327.21         6.25 o                         
   5   1   9        124.59        114.10         4.94 o                         
   6   1   9         67.81         58.95         3.98 o                         
   7   1   9         28.89         28.39         3.00 o                         
   8   1   9         80.71         76.11         4.26 o                         
   9   1   9         51.38         55.34         5.02 o                         
  10   1   9         44.36         51.64         5.11 o                         
  11   1   9         61.43         61.08         7.38 o                         
 -12   2   9          4.77          2.93         3.76 o                         
 -11   2   9          3.80          4.94         2.54 o                         
 -10   2   9         38.60         38.62         3.73 o                         
  -9   2   9        145.89        152.33         5.44 o                         
  -8   2   9         35.32         37.33         3.04 o                         
  -7   2   9          2.65          5.94         1.55 o                         
  -6   2   9        636.15        606.16        11.50 o                         
  -5   2   9        190.67        190.37         5.82 o                         
  -4   2   9        290.54        276.92         6.94 o                         
  -3   2   9        433.32        418.01         8.52 o                         
  -2   2   9        176.02        171.29         6.06 o                         
  -1   2   9        106.68        103.56         3.80 o                         
   0   2   9        112.29        108.26         4.20 o                         
   1   2   9        140.21        136.27         4.34 o                         
   2   2   9         19.94         17.58         2.23 o                         
   3   2   9        219.90        195.85         4.23 o                         
   4   2   9         18.04         16.83         1.76 o                         
   5   2   9         41.48         45.90         3.04 o                         
   6   2   9        143.74        142.47         5.15 o                         
   7   2   9         62.13         60.83         3.72 o                         
   8   2   9        124.40        125.81         5.01 o                         
   9   2   9        177.24        188.25         6.18 o                         
  10   2   9         37.17         44.76         5.01 o                         
  11   2   9         13.06         12.32         3.63 o                         
 -12   3   9         42.89         46.91        16.19 o                         
 -11   3   9         29.71         43.46         5.88 o                         
 -10   3   9        166.14        174.85         9.54 o                         
  -9   3   9         28.02         28.82         4.03 o                         
  -8   3   9        315.45        336.95        11.41 o                         
  -7   3   9         47.34         42.58         3.55 o                         
  -6   3   9        235.99        234.41         6.91 o                         
  -5   3   9         89.37         93.53         4.47 o                         
  -4   3   9        181.68        172.52         4.09 o                         
  -3   3   9        298.11        294.21         5.60 o                         
  -2   3   9        234.21        221.99         5.46 o                         
  -1   3   9        463.58        444.72         7.95 o                         
   0   3   9         33.73         33.24         2.31 o                         
   1   3   9        920.66        878.79        13.40 o                         
   2   3   9        103.76        106.80         3.58 o                         
   3   3   9        987.00        930.84        15.89 o                         
   4   3   9        324.28        301.39        11.55 o                         
   5   3   9        110.95        110.67         6.96 o                         
   6   3   9         14.13         16.34         2.90 o                         
   7   3   9         44.34         42.00         3.81 o                         
   8   3   9        189.31        198.66         7.29 o                         
   9   3   9         40.10         42.87         4.23 o                         
  10   3   9         42.54         40.71         3.99 o                         
 -11   4   9          5.37          1.62         3.91 o                         
 -10   4   9         28.80         29.23         4.76 o                         
  -9   4   9         25.88         30.78         4.12 o                         
  -8   4   9        142.46        143.45         6.93 o                         
  -7   4   9         57.93         56.30         4.11 o                         
  -6   4   9        315.81        303.84         7.65 o                         
  -5   4   9        359.89        338.67        12.55 o                         
  -4   4   9         57.81         63.51         3.76 o                         
  -3   4   9        257.65        257.35         6.12 o                         
  -2   4   9         32.19         35.68         2.74 o                         
  -1   4   9         44.92         43.63         2.94 o                         
   0   4   9        127.06        123.24         6.55 o                         
   1   4   9         11.01         12.92         1.93 o                         
   2   4   9        112.36        105.76         4.25 o                         
   3   4   9         61.49         64.59         6.06 o                         
   4   4   9        148.95        152.44         6.89 o                         
   5   4   9         35.68         49.55         4.50 o                         
   6   4   9        133.10        140.74         6.67 o                         
   7   4   9         11.23         12.21         2.78 o                         
   8   4   9        129.86        140.64         6.60 o                         
   9   4   9         15.17         14.55         3.11 o                         
  10   4   9          5.14          3.31         2.55 o                         
 -10   5   9         11.08         10.03         3.42 o                         
  -9   5   9         21.82         22.96         3.91 o                         
  -8   5   9        192.26        193.54         8.12 o                         
  -7   5   9         68.37         70.31         4.74 o                         
  -6   5   9         92.05         98.29         5.25 o                         
  -5   5   9         56.87         62.52         4.29 o                         
  -4   5   9         53.82         51.94         3.69 o                         
  -3   5   9         30.31         23.41         3.45 o                         
  -2   5   9        201.74        194.05         5.38 o                         
  -1   5   9        145.97        144.68         4.27 o                         
   0   5   9          7.80          7.27         1.85 o                         
   1   5   9        403.10        403.35         7.79 o                         
   2   5   9        110.10        113.48         4.16 o                         
   3   5   9        234.27        220.78         9.21 o                         
   4   5   9         76.96         78.04         4.96 o                         
   5   5   9         25.90         25.71         3.72 o                         
   6   5   9         72.54         82.41         6.09 o                         
   7   5   9         60.24         57.69         5.34 o                         
   8   5   9         44.08         49.74         4.52 o                         
   9   5   9         97.92         91.65         5.95 o                         
 -10   6   9         12.50         11.65        13.85 o                         
  -9   6   9         31.98         29.69         4.19 o                         
  -8   6   9          3.80          0.74         2.47 o                         
  -7   6   9         18.31         11.13         2.84 o                         
  -6   6   9         89.64         94.76         5.14 o                         
  -5   6   9         58.60         54.31         3.65 o                         
  -4   6   9        269.24        269.66         6.76 o                         
  -3   6   9        342.53        334.03        11.02 o                         
  -2   6   9          2.75         -0.37         1.36 o                         
  -1   6   9        174.13        170.65         4.23 o                         
   0   6   9         88.22         76.24         3.61 o                         
   1   6   9          2.72          3.37         1.44 o                         
   2   6   9         28.20         22.94         2.28 o                         
   3   6   9         64.45         61.00         5.00 o                         
   4   6   9         15.94         20.85         3.57 o                         
   5   6   9         20.14         20.91         4.29 o                         
   6   6   9         66.72         74.49         5.99 o                         
   7   6   9        104.94        117.58         7.32 o                         
   8   6   9         77.07         70.83         6.08 o                         
  -8   7   9         76.41         90.92         6.25 o                         
  -7   7   9         31.14         34.95         3.77 o                         
  -6   7   9          4.51          3.57         2.28 o                         
  -5   7   9          3.50          2.18         2.33 o                         
  -4   7   9         17.21         11.22         2.29 o                         
  -3   7   9         21.09         24.14         2.55 o                         
  -2   7   9         78.46         75.59         3.20 o                         
  -1   7   9        312.34        311.85         7.06 o                         
   0   7   9         73.03         73.89         3.56 o                         
   1   7   9        242.11        233.57         6.52 o                         
   2   7   9        289.78        268.95         6.91 o                         
   3   7   9         37.10         38.35         4.16 o                         
   4   7   9         43.83         45.09         4.59 o                         
   5   7   9         28.92         34.38         4.41 o                         
   6   7   9         24.98         26.02         4.04 o                         
   7   7   9         34.72         29.12         5.71 o                         
  -6   8   9         96.97        102.54         5.16 o                         
  -5   8   9          2.17         -0.45         2.76 o                         
  -4   8   9        224.71        227.93         6.76 o                         
  -3   8   9         25.10         21.34         2.11 o                         
  -2   8   9         47.99         46.71         3.13 o                         
  -1   8   9         83.64         79.48         3.80 o                         
   0   8   9        108.78        107.48         4.88 o                         
   1   8   9         37.22         36.37         3.18 o                         
   2   8   9         13.55         19.73         3.17 o                         
   3   8   9         12.71          7.22         2.83 o                         
   4   8   9         14.24         20.18         4.26 o                         
   5   8   9         55.17         53.90         5.23 o                         
  -3   9   9         82.67         77.29         5.54 o                         
  -2   9   9          9.30         11.23         2.81 o                         
  -1   9   9        104.98        115.30         7.73 o                         
   0   9   9         56.57         54.56         3.45 o                         
   1   9   9         87.34         96.30         5.86 o                         
   2   9   9         51.82         50.52         4.26 o                         
  -5  -8  10          2.78          2.05         8.70 o                         
  -4  -8  10         64.58         68.32        13.69 o                         
  -3  -8  10         13.61          6.42         5.30 o                         
  -2  -8  10        209.95        206.15         9.29 o                         
  -1  -8  10         76.58         75.94         6.65 o                         
   0  -8  10         25.77         23.52         4.76 o                         
   1  -8  10         76.06         67.37         6.83 o                         
   2  -8  10         23.08         19.70         3.38 o                         
   3  -8  10         14.54         14.11         3.48 o                         
   4  -8  10         13.16         13.93         3.54 o                         
  -7  -7  10         49.01         48.30         8.26 o                         
  -6  -7  10         82.21         95.65        14.80 o                         
  -5  -7  10         33.82         32.48         6.60 o                         
  -4  -7  10         33.31         26.14         6.86 o                         
  -3  -7  10          6.59          6.15         3.00 o                         
  -2  -7  10        125.91        120.84         8.07 o                         
  -1  -7  10         57.95         59.87         5.75 o                         
   0  -7  10        170.22        168.50        12.37 o                         
   1  -7  10        102.47         95.62         5.46 o                         
   2  -7  10         35.43         37.82         4.11 o                         
   3  -7  10         99.48        109.10         6.67 o                         
   4  -7  10         72.50         68.55         5.69 o                         
   5  -7  10        110.09        110.23         8.43 o                         
   6  -7  10        145.12        141.73         9.36 o                         
  -9  -6  10          4.13         -3.99         4.36 o                         
  -8  -6  10          4.39          2.51         4.72 o                         
  -7  -6  10         46.80         40.69         7.00 o                         
  -6  -6  10        129.41        115.18        14.04 o                         
  -5  -6  10          1.73          5.18         4.57 o                         
  -4  -6  10        144.21        131.66        11.36 o                         
  -3  -6  10         22.04         22.15         3.47 o                         
  -2  -6  10        158.17        154.78         7.51 o                         
  -1  -6  10         94.75         90.49         6.97 o                         
   0  -6  10        149.70        145.39         7.75 o                         
   1  -6  10         64.58         69.77         4.66 o                         
   2  -6  10         62.68         64.68         6.97 o                         
   3  -6  10        158.25        157.58        10.90 o                         
   4  -6  10         35.01         35.07         4.42 o                         
   5  -6  10        186.10        173.03         9.28 o                         
   6  -6  10          4.28          7.57         3.71 o                         
   7  -6  10         48.26         40.09         5.82 o                         
 -10  -5  10         27.45         19.54         4.80 o                         
  -9  -5  10        134.87        141.06         8.91 o                         
  -8  -5  10         27.80         24.90         6.12 o                         
  -7  -5  10          6.07         11.64         5.53 o                         
  -6  -5  10         56.87         61.15         8.25 o                         
  -5  -5  10        124.78        138.75        10.12 o                         
  -4  -5  10         12.30          9.01         1.86 o                         
  -3  -5  10         31.87         30.39         3.11 o                         
  -2  -5  10        140.63        137.51         5.78 o                         
  -1  -5  10         38.26         47.19         3.08 o                         
   0  -5  10         17.75         10.89         2.15 o                         
   1  -5  10        139.90        128.04         6.15 o                         
   2  -5  10        182.50        189.04         6.93 o                         
   3  -5  10        277.92        280.29         8.85 o                         
   4  -5  10          0.85         -1.68         2.56 o                         
   5  -5  10         99.98        104.81         7.69 o                         
   6  -5  10        323.87        337.75        14.20 o                         
   7  -5  10          2.40          0.60         3.29 o                         
   8  -5  10         19.25         15.67         5.97 o                         
 -11  -4  10         22.74         27.63         4.20 o                         
 -10  -4  10         33.16         31.43         5.08 o                         
  -9  -4  10         22.13         14.50         3.56 o                         
  -8  -4  10         15.64         10.66         3.97 o                         
  -7  -4  10          5.41          6.85         3.47 o                         
  -6  -4  10         85.98         90.61         7.24 o                         
  -5  -4  10        106.98         94.43         6.48 o                         
  -4  -4  10        648.04        626.80        12.62 o                         
  -3  -4  10         15.87         11.46         2.36 o                         
  -2  -4  10        303.34        299.83         6.75 o                         
  -1  -4  10        117.34        116.99         4.32 o                         
   0  -4  10        169.59        162.83         5.25 o                         
   1  -4  10         58.34         62.57         4.03 o                         
   2  -4  10         55.03         53.54         3.77 o                         
   3  -4  10         58.31         52.75         3.83 o                         
   4  -4  10         30.70         32.84         4.75 o                         
   5  -4  10         74.72         75.83         5.46 o                         
   6  -4  10        248.08        247.55        13.12 o                         
   7  -4  10         93.44        102.10         8.14 o                         
   8  -4  10        165.67        180.72        12.54 o                         
   9  -4  10         16.00         14.99         7.58 o                         
 -11  -3  10         21.14         19.94         3.46 o                         
 -10  -3  10          8.88         10.02         3.59 o                         
  -9  -3  10        125.82        126.37         6.84 o                         
  -8  -3  10        219.11        229.79        10.67 o                         
  -7  -3  10          3.70          6.77         3.09 o                         
  -6  -3  10        129.69        144.38         8.04 o                         
  -5  -3  10         10.39          7.95         3.20 o                         
  -4  -3  10         27.35         32.28         2.19 o                         
  -3  -3  10        114.72        113.96         4.87 o                         
  -2  -3  10        242.69        239.50         5.96 o                         
  -1  -3  10          6.73          4.70         1.71 o                         
   0  -3  10        149.23        144.45         5.01 o                         
   1  -3  10         61.33         70.54         4.07 o                         
   2  -3  10        181.13        184.48         6.48 o                         
   3  -3  10        150.84        169.25         6.16 o                         
   4  -3  10         58.28         60.44         4.07 o                         
   5  -3  10        287.58        273.42         7.82 o                         
   6  -3  10         33.93         39.83         3.81 o                         
   7  -3  10         15.37          7.02         3.65 o                         
   8  -3  10         29.74         29.45         6.72 o                         
   9  -3  10          5.21         13.14         5.56 o                         
  10  -3  10         16.29          7.07         5.56 o                         
 -12  -2  10         19.20          7.18         5.71 o                         
 -11  -2  10         88.38         85.56         5.23 o                         
 -10  -2  10          0.68          1.61         2.91 o                         
  -9  -2  10          5.04          2.64         2.31 o                         
  -8  -2  10          8.26          8.69         3.99 o                         
  -7  -2  10         71.76         78.00         6.86 o                         
  -6  -2  10        137.00        129.59         6.99 o                         
  -5  -2  10        250.50        228.54         5.43 o                         
  -4  -2  10        345.18        344.52         7.20 o                         
  -3  -2  10        172.86        169.00         4.97 o                         
  -2  -2  10        567.94        550.32        10.10 o                         
  -1  -2  10        750.33        676.26        14.97 o                         
   0  -2  10        516.59        502.43         9.62 o                         
   1  -2  10        200.53        182.43         6.41 o                         
   2  -2  10         53.15         40.81         3.10 o                         
   3  -2  10        100.81        111.29         4.72 o                         
   4  -2  10         24.67         23.01         2.79 o                         
   5  -2  10        217.15        219.43         6.61 o                         
   6  -2  10         52.58         53.66         3.90 o                         
   7  -2  10         68.08         65.31         4.51 o                         
   8  -2  10        202.61        197.63         8.92 o                         
   9  -2  10         18.71         19.05         5.27 o                         
  10  -2  10        116.40        136.20         9.85 o                         
 -12  -1  10         88.22         78.11         6.42 o                         
 -11  -1  10        100.67         99.46         7.15 o                         
 -10  -1  10         21.82         19.66         3.98 o                         
  -9  -1  10        159.51        156.81         6.37 o                         
  -8  -1  10         14.76         16.24         3.75 o                         
  -7  -1  10         57.57         58.58         4.58 o                         
  -6  -1  10         29.60         30.04         2.38 o                         
  -5  -1  10         31.47         33.37         2.64 o                         
  -4  -1  10        117.29        114.70         4.27 o                         
  -3  -1  10         69.70         74.64         4.27 o                         
  -2  -1  10         97.98        101.38         4.12 o                         
  -1  -1  10         42.97         44.16         3.11 o                         
   0  -1  10        381.18        373.19         7.94 o                         
   1  -1  10        730.14        673.54        11.76 o                         
   2  -1  10        201.72        183.81         5.51 o                         
   3  -1  10        200.15        190.71         5.72 o                         
   4  -1  10        215.96        194.59         5.88 o                         
   5  -1  10        206.84        212.19         6.28 o                         
   6  -1  10        106.01        108.57         4.76 o                         
   7  -1  10         13.09          6.33         2.22 o                         
   8  -1  10          5.01         -0.49         2.16 o                         
   9  -1  10         11.65         13.94         3.28 o                         
  10  -1  10         47.34         47.85        11.93 o                         
 -12   0  10         46.26         42.02         4.95 o                         
 -11   0  10         77.51         76.62        11.12 o                         
 -10   0  10         27.43         25.60         3.87 o                         
  -9   0  10         16.81         13.64         4.16 o                         
  -8   0  10         24.80         28.28         2.47 o                         
  -7   0  10        144.79        134.81         4.82 o                         
  -6   0  10        916.75        881.19        20.78 o                         
  -5   0  10         49.05         51.87         3.76 o                         
  -4   0  10        255.51        280.24         6.86 o                         
  -3   0  10        172.83        160.60         5.11 o                         
  -2   0  10        611.70        590.85        10.64 o                         
  -1   0  10        227.64        210.77         5.80 o                         
   0   0  10          1.39          2.25         1.68 o                         
   1   0  10        369.44        329.96         7.35 o                         
   2   0  10         94.05         72.20         3.63 o                         
   3   0  10          2.40          3.89         1.67 o                         
   4   0  10         38.19         39.00         2.95 o                         
   5   0  10        325.30        311.35         7.28 o                         
   6   0  10         10.66         11.13         2.01 o                         
   7   0  10        341.21        324.20         7.42 o                         
   8   0  10         36.03         31.88         3.96 o                         
   9   0  10         24.96         31.38         4.17 o                         
  10   0  10          0.44         -2.55         4.85 o                         
 -12   1  10         88.84         78.90         5.90 o                         
 -11   1  10        100.96         97.23         6.25 o                         
 -10   1  10         21.84         14.92         3.27 o                         
  -9   1  10        159.09        165.49         6.14 o                         
  -8   1  10         14.53         13.74         3.08 o                         
  -7   1  10         58.34         65.53         3.93 o                         
  -6   1  10         29.11         30.32         2.28 o                         
  -5   1  10         32.07         34.35         3.14 o                         
  -4   1  10        118.06        113.92         6.10 o                         
  -3   1  10         69.28         73.26         3.81 o                         
  -2   1  10         95.61         97.17         4.23 o                         
  -1   1  10         41.98         38.30         2.94 o                         
   0   1  10        379.28        372.83         7.95 o                         
   1   1  10        738.20        689.52        11.71 o                         
   2   1  10        199.65        189.54         5.36 o                         
   3   1  10        201.25        192.87         5.47 o                         
   4   1  10        217.06        200.59         5.44 o                         
   5   1  10        208.48        228.46         7.11 o                         
   6   1  10        106.27        113.04         5.22 o                         
   7   1  10         13.33         14.13         2.71 o                         
   8   1  10          5.11          8.22         2.51 o                         
   9   1  10         11.43         10.29         3.05 o                         
  10   1  10         47.91         56.04         4.65 o                         
 -12   2  10         19.24         30.17         8.95 o                         
 -11   2  10         89.28         81.30         7.61 o                         
 -10   2  10          0.72         -1.84         3.56 o                         
  -9   2  10          4.87          2.81         1.98 o                         
  -8   2  10          8.31          8.46         1.98 o                         
  -7   2  10         72.29         71.50         4.03 o                         
  -6   2  10        138.98        146.23         5.54 o                         
  -5   2  10        248.14        234.18         5.58 o                         
  -4   2  10        342.54        341.13         8.07 o                         
  -3   2  10        171.85        178.61         5.60 o                         
  -2   2  10        569.14        565.68        10.57 o                         
  -1   2  10        746.89        699.97        14.38 o                         
   0   2  10        518.00        499.16         9.98 o                         
   1   2  10        202.02        183.59         5.18 o                         
   2   2  10         53.14         44.98         5.01 o                         
   3   2  10         98.79        100.10         2.95 o                         
   4   2  10         24.92         29.05         3.02 o                         
   5   2  10        217.95        214.85         6.40 o                         
   6   2  10         51.86         56.07         4.93 o                         
   7   2  10         68.52         69.96         4.61 o                         
   8   2  10        201.99        185.61        14.48 o                         
   9   2  10         18.70         11.65         4.82 o                         
  10   2  10        116.97        126.40         7.66 o                         
 -11   3  10         21.97         25.63         5.02 o                         
 -10   3  10          8.95          8.91         3.30 o                         
  -9   3  10        125.23        119.14         6.90 o                         
  -8   3  10        218.85        232.31         7.59 o                         
  -7   3  10          3.34          4.62         2.34 o                         
  -6   3  10        130.30        139.85         5.67 o                         
  -5   3  10         10.27         12.88         2.57 o                         
  -4   3  10         27.52         33.75         3.00 o                         
  -3   3  10        114.65        109.93         4.23 o                         
  -2   3  10        243.17        238.26         7.13 o                         
  -1   3  10          6.71          6.70         1.65 o                         
   0   3  10        152.49        153.80         4.41 o                         
   1   3  10         61.59         72.46         3.36 o                         
   2   3  10        180.97        171.95         4.15 o                         
   3   3  10        150.15        157.84         6.66 o                         
   4   3  10         58.36         57.50         8.27 o                         
   5   3  10        286.12        289.00        11.04 o                         
   6   3  10         33.79         43.08         6.62 o                         
   7   3  10         15.50         21.34         4.35 o                         
   8   3  10         29.45         34.23         5.18 o                         
   9   3  10          5.30          2.91         3.56 o                         
  10   3  10         16.32         16.83         3.94 o                         
 -11   4  10         22.59         22.77         4.59 o                         
 -10   4  10         33.09         33.68         4.36 o                         
  -9   4  10         22.18         21.77         5.81 o                         
  -8   4  10         15.64         13.23         2.93 o                         
  -7   4  10          5.64          3.37         2.25 o                         
  -6   4  10         85.58         99.13         5.28 o                         
  -5   4  10        107.46        103.33         5.13 o                         
  -4   4  10        647.77        645.67        11.23 o                         
  -3   4  10         16.19         15.07         2.18 o                         
  -2   4  10        304.85        301.78         7.90 o                         
  -1   4  10        118.02        106.63         3.89 o                         
   0   4  10        168.60        152.72         4.57 o                         
   1   4  10         57.06         62.85         4.91 o                         
   2   4  10         54.62         53.77         4.23 o                         
   3   4  10         58.48         59.48         6.80 o                         
   4   4  10         30.75         29.48         4.45 o                         
   5   4  10         74.77         88.22         7.65 o                         
   6   4  10        247.60        263.41        11.11 o                         
   7   4  10         94.16        102.30         8.29 o                         
   8   4  10        166.08        193.42        14.42 o                         
   9   4  10         15.68         10.75         4.15 o                         
 -10   5  10         27.47         28.64         4.30 o                         
  -9   5  10        136.07        155.27         7.75 o                         
  -8   5  10         28.01         28.97         4.11 o                         
  -7   5  10          5.76          4.40         2.43 o                         
  -6   5  10         55.60         55.16         4.26 o                         
  -5   5  10        125.31        123.29         6.01 o                         
  -4   5  10         12.09         10.12         2.39 o                         
  -3   5  10         32.39         37.30         3.14 o                         
  -2   5  10        142.60        135.04         4.54 o                         
  -1   5  10         38.38         39.74         2.54 o                         
   0   5  10         16.71         10.71         2.16 o                         
   1   5  10        138.79        125.06         4.32 o                         
   2   5  10        183.60        168.63         7.90 o                         
   3   5  10        276.14        262.58        10.59 o                         
   4   5  10          0.86         -2.11         2.49 o                         
   5   5  10        100.11        113.30         8.13 o                         
   6   5  10        323.09        347.59        13.03 o                         
   7   5  10          2.37          4.90         3.14 o                         
   8   5  10         19.00         22.60         3.76 o                         
  -9   6  10          3.97          4.84         2.97 o                         
  -8   6  10          4.37          5.02         2.90 o                         
  -7   6  10         46.52         50.74         4.24 o                         
  -6   6  10        129.41        138.89         6.19 o                         
  -5   6  10          1.83          1.00         2.12 o                         
  -4   6  10        147.25        145.22         6.11 o                         
  -3   6  10         22.03         22.55         2.67 o                         
  -2   6  10        157.86        153.34         4.86 o                         
  -1   6  10         94.52         89.62         4.12 o                         
   0   6  10        148.27        141.88         4.87 o                         
   1   6  10         63.60         56.77         4.13 o                         
   2   6  10         62.83         57.02         3.23 o                         
   3   6  10        158.31        145.14         8.41 o                         
   4   6  10         34.64         37.06         5.30 o                         
   5   6  10        186.83        202.48        11.07 o                         
   6   6  10          4.57          2.14         3.24 o                         
   7   6  10         47.95         48.94         5.07 o                         
  -7   7  10         48.45         45.90         4.20 o                         
  -6   7  10         83.41         82.92         5.11 o                         
  -5   7  10         33.98         29.92         3.43 o                         
  -4   7  10         33.24         31.09         3.25 o                         
  -3   7  10          6.56          2.61         2.40 o                         
  -2   7  10        123.68        116.78         3.97 o                         
  -1   7  10         58.10         60.72         4.74 o                         
   0   7  10        168.70        167.34         5.23 o                         
   1   7  10        101.47         96.90         4.07 o                         
   2   7  10         35.61         30.73         3.74 o                         
   3   7  10        102.07        127.25         8.58 o                         
   4   7  10         72.35         80.42         7.43 o                         
   5   7  10        111.76        112.46        12.71 o                         
   6   7  10        146.51        159.82         9.31 o                         
  -5   8  10          2.64          1.07         1.75 o                         
  -4   8  10         62.96         67.01         3.74 o                         
  -3   8  10         13.67         12.52         2.79 o                         
  -2   8  10        211.21        208.60         5.98 o                         
  -1   8  10         77.53         76.76         3.89 o                         
   0   8  10         26.23         23.81         2.55 o                         
   1   8  10         76.16         80.52         5.41 o                         
   2   8  10         23.34         19.77         3.37 o                         
   3   8  10         14.78         10.14         3.82 o                         
   4   8  10         13.09          9.49         3.68 o                         
  -4  -8  11         35.44         33.46         6.92 o                         
  -3  -8  11         10.93          5.10         5.15 o                         
  -2  -8  11         33.34         28.56         4.38 o                         
  -1  -8  11         14.05         18.47         4.41 o                         
   0  -8  11         97.92         97.97         7.97 o                         
   1  -8  11         80.27         78.95         7.24 o                         
   2  -8  11          6.21          2.72         4.00 o                         
  -6  -7  11         11.06          6.08         5.04 o                         
  -5  -7  11         56.70         48.23         7.73 o                         
  -4  -7  11          6.65          9.17         5.40 o                         
  -3  -7  11         34.39         34.45         7.25 o                         
  -2  -7  11          2.30          3.33         3.01 o                         
  -1  -7  11          3.95         -0.56         3.20 o                         
   0  -7  11         30.28         26.89         7.73 o                         
   1  -7  11          5.80          4.85         2.48 o                         
   2  -7  11        138.65        144.42         6.95 o                         
   3  -7  11        100.62         88.41         5.95 o                         
   4  -7  11         60.15         56.71         5.60 o                         
   5  -7  11         45.74         42.02         5.07 o                         
  -8  -6  11         21.26         21.26         6.76 o                         
  -7  -6  11         15.87         14.64         6.04 o                         
  -6  -6  11         56.58         67.07         8.91 o                         
  -5  -6  11         51.01         44.74         7.21 o                         
  -4  -6  11         34.02         40.25         9.17 o                         
  -3  -6  11         53.82         48.90         4.64 o                         
  -2  -6  11        322.39        343.26        17.19 o                         
  -1  -6  11        119.45        109.16         6.77 o                         
   0  -6  11         55.06         57.76         5.17 o                         
   1  -6  11         10.35          6.67         2.96 o                         
   2  -6  11        161.16        154.47         7.03 o                         
   3  -6  11         26.69         23.80         4.99 o                         
   4  -6  11          4.77          2.80         2.90 o                         
   5  -6  11          3.99          2.59         3.06 o                         
   6  -6  11         38.14         33.95         4.52 o                         
  -9  -5  11        103.18        114.44         8.43 o                         
  -8  -5  11          1.95          4.14         5.10 o                         
  -7  -5  11        194.50        235.52        13.84 o                         
  -6  -5  11          4.55          8.71         4.72 o                         
  -5  -5  11         76.35         70.60         9.22 o                         
  -4  -5  11         27.60         22.17         4.14 o                         
  -3  -5  11         17.92         21.89         3.37 o                         
  -2  -5  11         53.25         50.63         3.61 o                         
  -1  -5  11         66.38         65.82         3.92 o                         
   0  -5  11        435.69        409.18        10.13 o                         
   1  -5  11         59.31         58.10         4.54 o                         
   2  -5  11        261.34        260.95         8.51 o                         
   3  -5  11         21.45         21.39         3.45 o                         
   4  -5  11         35.11         38.42         4.64 o                         
   5  -5  11         70.84         84.31         6.22 o                         
   6  -5  11         37.36         37.43         4.75 o                         
   7  -5  11         14.75         13.49         5.31 o                         
 -10  -4  11         19.02         20.51         4.57 o                         
  -9  -4  11         98.37        111.82         9.94 o                         
  -8  -4  11         94.43        108.67         9.21 o                         
  -7  -4  11          6.52          6.13         3.88 o                         
  -6  -4  11         53.42         54.49         6.28 o                         
  -5  -4  11        180.04        194.90         9.30 o                         
  -4  -4  11        115.81        109.54         4.80 o                         
  -3  -4  11        134.03        133.01         4.11 o                         
  -2  -4  11        110.42        115.51         4.26 o                         
  -1  -4  11         87.91         83.46         6.86 o                         
   0  -4  11        191.74        193.00         5.97 o                         
   1  -4  11         40.88         40.71         3.32 o                         
   2  -4  11         36.24         39.36         3.59 o                         
   3  -4  11         44.24         46.57         4.42 o                         
   4  -4  11         32.19         38.84         4.21 o                         
   5  -4  11         62.49         65.14         5.32 o                         
   6  -4  11         36.09         36.90         4.45 o                         
   7  -4  11        378.18        377.11        11.51 o                         
   8  -4  11        185.96        217.45        10.75 o                         
 -11  -3  11          6.68         10.02         4.03 o                         
 -10  -3  11        199.84        213.51         8.70 o                         
  -9  -3  11         83.89         89.99         7.10 o                         
  -8  -3  11         11.04          7.16         3.80 o                         
  -7  -3  11         55.73         58.91         6.50 o                         
  -6  -3  11          2.15         -2.87         3.78 o                         
  -5  -3  11         19.97         21.15         3.64 o                         
  -4  -3  11          5.86          3.19         1.96 o                         
  -3  -3  11         29.39         33.62         3.66 o                         
  -2  -3  11         21.41         28.90         3.42 o                         
  -1  -3  11        232.28        226.69         6.30 o                         
   0  -3  11        611.93        599.63        11.38 o                         
   1  -3  11         71.35         69.59         4.23 o                         
   2  -3  11        166.05        162.83         5.74 o                         
   3  -3  11         26.16         31.51         4.64 o                         
   4  -3  11        169.79        165.29         6.15 o                         
   5  -3  11        161.27        175.49         6.50 o                         
   6  -3  11         64.02         61.93         4.93 o                         
   7  -3  11         79.02         80.17         5.76 o                         
   8  -3  11        132.09        141.42         8.54 o                         
   9  -3  11          3.59          1.79         2.90 o                         
 -11  -2  11         44.86         41.14         5.35 o                         
 -10  -2  11         52.13         55.00         5.90 o                         
  -9  -2  11        115.44        121.53         6.71 o                         
  -8  -2  11         56.58         49.42         6.21 o                         
  -7  -2  11        100.87        100.26         7.91 o                         
  -6  -2  11          6.01          2.31         1.90 o                         
  -5  -2  11        110.37        113.42         3.99 o                         
  -4  -2  11         81.46         86.58         3.89 o                         
  -3  -2  11         14.27         15.03         2.37 o                         
  -2  -2  11        311.10        298.07         7.19 o                         
  -1  -2  11         77.95         82.28         4.13 o                         
   0  -2  11        255.32        257.98         7.60 o                         
   1  -2  11        149.96        147.42         5.31 o                         
   2  -2  11          2.46          4.63         2.01 o                         
   3  -2  11         29.18         34.34         3.15 o                         
   4  -2  11         22.25         19.49         2.75 o                         
   5  -2  11        101.91        111.38         5.06 o                         
   6  -2  11          8.44          8.08         2.38 o                         
   7  -2  11        196.50        203.05         7.84 o                         
   8  -2  11         64.31         56.37         4.75 o                         
   9  -2  11         14.09         14.20         3.26 o                         
 -11  -1  11         24.07         23.93         4.27 o                         
 -10  -1  11         67.33         65.77         5.88 o                         
  -9  -1  11        307.70        302.99         9.07 o                         
  -8  -1  11          8.73          4.22         3.53 o                         
  -7  -1  11        365.45        354.92        10.01 o                         
  -6  -1  11         38.06         43.33         3.22 o                         
  -5  -1  11        152.07        153.22         5.05 o                         
  -4  -1  11         54.04         63.16         3.69 o                         
  -3  -1  11         35.02         38.50         3.16 o                         
  -2  -1  11        193.59        196.86         5.83 o                         
  -1  -1  11         11.39         15.84         2.31 o                         
   0  -1  11        183.07        186.58         5.76 o                         
   1  -1  11        482.57        466.48        10.98 o                         
   2  -1  11        381.92        382.10         8.54 o                         
   3  -1  11         94.67         96.79         4.53 o                         
   4  -1  11        201.13        201.08         7.02 o                         
   5  -1  11        154.87        154.87         7.58 o                         
   6  -1  11          8.91          6.56         2.11 o                         
   7  -1  11         59.34         64.58         4.21 o                         
   8  -1  11         40.79         41.24         3.50 o                         
   9  -1  11        114.48        139.30        17.90 o                         
 -11   0  11         36.63         38.72         5.23 o                         
 -10   0  11         37.69         36.00         4.52 o                         
  -9   0  11          1.94          6.97         5.22 o                         
  -8   0  11         16.41         17.45         2.20 o                         
  -7   0  11         75.61         70.74         5.65 o                         
  -6   0  11         54.80         67.71         4.53 o                         
  -5   0  11          3.50          2.80         1.82 o                         
  -4   0  11         54.50         47.15         3.36 o                         
  -3   0  11        222.35        211.18         6.16 o                         
  -2   0  11        734.17        710.53        12.55 o                         
  -1   0  11        140.74        129.67         4.87 o                         
   0   0  11        105.13        104.65         4.48 o                         
   1   0  11         73.32         73.83         4.35 o                         
   2   0  11         70.98         64.70         3.90 o                         
   3   0  11          1.55          0.67         1.66 o                         
   4   0  11         76.84         81.83         4.11 o                         
   5   0  11         34.71         30.10         2.66 o                         
   6   0  11         10.72          9.58         2.09 o                         
   7   0  11         77.31         66.64         5.06 o                         
   8   0  11         18.11         15.76         3.42 o                         
   9   0  11        281.56        296.89        10.03 o                         
  10   0  11         54.37         57.71        10.06 o                         
 -11   1  11         24.24         20.41         4.04 o                         
 -10   1  11         65.87         59.13         5.13 o                         
  -9   1  11        309.58        315.51         8.51 o                         
  -8   1  11          8.90          3.38         2.76 o                         
  -7   1  11        367.00        376.64         8.90 o                         
  -6   1  11         38.19         44.44         3.59 o                         
  -5   1  11        152.09        151.33         5.55 o                         
  -4   1  11         54.69         57.81         3.95 o                         
  -3   1  11         34.59         37.07         3.38 o                         
  -2   1  11        193.60        199.88         6.07 o                         
  -1   1  11         11.67         13.18         2.25 o                         
   0   1  11        180.80        185.29         5.72 o                         
   1   1  11        480.26        458.15        12.96 o                         
   2   1  11        378.31        372.67         8.18 o                         
   3   1  11         95.64         92.78         4.15 o                         
   4   1  11        201.28        197.35         5.53 o                         
   5   1  11        152.82        140.71         4.94 o                         
   6   1  11          8.96          8.81         2.41 o                         
   7   1  11         60.21         54.54         4.26 o                         
   8   1  11         41.12         42.91         4.10 o                         
   9   1  11        115.12        115.69         6.43 o                         
 -11   2  11         44.84         47.76         6.17 o                         
 -10   2  11         51.76         57.42         6.60 o                         
  -9   2  11        114.93        116.60         5.23 o                         
  -8   2  11         56.43         51.60         3.31 o                         
  -7   2  11        102.32        104.29         5.13 o                         
  -6   2  11          5.83          2.38         2.02 o                         
  -5   2  11        107.45        116.46         5.23 o                         
  -4   2  11         80.45         92.10         4.61 o                         
  -3   2  11         14.37         13.54         2.51 o                         
  -2   2  11        312.47        298.65         7.52 o                         
  -1   2  11         78.59         73.48         4.07 o                         
   0   2  11        252.25        260.49         6.71 o                         
   1   2  11        150.53        149.23         4.94 o                         
   2   2  11          2.40          7.34         1.79 o                         
   3   2  11         29.40         34.74         2.53 o                         
   4   2  11         21.77         20.53         3.29 o                         
   5   2  11        101.24        107.16         9.70 o                         
   6   2  11          8.67          8.30         1.97 o                         
   7   2  11        193.40        207.93        10.33 o                         
   8   2  11         63.69         71.50         7.38 o                         
   9   2  11         14.44         10.34         4.03 o                         
 -11   3  11          6.89          3.69         5.47 o                         
 -10   3  11        201.17        222.22        17.77 o                         
  -9   3  11         84.43         96.51         6.82 o                         
  -8   3  11         11.08         14.24         2.91 o                         
  -7   3  11         55.84         53.43         4.23 o                         
  -6   3  11          1.99         -0.06         2.02 o                         
  -5   3  11         19.70         21.61         3.00 o                         
  -4   3  11          5.92          2.66         2.04 o                         
  -3   3  11         29.06         31.25         4.90 o                         
  -2   3  11         20.87         23.40         2.54 o                         
  -1   3  11        231.74        227.83         5.84 o                         
   0   3  11        610.48        601.34        10.18 o                         
   1   3  11         70.80         65.26         4.95 o                         
   2   3  11        168.51        157.50         4.77 o                         
   3   3  11         25.26         19.77         3.90 o                         
   4   3  11        169.69        162.19         8.54 o                         
   5   3  11        162.34        173.91        11.37 o                         
   6   3  11         64.10         69.03         6.70 o                         
   7   3  11         77.63         82.91         7.76 o                         
   8   3  11        132.74        152.34         9.64 o                         
   9   3  11          3.41          4.21         3.63 o                         
 -10   4  11         19.03         19.74         3.95 o                         
  -9   4  11         98.81         91.23         6.69 o                         
  -8   4  11         94.32        102.43         6.44 o                         
  -7   4  11          6.28          9.50         2.70 o                         
  -6   4  11         53.61         48.93         4.22 o                         
  -5   4  11        179.13        180.07         6.53 o                         
  -4   4  11        117.89        112.71         5.18 o                         
  -3   4  11        133.29        136.07         5.34 o                         
  -2   4  11        110.92        112.78         4.83 o                         
  -1   4  11         88.74         87.79         5.06 o                         
   0   4  11        193.45        197.73         5.61 o                         
   1   4  11         41.61         40.07         3.26 o                         
   2   4  11         36.41         32.90         2.97 o                         
   3   4  11         44.44         58.33         8.11 o                         
   4   4  11         31.92         26.87         4.25 o                         
   5   4  11         63.64         57.99         9.43 o                         
   6   4  11         36.19         48.91         5.99 o                         
   7   4  11        377.61        384.47        15.38 o                         
   8   4  11        185.81        202.64        10.68 o                         
  -9   5  11        103.87        109.35         7.22 o                         
  -8   5  11          1.86         -2.18         2.18 o                         
  -7   5  11        194.40        197.41         7.33 o                         
  -6   5  11          4.43          1.61         2.35 o                         
  -5   5  11         76.23         88.03         5.24 o                         
  -4   5  11         27.17         29.87         3.27 o                         
  -3   5  11         17.58         23.18         2.85 o                         
  -2   5  11         52.87         54.21         4.63 o                         
  -1   5  11         66.77         62.94         3.13 o                         
   0   5  11        438.22        429.37        11.21 o                         
   1   5  11         60.04         53.12         3.47 o                         
   2   5  11        258.37        246.88         6.30 o                         
   3   5  11         21.96         22.29         4.21 o                         
   4   5  11         36.40         37.77         5.23 o                         
   5   5  11         71.70         72.62        10.42 o                         
   6   5  11         37.41         40.47         5.70 o                         
   7   5  11         14.92         17.54         4.06 o                         
  -8   6  11         21.47         24.05         3.79 o                         
  -7   6  11         15.53         19.44         3.25 o                         
  -6   6  11         56.84         63.69         4.88 o                         
  -5   6  11         51.81         53.27         6.55 o                         
  -4   6  11         33.15         32.75         3.45 o                         
  -3   6  11         54.03         55.82         3.95 o                         
  -2   6  11        322.89        318.00         7.85 o                         
  -1   6  11        119.09        125.37         5.94 o                         
   0   6  11         56.09         59.72         3.62 o                         
   1   6  11         10.10         10.31         2.67 o                         
   2   6  11        161.61        176.41        13.24 o                         
   3   6  11         26.77         28.28         4.63 o                         
   4   6  11          5.00          7.43         3.64 o                         
   5   6  11          3.56          6.32         3.56 o                         
   6   6  11         38.16         38.90         7.91 o                         
  -6   7  11         11.14          7.44         2.67 o                         
  -5   7  11         57.17         54.58         5.26 o                         
  -4   7  11          6.59         10.11         2.44 o                         
  -3   7  11         34.33         30.56         3.16 o                         
  -2   7  11          2.44         -1.64         2.02 o                         
  -1   7  11          4.09          2.74         1.96 o                         
   0   7  11         30.87         32.01         2.88 o                         
   1   7  11          5.81          3.81         3.56 o                         
   2   7  11        139.49        143.72         9.00 o                         
   3   7  11         99.26         91.92         7.60 o                         
   4   7  11         59.36         57.55         6.34 o                         
   5   7  11         44.42         40.53         6.48 o                         
  -4   8  11         35.16         34.97         4.07 o                         
  -3   8  11         11.33         11.35         2.59 o                         
  -2   8  11         33.67         26.51         3.10 o                         
  -1   8  11         13.89         14.83         2.67 o                         
   0   8  11         96.64         92.68         5.92 o                         
   1   8  11         79.61         81.97         7.31 o                         
   2   8  11          6.05          1.81         4.37 o                         
  -5  -7  12         58.21         56.82         8.66 o                         
  -4  -7  12         14.15          4.12         5.33 o                         
  -3  -7  12         42.78         38.72         7.26 o                         
  -2  -7  12         28.16         24.64         4.40 o                         
  -1  -7  12         21.80         22.17         4.46 o                         
   0  -7  12         79.25         80.72         7.23 o                         
   1  -7  12         24.42         28.37         5.01 o                         
   2  -7  12         25.85         15.87         3.30 o                         
   3  -7  12         20.07         22.17         6.69 o                         
  -7  -6  12         15.94         13.25         6.17 o                         
  -6  -6  12         11.21         14.23         6.14 o                         
  -5  -6  12         93.84         96.61        10.30 o                         
  -4  -6  12         18.15         24.39        12.29 o                         
  -3  -6  12         28.85         25.10         5.65 o                         
  -2  -6  12         15.56         17.73         3.80 o                         
  -1  -6  12          8.83         18.82         5.66 o                         
   0  -6  12        127.59        125.60         5.76 o                         
   1  -6  12         36.65         33.63         3.84 o                         
   2  -6  12         21.74         22.66         3.72 o                         
   3  -6  12         12.50         10.97         3.31 o                         
   4  -6  12          5.87          4.78         3.49 o                         
   5  -6  12         10.44         14.41         3.60 o                         
  -8  -5  12         36.19         32.79         7.42 o                         
  -7  -5  12         12.13         13.31         5.81 o                         
  -6  -5  12         27.09         21.55         6.09 o                         
  -5  -5  12         47.03         52.81         7.97 o                         
  -4  -5  12         10.42          3.17         4.93 o                         
  -3  -5  12         17.28         18.52         4.97 o                         
  -2  -5  12        116.79        118.79         5.32 o                         
  -1  -5  12         36.91         32.79         5.57 o                         
   0  -5  12         28.02         31.77         3.54 o                         
   1  -5  12          7.20          4.16         2.50 o                         
   2  -5  12        200.82        205.28         7.88 o                         
   3  -5  12          3.38          8.98         3.04 o                         
   4  -5  12        272.34        272.19        10.04 o                         
   5  -5  12         42.27         41.69         4.88 o                         
   6  -5  12         45.18         56.99         5.37 o                         
  -9  -4  12         27.76         34.46         5.15 o                         
  -8  -4  12         60.52         58.13         8.34 o                         
  -7  -4  12         13.65         18.82         6.10 o                         
  -6  -4  12         28.52         26.86         5.13 o                         
  -5  -4  12         60.77         49.89         6.00 o                         
  -4  -4  12         96.00        101.61         5.41 o                         
  -3  -4  12        462.72        460.02         9.17 o                         
  -2  -4  12         29.15         27.26         2.58 o                         
  -1  -4  12        262.35        255.77         6.95 o                         
   0  -4  12         10.97          9.16         2.23 o                         
   1  -4  12        116.28        107.02         5.94 o                         
   2  -4  12          9.76          9.28         2.75 o                         
   3  -4  12         16.40         14.25         3.32 o                         
   4  -4  12          0.49         -0.16         2.51 o                         
   5  -4  12         51.34         50.31         5.56 o                         
   6  -4  12          0.58         -2.65         2.65 o                         
   7  -4  12         86.39         84.21         6.93 o                         
 -10  -3  12         11.67          7.77         3.32 o                         
  -9  -3  12          8.15          8.67         3.18 o                         
  -8  -3  12         25.10         27.93         5.62 o                         
  -7  -3  12        142.32        143.20         9.15 o                         
  -6  -3  12         76.17         86.64         7.64 o                         
  -5  -3  12        349.91        336.84         6.95 o                         
  -4  -3  12          9.25          7.83         1.80 o                         
  -3  -3  12        102.56        100.80         4.31 o                         
  -2  -3  12          3.55          1.80         2.09 o                         
  -1  -3  12         32.50         26.46         2.85 o                         
   0  -3  12        173.85        167.33         8.08 o                         
   1  -3  12         20.20         22.36         3.22 o                         
   2  -3  12        234.68        239.42         7.16 o                         
   3  -3  12         12.49         10.98         2.64 o                         
   4  -3  12        285.50        290.75         8.39 o                         
   5  -3  12        164.42        163.14         7.40 o                         
   6  -3  12        157.37        167.17         7.53 o                         
   7  -3  12         96.99        114.63         6.74 o                         
   8  -3  12         21.30         25.60         4.96 o                         
 -10  -2  12        149.76        145.58         7.94 o                         
  -9  -2  12         56.47         64.65         5.06 o                         
  -8  -2  12         54.47         61.47         8.08 o                         
  -7  -2  12         23.83         27.20         5.04 o                         
  -6  -2  12         17.04         24.26         3.29 o                         
  -5  -2  12        108.61        116.23         4.26 o                         
  -4  -2  12        309.24        333.51         7.76 o                         
  -3  -2  12        388.43        367.68         8.36 o                         
  -2  -2  12          1.07          2.22         1.76 o                         
  -1  -2  12         85.45         95.07         5.04 o                         
   0  -2  12        142.34        147.99         5.51 o                         
   1  -2  12         70.56         82.21         7.64 o                         
   2  -2  12         44.87         40.70         3.58 o                         
   3  -2  12         20.55         20.01         2.82 o                         
   4  -2  12         30.31         32.50         3.48 o                         
   5  -2  12         19.94         17.81         2.97 o                         
   6  -2  12        344.08        316.08         8.86 o                         
   7  -2  12         12.68          8.76         2.91 o                         
   8  -2  12         90.75         97.47         6.20 o                         
 -11  -1  12        102.18         92.23        14.26 o                         
 -10  -1  12        153.25        148.58        10.22 o                         
  -9  -1  12          2.57          2.36         2.32 o                         
  -8  -1  12        166.92        169.58         7.19 o                         
  -7  -1  12        127.26        127.86         7.93 o                         
  -6  -1  12         42.64         48.84         3.31 o                         
  -5  -1  12         90.54         88.15         4.81 o                         
  -4  -1  12         31.56         40.96         3.32 o                         
  -3  -1  12         88.26         86.72         4.39 o                         
  -2  -1  12        105.74         98.54         4.63 o                         
  -1  -1  12         60.10         67.57         4.18 o                         
   0  -1  12          7.02         11.36         2.26 o                         
   1  -1  12          2.79          1.11         1.95 o                         
   2  -1  12         90.21         92.75         4.80 o                         
   3  -1  12         40.77         49.40         3.70 o                         
   4  -1  12        399.20        392.41         9.69 o                         
   5  -1  12         31.02         35.17         3.49 o                         
   6  -1  12         30.93         28.53         3.52 o                         
   7  -1  12         56.48         52.39         5.57 o                         
   8  -1  12         22.03         25.20         4.48 o                         
   9  -1  12         24.14         26.50         4.67 o                         
 -11   0  12          0.00         -0.66         3.05 o                         
 -10   0  12        149.81        146.03         7.75 o                         
  -9   0  12        279.75        279.33        12.50 o                         
  -8   0  12          0.14         -0.56         1.61 o                         
  -7   0  12          9.47         13.52         2.38 o                         
  -6   0  12         28.99         33.42         3.12 o                         
  -5   0  12         10.09         10.42         2.33 o                         
  -4   0  12         49.49         70.06         4.29 o                         
  -3   0  12        209.57        213.86         6.52 o                         
  -2   0  12         32.99         29.98         3.06 o                         
  -1   0  12        284.00        299.07        11.41 o                         
   0   0  12         44.46         42.57         3.43 o                         
   1   0  12        123.10        129.62         5.12 o                         
   2   0  12          9.06         11.00         2.66 o                         
   3   0  12        177.60        197.26         6.14 o                         
   4   0  12         14.32         12.30         2.37 o                         
   5   0  12        107.46         94.23         4.86 o                         
   6   0  12          6.99          1.74         2.52 o                         
   7   0  12        127.28        115.97         6.27 o                         
   8   0  12         59.91         83.99         5.72 o                         
   9   0  12         38.29         41.95         5.38 o                         
 -11   1  12        102.86        107.42        16.95 o                         
 -10   1  12        155.09        159.70         8.54 o                         
  -9   1  12          2.58          1.04         2.77 o                         
  -8   1  12        168.88        158.48         7.53 o
[truncated: 52,732 more chars]
